# Supplementary material for: Spatial fragmentation in the distribution of diatom endosymbionts from the taxonomically clarified dinophyte Kryptoperidinium triquetrum (= Kryptoperidinium foliaceum, Peridiniales)
Source: Sci Rep. 2023 May 26;13:8593. doi: 10.1038/s41598-023-32949-y (PMC10219988; doi:10.1038/s41598-023-32949-y)
Supplement: Supplementary file 2 — Supplementary Information 1. [file 41598_2023_32949_MOESM2_ESM.nex]

#NEXUS

BEGIN DATA;
DIMENSIONS  NTAX=357 NCHAR=10474;
FORMAT DATATYPE=DNA GAP=- MISSING=?;
MATRIX

mPseudo_nitzschia_galaxiae_ICMB_174_FJ150732_FJ150751                                --------------------------------------------------------------------------------------------------------------------------------------------------------------------------------------------------------------------------------------------------------------------------------------------------------------------------------------------------------------------------------------------------------------------------------------------------------------------------------------------------------------------------------------------------------------------------------------------------------------------------------------------------------------------------------------------------------------------------------------------------------------------------------------------------------------------------------------------------------------------------------------------------------------------------------------------------------------------------------------------------------------------------------------------------------------------------------------------------------------------------------------------------------------------------------------------------------------------------------------------------------------------------------------------------------------------------------------------------------------------------------------------------------------------------------------------------------------------------------------------------------------------------------------------------------------------------------------------------------------------------------------------------------------------------------------------------------------------------------------------------------------------------------------------------------------------------------------------------------------------------------------------------------------------------------------------------------------------------------------------------------------------------------------------------------------------------------------------------------------------------------------------------------------------------------------------------------------------------------------------------------------------------------------------------------------------------------------------------------------------------------------------------------------------------------------------------------------------------------------------------------------------------------------------------------------------------------------------------------------------------------------------------------------------------------------------------------------------------------------------------------------------------------------------------------------------------------------------------------------------------------------------------------------------------------------------------------------------------------------------------------------------------------------------------------------------------------------------------------------------------------------------------------------------------------------------------------------------------------------------------------------------------------------------------------------------ACGGCGAGTGAAGCGGGACTAGCTC-AGGATGTGAATCTGCGCTTTTAT-------GGCGCCGAATTGTGGTCTATAGAC-TTTGACGTTA-TC---TGC-CGGGCCAAGTTCCTTGGAAAAGGACAGCTGAGAGGGTGACACTCCCGTC--CGCCTGGTAGAGTGAGTC-TTTG---------TCAACGAGTCGAGTTGTTTGGGATTGCAGCTCTAATTTGGTGGTAAATTCCATCTAAAGCTAAATATTGGTGGGAGACCGATAGCGTACAAGTACCGTGAG-GGAAAGATGCAA-AGAACTTTGAAAAGAGAGTTAAAGAGTACCTGAAATTGCTGAAACGGAAGCGAAGGAAACCAGTGTTT----GTT-GGTTCATATTTCCCTTGTCACTTGTGATGTGGGCGCTGTGAGCTTG-CGTGGGTTTGCTTTGGTTGATTC-CTTTGGAA--GAGCGCAGTCAGAGTTGATGTCTGT-TGCTAGCA------------------CTGGTTT-TGACTTAA---GCAGACG----------------------AAATGGTTTTCTTTACCCCGTCTTGAAACACGG--ACCAAGGAGTCTAACATATGTGCGAGTACAGGGGTGTCAAACCCCGGTGCGTAATGAAAGTGACA-GTGGTTGGAA---------TTTTGCACAATCCGCCGGCCTCAATCCTTCGGGAGAACGGTCTGAGTGTGAGCATACATGTTGGGACC-CGAAA-GATGGTGAA-CTATGCCTGAATAGGGT-GAAGCCAGGGGAAACTCTGGTGGAGGCTCGTAGCGATT-CTGAC-GTGCAAAT-CGATCGTC------------------------------------------------------------------------------------------------------------------------------------------------------------------------------------------------------------------------------------------------------------------------------------------------------------------------------------------------------------------------------------------------------------------------------------------------------------------------------------------------------------------------------------------------------------------------------------------------------------------------------------------------------------------------------------------------------------------------------------------------------------------------------------------------------------------------------------------------------------------------------------------------------------------------------------------------------------------------------------------------------------------------------------------------------------------------------------------------------------------------------------------------------------------------------------------------------------------------------------------------------------------------------------------------------------------------------------------------------------------------------------------------------------------------------------------------------------------------------------------------------------------------------------------------------------------------------------------------------------------------------------------------------------------------------------------------------------------------------------------------------------------------------------------------------------------------------------------------------------------------------------------------------------------------------------------------------------------------------------------------------------------------------------------------------------------------------------------------------------------------------------------------------------------------------------------------------------------------------------------------------------------------------------------------------------------------------------------------------------------------------------------------------------------------------------------------------------------------------------------------------------------------------------------------------------------------------------------------------------------------------------------------------------------------------------------------------------------------------------------------------------------------------------------------------------------------------------------------------------------------------------------------------------------------------------------------------------------------------------------------------------------------------------------------------------------------------------------------------------------------------------------------------------------------------------------------------------------------------------------------------------------------------------------------------------------------------------------------------------------------------------------------------------------------------------------------------------------------------------------------------------------------------------------------------------------------------------------------------------------------------------------------------------------TACGAATCTGGTGTAATCCCTTATGCTAAAATGGGTTACTGGGATGCTTCATACGCAGTAAAAACTACTGATGTTTTAGCATTATTCCGTATCACACCACAACCAGGTGTAGATCCTGTAGAAGCTTCTGCTGCAGTAGCTGGTGAATCTTCAACAGCAACTTGGACAGTTGTATGGACTGATTTATTAACAGCTTGTGATCGTTACCGTGCGAAAGCTTACCGTGTAGATCCAGTTCCAAATACAACAGATGTATTCTTCGCTTTCATCGCATACGAATGTGATTTATTCGAAGAAGGTTCTTTATCTAACTTAACTGCATCTATCATTGGTAACGTATTCGGTTTCAAAGCTGTATCAGCTTTACGTTTAGAAGACATGCGTATTCCTCACTCATACTTAAAAACATTCCAAGGTCCTGCAACAGGTATTATTGTAGAACGTGAACGTTTAAATAAATATGGTACTCCTTTATTAGGTGCTACAGTAAAACCAAAATTAGGTTTATCTGGTAAAAACTACGGTCGTGTAGTATTTGAAGGTTTAAAAGGTGGTTTAGACTTCTTAAAAGATGATGAAAACATTAACTCTCAACCATTCATGCGTTGGAGAGAGCGTTTCTTAAACTGTATGGAAGGTATCAACCGTGCATCTGCTGCGACAGGTGAAGTAAAAGGTTCTTACTTAAACGTTACAGCTGCTACAATGGAAGAAGTAATCAAACGTTGTGAATACGCTAAAGACGTAGGTTCTTGTATTGTTATGATCGATTTAGTTATGGGTTACACAGCTATTCAATCTGCAGCAATCTGGGCTCGTGAAAACGACGTATTATTACACTTACACCGTGCTGGTAACTCTACTTACGCACGTCAAAAGAACCACGGTATTAACTTCCGTGTTATCTGTAAATGGATGCGTATGTCTGGTGTAGATCACATCCACGCTGGAACAGTTGTAGGTAAATTAGAAGGTGATCCTTTAATGATTAAAGGTTTCTACGATGTTTTACGTTTAACTAGTTTAGATGTTAACTTACCATACGGTATCTTCTTCGAAATGCCTTGGGCTAGTTTACGTCGTTGTATGCCAGTAGCGTCTGGTGGTATCCACTGTGGTCAAATGCACCAATTAGTACACTACTTAGGTGATGACGTAGTATTACAATTCGGTGGTGGTACAATTGGTCACCCTGATGGTATCCAAGCTGGTGCT----------------------------------------------------------------------------------------------------------------------------------------------------------------------------------------------------------------------------------------------------------------------------------------------------------------------------------------------------------------------------------------------------------------------------------------------------------------------------------------------------------------------------------------------------------------------------------------------------------------------------------------------------------------------------------------------------------------------------------------------------------------------------------------------------------------------------------------------------------------------------------------------------------------------------------------------------------------------------------------------------------------------------------------------------------------------------------------------------------------------------------------------------------------------------------------------------------------------------------------------------------------------------------------------------------------------------------------------------------------------------------------------------------------------------------------------------------------------------------------------------------------------------------------------------------------------------------------------------------------------------------------------------------------------------------------------------------------------------------------------------------------------------
mPseudo_nitzschia_galaxiae_ICMB_177_FJ150737_FJ150754                                ------------------------------------------------------------------------------------------------------------------------------------------------------------------------------------------------------------------------------------------------------------------------------------------------------------------------------------------------------------------------------------------------------------------------------------------------------------------------------------------------------------------------------------------------------------------------------------------------------------------------------------------------------------------------------------------------------------------------------------------------------------------------------------------------------------------------------------------------------------------------------------------------------------------------------------------------------------------------------------------------------------------------------------------------------------------------------------------------------------------------------------------------------------------------------------------------------------------------------------------------------------------------------------------------------------------------------------------------------------------------------------------------------------------------------------------------------------------------------------------------------------------------------------------------------------------------------------------------------------------------------------------------------------------------------------------------------------------------------------------------------------------------------------------------------------------------------------------------------------------------------------------------------------------------------------------------------------------------------------------------------------------------------------------------------------------------------------------------------------------------------------------------------------------------------------------------------------------------------------------------------------------------------------------------------------------------------------------------------------------------------------------------------------------------------------------------------------------------------------------------------------------------------------------------------------------------------------------------------------------------------------------------------------------------------------------------------------------------------------------------------------------------------------------------------------------------------------------------------------------------------------------------------------------------------------------------------------------------------------------------------------------------------------------------------------------------------------------------------------------------------------------------------------------------------------------------------------------------------------------------------------------------------------------------TAACTAGGATTCCCTCAGTAACGGCGAGTGAAGCGGGACTAGCTC-AGGATGTGAATCTGCGCTTTTAT-------GGCGCCGAATTGTGGTCTATAGAC-TTTGACGTTA-TC---TGC-CGGGCCAAGTTCCTTGGAAAAGGACAGCTGAGAGGGTGACACTCCCGTC--CGCCTGGTAGAGTGAGTC-TTTG---------TCAACGAGTCGAGTTGTTTGGGATTGCAGCTCTAATTTGGTGGTAAATTCCATCTAAAGCTAAATATTGGTGGGAGACCGATAGCGTACAAGTACCGTGAG-GGAAAGATGCAA-AGAACTTTGAAAAGAGAGTTAAAGAGTACCTGAAATTGCTGAAACGGAAGCGAAGGAAACCAGTGTTT----GTT-GGTTCATATTTCCCTTGTCACTTGTGATGTGGGCGCTGTGAGCTTG-CGTGGGTTTGCTTTGGTTGATTC-CTTTGGAA--GAGCGCAGTCAGAGTTGATGTCTGT-TGCTAGCA------------------CTGGTTT-TGACTTAA---GCAGACG----------------------AAATGGTTTTCTTTACCCCGTCTTGAAACACGG--ACCAAGGAGTCTAACATATGTGCGAGTACAGGGGTGTCAAACCCCGGTGCGTAATGAAAGTGACA-GTGGTTGGAA---------TTTTGCACAATCCGCCGGCCTCAATCCTTCGGGAGAACGGTCTGAGTGTGAGCATACATGTTGGGACC-CGAAA-GATGGTGAA-CTATGCCTGAATAGGGT-GAAGCCAGGGGAAACTCTGGTGGAGGCTCGTAGCGATT-CTGAC-GTGCAAAT-CGATCGTC------------------------------------------------------------------------------------------------------------------------------------------------------------------------------------------------------------------------------------------------------------------------------------------------------------------------------------------------------------------------------------------------------------------------------------------------------------------------------------------------------------------------------------------------------------------------------------------------------------------------------------------------------------------------------------------------------------------------------------------------------------------------------------------------------------------------------------------------------------------------------------------------------------------------------------------------------------------------------------------------------------------------------------------------------------------------------------------------------------------------------------------------------------------------------------------------------------------------------------------------------------------------------------------------------------------------------------------------------------------------------------------------------------------------------------------------------------------------------------------------------------------------------------------------------------------------------------------------------------------------------------------------------------------------------------------------------------------------------------------------------------------------------------------------------------------------------------------------------------------------------------------------------------------------------------------------------------------------------------------------------------------------------------------------------------------------------------------------------------------------------------------------------------------------------------------------------------------------------------------------------------------------------------------------------------------------------------------------------------------------------------------------------------------------------------------------------------------------------------------------------------------------------------------------------------------------------------------------------------------------------------------------------------------------------------------------------------------------------------------------------------------------------------------------------------------------------------------------------------------------------------------------------------------------------------------------------------------------------------------------------------------------------------------------------------------------------------------------------------------------------------------------------------------------------------------------------------------------------------------------------------------------------------------------------------------------------------------------------------------------------------------------------------------------------------------------------------------------------------------------------------------------------------------------------------------------------------------------------------------------------------------------------------------TACGAATCTGGTGTAATCCCTTATGCTAAAATGGGTTACTGGGATGCTTCATACGCAGTAAAAACTACTGATGTTTTAGCATTATTCCGTATCACACCACAACCAGGTGTAGATCCTGTAGAAGCTTCTGCTGCAGTAGCTGGTGAATCTTCAACAGCAACTTGGACAGTTGTATGGACTGATTTATTAACAGCTTGTGATCGTTACCGTGCGAAAGCTTACCGTGTAGATCCAGTTCCAAATACAACAGATGTATTCTTCGCTTTCATCGCATACGAATGTGATTTATTCGAAGAAGGTTCTTTATCTAACTTAACTGCATCTATCATTGGTAACGTATTCGGTTTCAAAGCTGTATCAGCTTTACGTTTAGAAGACATGCGTATTCCTCACTCATACTTAAAAACATTCCAAGGTCCTGCAACAGGTATTATTGTAGAACGTGAACGTTTAAATAAATATGGTACTCCTTTATTAGGTGCTACAGTAAAACCAAAATTAGGTTTATCTGGTAAAAACTACGGTCGTGTAGTATTTGAAGGTTTAAAAGGTGGTTTAGACTTCTTAAAAGATGATGAAAACATTAACTCTCAACCATTCATGCGTTGGAGAGAGCGTTTCTTAAACTGTATGGAAGGTATCAACCGTGCATCTGCTGCGACAGGTGAAGTAAAAGGTTCTTACTTAAACGTTACAGCTGCTACAATGGAAGAAGTAATCAAACGTTGTGAATACGCTAAAGACGTAGGTTCTTGTATTGTTATGATCGATTTAGTTATGGGTTACACAGCTATTCAATCTGCAGCAATCTGGGCTCGTGAAAACGACGTATTATTACACTTACACCGTGCTGGTAACTCTACTTACGCACGTCAAAAGAACCACGGTATTAACTTCCGTGTTATCTGTAAATGGATGCGTATGTCTGGTGTAGATCACATCCACGCTGGAACAGTTGTAGGTAAATTAGAAGGTGATCCTTTAATGATTAAAGGTTTCTACGATGTTTTACGTTTAACTAGTTTAGATGTTAACTTACCATACGGTATCTTCTTCGAAATGCCTTGGGCTAGTTTACGTCGTTGTATGCCAGTAGCGTCTGGTGGTATCCACTGTGGTCAAATGCACCAATTAGTACACTACTTAGGTGATGACGTAGTATTACAATTCGGTGGTGGTACAATTGGTCACCCTGATGGTATCCAAGCTGGTGCT----------------------------------------------------------------------------------------------------------------------------------------------------------------------------------------------------------------------------------------------------------------------------------------------------------------------------------------------------------------------------------------------------------------------------------------------------------------------------------------------------------------------------------------------------------------------------------------------------------------------------------------------------------------------------------------------------------------------------------------------------------------------------------------------------------------------------------------------------------------------------------------------------------------------------------------------------------------------------------------------------------------------------------------------------------------------------------------------------------------------------------------------------------------------------------------------------------------------------------------------------------------------------------------------------------------------------------------------------------------------------------------------------------------------------------------------------------------------------------------------------------------------------------------------------------------------------------------------------------------------------------------------------------------------------------------------------------------------------------------------------------------------------
mPseudo_nitzschia_galaxiae_FB0617_EF522113_EF423509                                  --------------------------------------------------------------------------------------------------------------------------------------------------------------------------------------------------------------------------------------------------------------------------------------------------------------------------------------------------------------------------------------------------------------------------------------------------------------------------------------------------------------------------------------------------------------------------------------------------------------------------------------------------------------------------------------------------------------------------------------------------------------------------------------------------------------------------------------------------------------------------------------------------------------------------------------------------------------------------------------------------------------------------------------------------------------------------------------------------------------------------------------------------------------------------------------------------------------------------------------------------------------------------------------------------------------------------------------------------------------------------------------------------------------------------------------------------------------------------------------------------------------------------------------------------------------------------------------------------------------------------------------------------------------------------------------------------------------------------------------------------------------------------------------------------------------------------------------------------------------------------------------------------------------------------------------------------------------------------------------------------------------------------------------------------------------------------------------------------------------------------------------------------------------------------------------------------------------------------------------------------------------------------------------------------------------------------------------------------------------------------------------------------------------------------------------------------------------------------------------------------------------------------------------------------------------------------------------------------------------------------------------------------------------------------------------------------------------------------------------------------------------------------------------------------------------------------------------------------------------------------------------------------------------------------------------------------------------------------------------------------------------------------------------------------------------------------------------------------------------------------------------------------------------------------------------------------------------------------------------------------------------------------AATTAAGCGGAGGAAAAGAAACTAACTAGGATTCCCTCAGTAACGGCGAGTGAAGCGGGACTAGCTC-AGGATGTGAATCTGCGCTTTTAT-------GGCGCCGAATTGTGGTCTATAGAC-TTTGACGTTA-TC---TGC-CGGGCCAAGTTCCTTGGAAAAGGACAGCTGAGAGGGTGACACTCCCGTC--CGCCTGGTAGAGTGAGTC-TTTG---------TCAACGAGTCGAGTTGTTTGGGATTGCAGCTCTAATTTGGTGGTAAATTCCATCTAAAGCTAAATATTGGTGGGAGACCGATAGCGTACAAGTACCGTGAG-GGAAAGATGCAA-AGAACTTTGAAAAGAGAGTTAAAGAGTACCTGAAATTGCTGAAACGGAAGCGAAGGAAACCAGTGTTT----GTT-GGTTCATATTTCCCTTGTCACTTGTGATGTGGGCGCTGTGAGCTTG-CGTGGGTTTGCTTTGGTTGATTC-CTTTGGAA--GAGCGCAGTCAGAGTTGATGTCTGT-TGCTAGCA------------------CTGGTTT-TGACTTAA---GCAGACG----------------------AAATGGTTTTCTTTACCCCGTCTTGAAACACGG--ACCAAGGAGTCTAACATATGTGCGAGTACAGGGGTGTCAAACCCCGGTGCGTAATGAAAGTGACA-GTGGTTGGAA---------TTTTGCACAATCCGCCGGCCTCAATCCTTCGGGAGAACGGTCTGAGTGTGAGCATACATGTTGGGACC-CGAAA-GATGGTGAA-CTATGCCTGAATAGGGT-GAAG--------------------------------------------------------------------------------------------------------------------------------------------------------------------------------------------------------------------------------------------------------------------------------------------------------------------------------------------------------------------------------------------------------------------------------------------------------------------------------------------------------------------------------------------------------------------------------------------------------------------------------------------------------------------------------------------------------------------------------------------------------------------------------------------------------------------------------------------------------------------------------------------------------------------------------------------------------------------------------------------------------------------------------------------------------------------------------------------------------------------------------------------------------------------------------------------------------------------------------------------------------------------------------------------------------------------------------------------------------------------------------------------------------------------------------------------------------------------------------------------------------------------------------------------------------------------------------------------------------------------------------------------------------------------------------------------------------------------------------------------------------------------------------------------------------------------------------------------------------------------------------------------------------------------------------------------------------------------------------------------------------------------------------------------------------------------------------------------------------------------------------------------------------------------------------------------------------------------------------------------------------------------------------------------------------------------------------------------------------------------------------------------------------------------------------------------------------------------------------------------------------------------------------------------------------------------------------------------------------------------------------------------------------------------------------------------------------------------------------------------------------------------------------------------------------------------------------------------------------------------------------------------------------------------------------------------------------------------------------------------------------------------------------------------------------------------------------------------------------------------------------------------------------------------------------------------------------------------------------------------------------------------------------------------------------------------------------------------------------------------------------------------------------------------------------------------------------------------------------------------------------------------------------------------------------------------------------------------------------------------------------------------------------------------------------------------------AACGGACTCGAATTAAAAGTGACCGTTACGAATCTGGTGTAATCCCTTATGCTAAAATGGGTTACTGGGATGCTTCATACGCAGTAAAAACTACTGATGTTTTAGCATTATTCCGTATCACACCACAACCAGGTGTAGATCCTGTAGAAGCTTCTGCTGCAGTAGCTGGTGAATCTTCAACAGCAACTTGGACAGTTGTATGGACTGATTTATTAACAGCTTGTGATCGTTACCGTGCGAAAGCTTACCGTGTAGATCCAGTTCCAAATACAACAGATGTATTCTTCGCTTTCATCGCATACGAATGTGATTTATTCGAAGAAGGTTCTTTATCTAACTTAACTGCATCTATCATTGGTAACGTATTCGGTTTCAAAGCTGTATCAGCTTTACGTTTAGAAGACATGCGTATTCCTCACTCATACTTAAAAACATTCCAAGGTCCTGCAACAGGTATTATTGTAGAACGTGAACGTTTAAATAAATATGGTACTCCTTTATTAGGTGCTACAGTAAAACCAAAATTAGGTTTATCTGGTAAAAACTACGGTCGTGTAGTATTTGAAGGTTTAAAAGGTGGTTTAGACTTCTTAAAAGATGATGAAAACATTAACTCTCAACCATTCATGCGTTGGAGAGAGCGTTTCTTAAACTGTATGGAAGGTATCAACCGTGCATCTGCTGCGACAGGTGAAGTAAAAGGTTCTTACTTAAACGTTACAGCTGCTACAATGGAAGAAGTAATCAAACGTTGTGAATACGCTAAAGACGTAGGTTCTTGTATTGTTATGATCGATTTAGTTATGGGTTACACAGCTATTCAATCTGCAGCAATCTGGGCTCGTGAAAACGACGTATTATTACACTTACACCGTGCTGGTAACTCTACTTACGCACGTCAAAAGAACCACGGTATTAACTTCCGTGTTATCTGTAAATGGATGCGTATGTCTGGTGTAGATCACATCCACGCTGGAACAGTTGTAGGTAAATTAGAAGGTGATCCTTTAATGATTAAAGGTTTCTACGATGTTTTACGTTTAACTAGTTTAGATGTTAACTTACCATACGGTATCTTCTTCGAAATGCCTTGGGCTAGTTTACGTCGTTGTATGCCAGTAGCGTCTGGTGGTATCCACTGTGGTCAAATGCACCAATTAGTACACTACTTAGGTGATGACGTAGTATTACAATTCGGTGGTGGTACAATTGGTCACCCTGATGGTATCCAAGCTGGTGCTACAGCTAACCGTGTTGCTTTAGAAGCAATGGTATTAGCTCGTAACGAAGGTGCTGATTACTTCAGTCAAGAAGTTGGTCCTCAAATCTTACGTAATGCTGCTAAAACATGTGGTCCATTACAAACTGCATTAGATTTATGGAAAGATATTAGTTTTAACTACACATCTACAGATACAGCTGATTTCGCTGTAACACCAACTGCAAACGTATAATA-AA-TTACTTT-AAAA-AATAAAAG-A--------------------------------------------------------------------------------------------------------------------------------------------------------------------------------------------------------------------------------------------------------------------------------------------------------------------------------------------------------------------------------------------------------------------------------------------------------------------------------------------------------------------------------------------------------------------------------------------------------------------------------------------------------------------------------------------------------------------------------------------------------------------------------------------------------------------------------------------------------------------------------------------------------------------------------------------------------------------------------------------------------------------------------------------------------------------------------------------------------------------------------------------------------------------------------------------------------------------------------------------------------------------------------------------------------------------------------------------------------------------------------------------------------------------------------------------------------------------------------------------------------------------------
mPseudo_nitzschia_delicatissima_CLA1A1_EF522114_EF520340_EF520331                    --------------------------------------------------------------------------------------------------------------------------------------------------------------------------------------------------------------------------------------------------------------------------------------------------------------------------------------------------------------------------------------------------------------------------------------------------------------------------------------------------------------------------------------------------------------------------------------------------------------------------------------------------------------------------------------------------------------------------------------------------------------------------------------------------------------------------------------------------------------------------------------------------------------------------------------------------------------------------------------------------------------------------------------------------------------------------------------------------------------------------------------------------------------------------------------------------------------------------------------------------------------------------------------------------------------------------------------------------------------------------------------------------------------------------------------------------------------------------------------------------------------------------------------------------------------------------------------------------------------------------------------------------------------------------------------------------------------------------------------------------------------------------------------------------------------------------------------------------------------------------------------------------------------------------------------------------------------------------------------------------------------------------------------------------------------------------------------------------------------------------------------------------------------------------------------------------------------------------------------------------------------------------------------------------------------------------------------------------------------------------------------------------------------------------------------------------------------------------------------------------------------------------------------------------------------------------------------------------------------------------------------------------------------------------------------------------------------------------------------------------------------------------------------------------------------------------------------------------------------------------------------------------------------------------------------------------------------------------------------------------------------------------------------------------------------------------------------------------------------------------------------------------------------------------------------------------------------------------------------------------------------------------AATTAAGCGGAGGAAAAGAAACTAACTAGGATTCCCTCAGTAACGGCGAGTGAAGCGGGACTAGCTC-AGGATGTGAATCTGCGCTTTTAT-------GGCGCCGAATTGTGGTCTATAGAC-TTTGACGTTA-TC---TGC-CGGGCCAAGTTCCTTGGAAAAGGACAGCTGAGAGGGTGAGACTCCCGTC--CGCCTGGTAGAGTGAGTC-TTTG---------TCAACGAGTCGAGTTGTTTGGGATTGCAGCTCTAATTTGGTGGTAAATTCCATCTAAAGCTAAATATTGGTGGGAGACCGATAGCGTACAAGTACCGTGAG-GGAAAGATGCAA-AGAACTTTGAAAAGAGAGTTAAAGAGTACCTGAAATTGCTGAAACGGAAGCGAAGGAAACCAGTGTTT----GTT-GGTTCATATTTCCCTGGCCACTTGTGGTTTGGGCGCTGTGAGCTTG-CGTGGGTTTGCTTTGGTTGATCC-CTTTGGAA--GAGCGCAGTCAGAGTTGATGTCTGT-TGCTAGCA------------------CTGGGTT-TGACTAAT---GCAGACG----------------------AAATGGTTTTCTTTACCCCGTCTTGAAACACGG--ACCAAGGAGTCTAACATATGTGCGAGTACAGGGGTGTCAAACCCCGGTGCGTAATGAAAGTAACA-GTGGTTGGATA--------TTTTGCACAATCCGCCGGCCTCAATCCTTCGGGAGAACGGTCTGAGTGTGAGCATACATGTTGGGACC-CGAAA-GATGGTGAA-CTATGCCTGAATAGGGT-GAAG--------------------------------------------------------------------------------------------------------------------------------------------------------------------------------------------------------------------------------------------------------------------------------------------------------------------------------------------------------------------------------------------------------------------------------------------------------------------------------------------------------------------------------------------------------------------------------------------------------------------------------------------------------------------------------------------------------------------------------------------------------------------------------------------------------------------------------------------------------------------------------------------------------------------------------------------------------------------------------------------------------------------------------------------------------------------------------------------------------------------------------------------------------------------------------------------------------------------------------------------------------------------------------------------------------------------------------------------------------------------------------------------------------------------------------------------------------------------------------------------------------------------------------------------------------------------------------------------------------------------------------------------------------------------------------------------------------------------------------------------------------------------------------------------------------------------------------------------------------------------------------------------------------------------------------------------------------------------------------------------------------------------------------------------------------------------------------------------------------------------------------------------------------------------------------------------------------------------------------------------------------------------------------------------------------------------------------------------------------------------------------------------------------------------------------------------------------------------------------------------------------------------------------------------------------------------------------------------------------------------------------------------------------------------------------------------------------------------------------------------------------------------------------------------------------------------------------------------------------------------------------------------------------------------------------------------------------------------------------------------------------------------------------------------------------------------------------------------------------------------------------------------------------------------------------------------------------------------------------------------------------------------------------------------------------------------------------------------------------------------------------------------------------------------------------------------------------------------------------------------------------------------------------------------------------------------------------------------------------------------------------------------------------------------------------------------------AACGGACTCGAATTAAAAGTGACCGTTACGAATCTGGTGTAATCCCTTACGCTAAAATGGGTTACTGGGATGCTTCATACGCAGTAAAAACTACTGATGTTTTAGCATTATTCCGTATCACACCACAACCAGGCGTAGATCCAGTAGAAGCATCTGCTGCAGTAGCTGGTGAATCTTCAACAGCAACTTGGACAGTTGTATGGACTGATTTATTAACAGCTTGTGATCGTTACCGTGCGAAAGCTTACCGTGTAGATCCAGTTCCAAACACAACAGATGTATTCTTCGCTTTCATCGCATACGAATGTGATTTATTTGAAGAAGGTTCTTTATCGAACTTAACTGCGTCTATTATTGGTAACGTATTCGGTTTCAAAGCTGTATCAGCTTTACGTTTAGAAGACATGCGTATTCCTCACTCATACTTAAAAACATTCCAAGGTCCTGCAACAGGTATTATTGTAGAACGTGAACGTTTAAATAAATATGGTACTCCTTTATTAGGTGCTACAGTAAAACCAAAATTAGGTTTATCTGGTAAAAACTACGGTCGTGTAGTATTCGAAGGTTTAAAAGGTGGTTTAGACTTCTTAAAAGATGATGAGAACATTAACTCACAACCATTCATGCGTTGGAGAGAGCGTTTCTTAAACTGTATGGAAGGTATTAACCGTGCATCTGCTGCTACAGGAGAAGTAAAAGGTTCTTACTTAAACGTTACAGCTGCGACTATGGACGAAGTAATTAAGCGTTGTGAATACGCTAAAGACGTAGGTTCTGTAGTTGTTATGATCGATTTAGTTATGGGTTACACTGCAATCCAAACTGCTGCTATCTGGGCTCGTGAAAACGACGTATTATTACACTTACACCGTGCTGGTAACTCTACATATGCACGTCAAAAGAACCACGGTATTAACTTCCGTGTTATCTGTAAATGGATGCGTATGTCTGGTGTAGATCACATCCACGCTGGAACAGTTGTAGGTAAATTAGAAGGTGATCCTTTAATGATTAAAGGTTTCTACGATGTTTTACGTTTAACTAGTTTAGATGTTAACTTACCATACGGTATCTTCTTCGAAATGCCTTGGGGTAGTTTACGTCGTTGTATGCCTGTAGCATCTGGTGGTATTCACTGTGGTCAAATGCACCAATTAGTACACTACTTAGGTGATGATGTAGTATTACAATTCGGTGGTGGTACAATTGGTCACCCAGATGGTATCCAAGCCGGTGCTACAGCTAACCGTGTTGCTTTAGAAGCAATGGTATTAGCTCGTAACGAAGGTGCTGATTACTTCAGTAACGAAGTTGGTCCTCAAATCTTACGTAATGCCGCTAAAACATGTGGTCCATTACAAACTGCATTAGATTTATGGAAAGATATTAGTTTTAACTACACATCTACAGATACAGCTGATTTCGCTGTAACACCAACTGCAAACGTATAATA-AA-TTACTTT-AAAA-AATAAAAG-A--------------------------------------------------------------------------------------------------------------------------------------------------GGTGGAGTGGAAATGCGCGTTTAATCAATGTTTCAGGTAAATTATTAGGTGCTCACGTAGCACACGCTGGCTTAATGGTATTTTGGGCTGGTGCAATGATTTTATTTGAAGTTTCTCACTTTGTACCTGAAAAACCTTTATACGAACAAGGTTTTATTTGTATGCAACATTTAGCTACATTAGGTTACGGTATTGGCCCAGGTGGTGAAATCACTACAACTGTACCATACTTCGCGGTTGGTGTAATTCACTTAATTTCATCAGCAGTTTTAGGATTTGGTGGTATTTACCACTCATTATTAGGTCCTGATACATTAGAAGAATCATTCCCATTCTTTGGTTATGATTGGCGTGACAAAAATAAAATGACAACAATCTTAGGTATTCACTTATGTCTTTTAGGTTGTGGTGCATTCTTATTAGTTGCAAAAGCAATGTACATCGGTGGTGTATATGATACTTGGGCACCAGGTGGTGGAGATGTTCGTTACATCACAACACCAACATTAAATCCAATTGTTATTTTCGGTTACGTTTTCCGTTCTCCATTTGGTGGTGACGGTTGGGTTGTTTCTGTAAACAACATGGAAGATGTTATCGGTGGTCACATCTGGGTTGGTGTTTTATGTATTACTGGTGGAATCTGGCACATCTTCACAAAACCATTCGCATGGGCACGTCGTGCTTTCGTATGGTCTGGTGAGGCTTACCTTTCATACAGTTTAGCTGCTATCTCTTTAATGGGTTGGACAGCTGCTTTATACGCTTGGTACAACAACACAGCATACCCAAGTGAACTTTACGGTCCAACTGGTCCAGAAGCATCACAATCACAAGCATTTACATTCTTAGTTCGTGACCAACGATTAGGTGCTAATGTTTCATCTGCACAAGGTCCAACAGGTTTAGGTAAATACTTAATGCGTTCACCAAGTGGAGAGATTATCTTCGGTGGTGAAACAATGCGTTTCTGGGATTTACGTGCACCATGGGTTGAGCCATTACGTGGTCCAAACGGTTTAGATATTAACAAAATTAAAAATGATATCCAACCATGGCAAGAACGTCGTGCGGCTGAATACATGACACACGCTCCATTAGGTTCACTTAACTCAGTAGGTGGTGTAGCTACAGAAATTAACTCAGTTAACTATGTATCACCTCGTTCATGGTTATGT----------------------------------------------------------------------------------------------------------------------------------------------
mPseudo_nitzschia_cf_delicatissima_SZN_B507_KC801041_KC801037                        ----------------------------------------------------------------------------------------------------------------------------------------------------------------------------------------------------------------------------------------------------------------------------------------------------------------------------------------------------------------------------------------------------------------------------------------------------------------------------------------------------------------------------------------------------------------------------------------------------------------------------------------------------------------------------------------------------------------------------------------------------------------------------------------------------------------------------------------------------------------------------------------------------------------------------------------------------------------------------------------------------------------------------------------------------------------------------------------------------------------------------------------------------------------------------------------------------------------------------------------------------------------------------------------------------------------------------------------------------------------------------------------------------------------------------------------------------------------------------------------------------------------------------------------------------------------------------------------------------------------------------------------------------------------------------------------------------------------------------------------------------------------------------------------------------------------------------------------------------------------------------------------------------------------------------------------------------------------------------------------------------------------------------------------------------------------------------------------------------------------------------------------------------------------------------------------------------------------------------------------------------------------------------------------------------------------------------------------------------------------------------------------------------------------------------------------------------------------------------------------------------------------------------------------------------------------------------------------------------------------------------------------------------------------------------------------------------------------------------------------------------------------------------------------------------------------------------------------------------------------------------------------------------------------------------------------------------------------------------------------------------------------------------------------------------------------------------------------------------------------------------------------------------------------------------------------------------------------------------------------------------------------------------------------------------------------------------------GGGACTAGCTC-AGGATGTGAATCTGCGCTGT-AT-------GGCGCCGAATTGTGGTCTATAGAC-TTTGACGTTA-TC---TGC-CGGGCCAAGTTCCTTGGAAAAGGACAGCTGAGAGGGTGAGACTCCCGTC--CGCCTGGTAGAGTGAGTC-GTTG---------TCAACGAGTCGAGTTGTTTGGGATTGCAGCTCTAATTTGGTGGTAAATTCCATCTAAAGCTAAATATTGGTGGGAGACCGATAGCGTACAAGTACCGTGAG-GGAAAGATGCAA-AGAACTTTGAAAAGAGAGTTAAAGAGTACCTGAAATTGCTGAAACGGAAGCGAAGGAAACCAGTGTTT----GTT-GGTTCATATTTCCCTGGCCACTTGTGGTTTGGGCGCTGTGAGCTTG-CGTGGGTTTGCTTTGGTTGATCC-CTTTGGAA--GAGCGCAGTCAGAGTTGATGTCTGT-TGCTAGCA------------------CTGGGTT-TGACTAAT---GCAGACG----------------------AAATGGTTTTCTTTACCCCGTCTTGAAACACGG--ACCAAGGAGTCTAACATATGTGCGAGTACAGGGGTGTCAAACCCCGGTGCGTAATGAAAGTGACA-GTGGTTGGAT---------ATTTGCACAATCCGCCGGCCTCAATCCTTCGGGAGAACGGTCTGAGTGTGAGCATACATGTTGGGACC-CGAAA-GATGGTGAA-CTATG------------------------------------------------------------------------------------------------------------------------------------------------------------------------------------------------------------------------------------------------------------------------------------------------------------------------------------------------------------------------------------------------------------------------------------------------------------------------------------------------------------------------------------------------------------------------------------------------------------------------------------------------------------------------------------------------------------------------------------------------------------------------------------------------------------------------------------------------------------------------------------------------------------------------------------------------------------------------------------------------------------------------------------------------------------------------------------------------------------------------------------------------------------------------------------------------------------------------------------------------------------------------------------------------------------------------------------------------------------------------------------------------------------------------------------------------------------------------------------------------------------------------------------------------------------------------------------------------------------------------------------------------------------------------------------------------------------------------------------------------------------------------------------------------------------------------------------------------------------------------------------------------------------------------------------------------------------------------------------------------------------------------------------------------------------------------------------------------------------------------------------------------------------------------------------------------------------------------------------------------------------------------------------------------------------------------------------------------------------------------------------------------------------------------------------------------------------------------------------------------------------------------------------------------------------------------------------------------------------------------------------------------------------------------------------------------------------------------------------------------------------------------------------------------------------------------------------------------------------------------------------------------------------------------------------------------------------------------------------------------------------------------------------------------------------------------------------------------------------------------------------------------------------------------------------------------------------------------------------------------------------------------------------------------------------------------------------------------------------------------------------------------------------------------------------------------------------------------------------------------------------------------------------------------------------------------------------------------------------------------------------------------------------------------------------------------------------------------------------------CGTTACGAATCTGGTGTAATCCCTTACGCTAAAATGGGTTACTGGGATGCTTCATACACAGTAAAAACAACTGATGTTTTAGCATTATTCCGTATCACACCACAACCAGGCGTAGATCCAGTAGAAGCTTCTGCAGCAGTAGCTGGTGAATCTTCAACAGCAACTTGGACAGTTGTATGGACTGATTTATTAACAGCTTGTGATCGTTACCGTGCGAAAGCTTACCGTGTAGATCCAGTTCCAAACACAACAGATGTATTCTTCGCTTTCATCGCATACGAATGTGATTTATTTGAAGAAGGTTCTTTATCGAACTTAACAGCGTCTATTATTGGTAACGTATTCGGTTTCAAAGCTGTATCAGCTTTACGTTTAGAAGACATGCGTATTCCTCACTCATACTTAAAAACATTCCAAGGTCCTGCAACAGGTATTATTGTAGAACGTGAACGTTTAAATAAATATGGTACTCCTTTATTAGGTGCTACAGTAAAACCAAAATTAGGTTTATCTGGTAAAAACTACGGTCGTGTAGTATTCGAAGGTTTAAAAGGTGGTTTAGACTTCTTAAAAGATGATGAGAACATTAACTCACAACCATTCATGCGTTGGAGAGAGCGTTTCTTAAACTGTATGGAAGGTATTAACCGTGCATCTGCTGCTACAGGAGAAGTAAAAGGTTCTTACTTAAACGTTACAGCTGCAACTATGGACGAAGTAATTAAGCGTTGTGAATACGCTAAAGCAGTTGGTTCTGTTGTTGTTATGATCGATTTAGTTATGGGTTACACTGCAATCCAATCTGCTGCGATCTGGGCTCGTGAAAACGACGTATTATTACACTTACACCGTGCTGGTAACTCTACATATGCACGTCAAAAGAACCACGGTATTAACTTCCGTGTTATCTGTAAATGGATGCGTATGTCTGGTGTAGATCACATCCACGCTGGAACAGTTGTAGGTAAATTAGAAGGTGATCCTTTAATGATTAAAGGTTTCTACGATGTTTTACGTCAAACTAACTTAGATGTTAACTTACCATACGGTATCTTCTTCGAAATGACTTGGGCTAGTTTACGTCGTTGTATGCCTGTAGCATCTGGTGGTATTCACTGTGGTCAAATGCACCAATTAGTACACTACTTAGGTGATGATGTAGTATTACAATTCGGTGGTGGTACAATTGGTCACCCAGATGGTATCCAAGCTGGTGCTACAGCTAACCGTGTTGCTTTAGAAGCAATGGTATTAGCTCGTAACGAAGGTGCTGATTACTTCAGTAACGAAGTTGGTCCTCAAATCTTACGTAATGCCGCTAAAACATGTGGTCCATTACAAACTGCATTAGATTTATGGAAAGATATTAGTTTTAACTACACATCTACAGATACAGCTGATTTCGCTGTAACACCAACTGCAAA--------------------------------------------------------------------------------------------------------------------------------------------------------------------------------------------------------------------------------------------------------------------------------------------------------------------------------------------------------------------------------------------------------------------------------------------------------------------------------------------------------------------------------------------------------------------------------------------------------------------------------------------------------------------------------------------------------------------------------------------------------------------------------------------------------------------------------------------------------------------------------------------------------------------------------------------------------------------------------------------------------------------------------------------------------------------------------------------------------------------------------------------------------------------------------------------------------------------------------------------------------------------------------------------------------------------------------------------------------------------------------------------------------------------------------------------------------------------------------------------------------------------------------------------------------------
mPseudo_nitzschia_cuspidata_PnPd29_KP708995_KX572950                                 -----------------------------------------------TTAAGCCATGCATGTCTAAGTATAAATAT-TT-TACTTTGAA-ACTGCGAACGGCTCATTATATCAGTTATAGTTTATTTGATAG--TCCCTT-ACTACTTGG-ATACCCGTAGTAATTCTAGAGCTAATACATGCGTCAATACC---CTTCTG---GGGTAGTATTTATTAGATTGAAACCAACCCCTTC--GGGGTGATGTGGTGATTCATAAT-AAG-CTTGCGGATCGCATGCC--TC--TGGCGGCGATGGATCATTCAAGTTTCTGCCCTATCAGCTTTGGATGGTAGGGTATTGGCCTACCATGGCTTTAACGGGTAACGGGAAATTAGGGTTTGATTCCGGAGAGGGAGCCTGAGAGACGGCTACCACATCCAAGGAAGGCAGCAGGCGCGTAAATTACCCAATCCTGACACAGGGAGGTAGTGACAATAAATAACAATGCCG-GGCCTTC-TTAGGTCTGGCAA-TTGGAATGAGAACAATTTAAACCCCTTATCGAGTATCAATTGGAGGGCAAGTCTGGTGCCAGCAGCCGCGGTAATTCCAG-CTCCAATAGCGTATATTAAAGTT-GTTGCAGTTAAAAAGCTCG-TAGTTGGATTTGTGGT--GTGTCCAGTTGG-CCTTTGCTCTT-TGAG-TGATTGCGC-TG--TACTGGTCTGCCAT-GTTTGGG--TGGAATCTGTGTGGCATTAAGTTGTCGT--GCAGGGGATGCC-CATCG-TTTACTGTGAAAAAATTAGAGTGTTCAAAGCAGGCTTAT-GCC-GTTGAATATATTA-GCAT-GGAATAATAATATAGGACC-TTGGTACTA-TTTTGTTGGTTTGCGCACTAAGGTAATGATTAAGAGGGACAGTT-GGGGGTATTTGTA-TTCCATTGTCAGAGGTGAAA-TTCTTGGATTTTT-GGAAGACAAACTACTGCGAAAGCATTTACC-AAGGATGTTTTCATTAATCAAGAACGAAAGTTAGGGGATCGAAGATGATTAGATACCATCGTAGTCTTAACCAT-AAACTATGCCGACAAAGGA-TTGGTGGAG-TCTCGTTT-CGTCTCCATCAGCACTTTGTGAGAAATCATAAGTCTTTGGGTTCC-GGGGGGAGTATGGT-CGCAAGGCTGAAACTTAAA-GAAATTGACGGAAGGGCA-CCACCAGGAGTGGAGCCTGCGG-CTTAATTTGACTCAACACGGGAAAACTTACCA-GGTCCAGACATAGTGAGGATTGACAGATTGAGAGCTCTTTCTTGATTCTATGGGTGGTGGTGCATGGCCGTTCTTAGTTGGTGGAGTGATTTGTCTGGTTAATTCCGTTAAC-GAACGAGACCCCTGCCTGCTAAATAGCTCGCATAGTG-CTTGTCACTGT-GTAG-----AG-CTTCTTAGAGGGACGTGCGTTCTATTAGACGCAGGAAGATAGGGGCAATAACAGGTCTGTGATG-CCCTTAGAT-GTTCTGGGCCGCACGCGCGCTACACTGATGCATTCAACGAGT--TC----TACCTTGGCCGAGAGGCCTGGGC-AAT-CTTTTG-AA--CCTGCATCGTGATAGGGATAGATTATTGCAATTATTAATCTTG-AACGAGGAATT-CCTAGTAAACGCAGTTCATCAAACTGCATTGATTACGTCCCTGCCCTTTGTACACACCGCCCGTCGCACCTACCGATTGAATGG-TCC-GGTGAAGC------------------------------------------------------------------------------------------------------------------------------------------------------------------------------------------------------------------------------------------------------------------------------------------------------------------------------------------------------------------------------------------------------------------------------------------------------------------------------------------------------------------------------------------------------------------------------------------------------------------------------------------------------------------------------------------------------------------------------------------------------------------------------------------------------------------------------------------------------------------------------------------------------------------------------------------------------------------------------------------------------------------------------------------------------------------------------------------------------------------------------------------------------------------------------------------------------------------------------------------------------------------------------------------------------------------------------------------------------------------------------------------------------------------------------------------------------------------------------------CGGCGAGTGAAGCGGGACTAGCTC-AGGATGTGAATCTGCGCTTTAAT-------GGCGCCGAATTGTGGTCTATAGAC-CTTGACGTTA-TC---TGC-CGGGCCAAGTTCCTTGGAAAAGGACAGCTGAGAGGGTGAGACTCCCGTC--CGCCTGGTAGAGTGAGTCATGTG---------TCAACGAGTCGAGTTGTTTGGGATTGCAGCTCTAATTTGGTGGTAAATTCCATCTAAAGCTAAATATTGGTGGGAGACCGATAGCGTACAAGTACCGTGAG-GGAAAGATGCAA-AGAACTTTGAAAAGAGAGTTAAAGAGTACCTGAAATTGCTGAAACGGAAGCGAAGGAAACCAGTGTTT----GTT-GGTTCATATTTCCCTGGCCACTTGTGGTTTGGGCGCTGTGAGCTTG-CGTGTGTTTGTCTTGGTTGATCC-CTTTGGAA--GAGCGCAGTCAGAGTTGATGTCTGT-TGCTAGCA------------------CTGGGTT-TGACTGAT---GCAGACG----------------------AAATGGTTTTCTTTACCCCGTCTTGAAACACGG--ACCAAGGAGTCTAACATATGTGCGAGTACAGGGGTGTCAAACCCCGGTGCGTAATGAAAGTGACA-GTGGTTGGATA--------TTTTGCACAATCCGCCGGCCTCAATCCTTCGGGAGAACGGTCTGAGTGTGAGCATACATGTTGGGACC-CGAAA-GATGGTGAA-CTATGCCT-------------------------------------------------------------------------------------------------------------------------------------------------------------------------------------------------------------------------------------------------------------------------------------------------------------------------------------------------------------------------------------------------------------------------------------------------------------------------------------------------------------------------------------------------------------------------------------------------------------------------------------------------------------------------------------------------------------------------------------------------------------------------------------------------------------------------------------------------------------------------------------------------------------------------------------------------------------------------------------------------------------------------------------------------------------------------------------------------------------------------------------------------------------------------------------------------------------------------------------------------------------------------------------------------------------------------------------------------------------------------------------------------------------------------------------------------------------------------------------------------------------------------------------------------------------------------------------------------------------------------------------------------------------------------------------------------------------------------------------------------------------------------------------------------------------------------------------------------------------------------------------------------------------------------------------------------------------------------------------------------------------------------------------------------------------------------------------------------------------------------------------------------------------------------------------------------------------------------------------------------------------------------------------------------------------------------------------------------------------------------------------------------------------------------------------------------------------------------------------------------------------------------------------------------------------------------------------------------------------------------------------------------------------------------------------------------------------------------------------------------------------------------------------------------------------------------------------------------------------------------------------------------------------------------------------------------------------------------------------------------------------------------------------------------------------------------------------------------------------------------------------------------------------------------------------------------------------------------------------------------------------------------------------------------------------------------------------------------------------------------------------------------------------------------------------------------------------------------------------------------------------------------------------------------------------------------------------------------------------------------------------------------------------------------------------------------------------------------------------------------------------------------------------------------------------------------------------------------------------------------------------------------------------------------------------------------------------------------------------------------------------------------------------------------------------------------------------------------------------------------------------------------------------------------------------------------------------------------------------------------------------------------------------------------------------------------------------------------------------------------------------------------------------------------------------------------------------------------------------------------------------------------------------------------------------------------------------------------------------------------------------------------------------------------------------------------------------------------------------------------------------------------------------------------------------------------------------------------------------------------------------------------------------------------------------------------------------------------------------------------------------------------------------------------------------------------------------------------------------------------------------------------------------------------------------------------------------------------------------------------------------------------------------------------------------------------------------------------------------------------------------------------------------------------------------------------------------------------------------------------------------------------------------------------------------------------------------------------------------------------------------------------------------------------------------------------------------------------------------------------------------------------------------------------------------------------------------------------------------------------------------------------------------------------------------------------------------------------------------------------------------------------------------------------------------------------------------------------------------------------------------------------------------------------------------------------------------------------------------------------------------------------------------------------------------------------------------------------------------------------------------------------------------------------------------------------------------------------------------------------------------------------------------------------------------------------------------------------------------------------------------------------------------------------------------------------------------------------------------------------------------------------------------
mPseudo_nitzschia_sp_CLA1D2_EF522115_EF520338_EF520318                               --------------------------------------------------------------------------------------------------------------------------------------------------------------------------------------------------------------------------------------------------------------------------------------------------------------------------------------------------------------------------------------------------------------------------------------------------------------------------------------------------------------------------------------------------------------------------------------------------------------------------------------------------------------------------------------------------------------------------------------------------------------------------------------------------------------------------------------------------------------------------------------------------------------------------------------------------------------------------------------------------------------------------------------------------------------------------------------------------------------------------------------------------------------------------------------------------------------------------------------------------------------------------------------------------------------------------------------------------------------------------------------------------------------------------------------------------------------------------------------------------------------------------------------------------------------------------------------------------------------------------------------------------------------------------------------------------------------------------------------------------------------------------------------------------------------------------------------------------------------------------------------------------------------------------------------------------------------------------------------------------------------------------------------------------------------------------------------------------------------------------------------------------------------------------------------------------------------------------------------------------------------------------------------------------------------------------------------------------------------------------------------------------------------------------------------------------------------------------------------------------------------------------------------------------------------------------------------------------------------------------------------------------------------------------------------------------------------------------------------------------------------------------------------------------------------------------------------------------------------------------------------------------------------------------------------------------------------------------------------------------------------------------------------------------------------------------------------------------------------------------------------------------------------------------------------------------------------------------------------------------------------------------AATTAAGCGGAGGAAAAGAAACTAACTAGGATTCCCTCAGTAACGGCGAGTGAAGCGGGACTAGCTC-AGGATGTTAATCTGCGCTCT-AT-------GGCGCCGAATTGTGGTCTGTAGAC-TTTGACGTTA-TC---TGC-CGGGCCAAGTTCCTTGGAAAAGGACAGCTGAGAGGGTGAGACTCCCGTC--CGCCTGGTAGAGTGAGTCATGTG---------TCAACGAGTCGAGTTGTTTGGGATTGCAGCTCTAATTTGGTGGTAAATTCCATCTAAAGCTAAATATTGGTGGGAGACCGATAGCGTACAAGTACCGTGAG-GGAAAGATGCAA-AGAACTTTGAAAAGAGAGTTAAAGAGTACCTGAAATTGCTGAAACGGAAGCGAAGGAAACCAGTGTTT----GTT-GGTTCATATTTCCCTGGCCACTTGTGGTTTGGGCGCTGTGAGCTTG-CGTGTGTTTGCTTTGGTTGATCC-CTTTGGAA--GAGCGCAGTCAGAGTTGATGTCTGT-TGCTAGCA------------------CTGGGTT-TGACTAAT---GCAGACG----------------------AAATGGTTTTCTTTACCCCGTCTTGAAACACGG--ACCAAGGAGTCTAACATATGTGCGAGTACAGGGGTGTCAAACCCCGGTGCGTAATGAAAGTGACA-GTGGTTGGATA--------TTTTGCACAATCCGCCGGCCTCAATCCTTCGGGAGAACGGTCTGAGTGTGAGCATACATGTTGGGACC-CGAAA-GATGGTGAA-CTATGCCTGAATAGGGT-GAAG--------------------------------------------------------------------------------------------------------------------------------------------------------------------------------------------------------------------------------------------------------------------------------------------------------------------------------------------------------------------------------------------------------------------------------------------------------------------------------------------------------------------------------------------------------------------------------------------------------------------------------------------------------------------------------------------------------------------------------------------------------------------------------------------------------------------------------------------------------------------------------------------------------------------------------------------------------------------------------------------------------------------------------------------------------------------------------------------------------------------------------------------------------------------------------------------------------------------------------------------------------------------------------------------------------------------------------------------------------------------------------------------------------------------------------------------------------------------------------------------------------------------------------------------------------------------------------------------------------------------------------------------------------------------------------------------------------------------------------------------------------------------------------------------------------------------------------------------------------------------------------------------------------------------------------------------------------------------------------------------------------------------------------------------------------------------------------------------------------------------------------------------------------------------------------------------------------------------------------------------------------------------------------------------------------------------------------------------------------------------------------------------------------------------------------------------------------------------------------------------------------------------------------------------------------------------------------------------------------------------------------------------------------------------------------------------------------------------------------------------------------------------------------------------------------------------------------------------------------------------------------------------------------------------------------------------------------------------------------------------------------------------------------------------------------------------------------------------------------------------------------------------------------------------------------------------------------------------------------------------------------------------------------------------------------------------------------------------------------------------------------------------------------------------------------------------------------------------------------------------------------------------------------------------------------------------------------------------------------------------------------------------------------------------------------------------------AACGGACTCGAATTAAAAGTGACCGTTACGAATCTGGTGTAATCCCTTATGCTAAAATGGGTTACTGGGATGCTTCATACGCAGTAAAAACTACTGATGTACTTGCTTTATTCCGTATCACACCACAACCAGGCGTAGATCCTGTAGAAGCATCTGCTGCTGTAGCTGGTGAATCTTCAACAGCTACTTGGACAGTTGTATGGACTGATTTATTAACAGCTTGTGATCGTTACCGTGCGAAAGCTTACCGTGTAGATCCAGTTCCAAACACAACTGATGTATTCTTCGCTTTCATCGCATACGAATGTGATTTATTCGAAGAAGGTTCTTTATCGAACTTAACAGCGTCTATTATTGGTAACGTATTCGGTTTCAAAGCTGTATCAGCTTTACGTTTAGAAGACATGCGTATTCCTCACTCATACTTAAAAACGTTCCAAGGTCCTGCAACAGGTGTTATTGTAGAACGTGAGCGTTTAAATAAATATGGTACTCCTTTATTAGGTGCTACAGTTAAGCCAAAATTAGGTTTATCTGGTAAAAACTACGGTCGTGTAGTTTTCGAAGGTTTAAAAGGTGGTTTAGACTTCTTAAAAGATGATGAGAACATTAACTCTCAACCATTCATGCGTTGGCGTGAACGTTTCTTAAACTGTATGGAAGGTATTAACCGTGCATCTGCTGCTACAGGAGAAGTAAAAGGTTCTTACTTAAACGTTACAGCTGCGACTATGGAAGAAGTAATTAAGCGTTGTGAATACGCTAAAGAAGTTGGTTCTGTAGTTGTTATGATCGATTTAGTTATGGGTTACACTGCAATCCAATCTGCTGCGATCTGGGCTCGTGAAAATGATGTATTATTACACTTACACCGTGCTGGTAACTCTACTTACGCACGTCAAAAGAACCACGGTATTAACTTCCGTGTAATCTGTAAATGGATGCGTATGTCTGGTGTAGATCACATCCACGCAGGTACAGTTGTAGGTAAATTAGAAGGTGATCCTTTAATGATTAAAGGTTTCTACGATGTTTTACGTCAAACTCACTTAGACGTTAACTTACCATACGGTATCTTCTTCGAAATGACTTGGGCTAGTTTACGTCGTTGTATGCCAGTTGCATCTGGTGGTATTCACTGTGGTCAAATGCACCAATTAGTACACTACTTAGGTGATGACGTAGTATTACAATTCGGTGGTGGTACAATTGGTCACCCTGATGGTATCCAAGCCGGTGCTACAGCTAACCGTGTTGCTTTAGAAGCAATGGTATTAGCTCGTAACGAAGGCGCTGACTACTTCAGTAACGAAGTTGGTCCACAAATCTTACGTAATGCCGCTAAAACATGTGGTCCATTACAAACAGCTTTAGATTTATGGAAAGATATTAGTTTTAACTACACATCTACTGATACAGCTGATTTCGCTGTAACACCAACTGCAAACGTATAATA-AA-TTACTTT-AAAA-AATAAAAG-A----------------------------------------------------------------------------------------------------------------------------------------------------------GGAAATGCGCGTTTAATCAATGTTTCAGGTAAATTATTAGGTGCTCACGTAGCACACGCTGGTCTAATGGTATTTTGGGCTGGTGCAATGATTTTATTTGAAGTTTCACATTTCGTACCGGAAAAACCTTTATATGAGCAAGGTTTCATTTGTATGCAACATTTAGCTACATTAGGTTACGGTATTGGCCCTGGTGGTGAAATCACTACAACTGTACCATACTTCGCAGTTGGTGTAATTCACTTAATCTCATCTGCAGTATTAGGATTTGGTGGTATCTACCACTCATTATTAGGTCCTGATACATTAGAAGAATCATTCCCATTCTTTGGTTATGATTGGCGTGATAAGAACAAAATGACAACAATTTTAGGTATTCACTTATGTCTTTTAGGTTTAGGTGCATTCTTATTAGTTGCTAAAGCAATGTACATCGGTGGTGTATATGATACTTGGGCACCAGGTGGTGGAGATGTTCGTTACATCACAACACCAACATTAAATCCAATTGTTATTTTCGGTTACGTTTTCCGTTCTCCATTTGGTGGTGACGGTTGGGTTGTTTCTGTAAACAACATGGAAGATGTTATCGGTGGTCACATCTGGGTTGGTGCTTTATGTATTACTGGTGGTATCTGGCACATTTTCACAAAACCATTCGCATGGGCACGTCGTGCTTTCGTATGGTCTGGTGAGGCTTACTTATCATACAGTTTAGCTGCAATTTCTCTTATGGGTTGGACAGCTTCTTTATACTCTTGGTACAACAACACTGCTTACCCAAGTGAACTTTACGGTCCAACAGGTCCAGAAGCATCACAATCACAAGCATTTACATTCTTAGTTCGTGACCAACGATTAGGTGCAAATGTTTCTTCTGCTCAAGGTCCAACAGGTTTAGGTAAATACTTAATGCGTTCACCAAGTGGAGAGATTATCTTCGGTGGTGAAACAATGCGTTTCTGG----------------------------------------------------------------------------------------------------------------------------------------------------------------------------------------------------------------------------------------------------------------------------------------------------------------------------------------------------------
mPseudo_nitzschia_calliantha_ICMB_109_FJ150714_FJ150758                              ---------------------------------------------------------------------------------------------------------------------------------------------------------------------------------------------------------------------------------------------------------------------------------------------------------------------------------------------------------------------------------------------------------------------------------------------------------------------------------------------------------------------------------------------------------------------------------------------------------------------------------------------------------------------------------------------------------------------------------------------------------------------------------------------------------------------------------------------------------------------------------------------------------------------------------------------------------------------------------------------------------------------------------------------------------------------------------------------------------------------------------------------------------------------------------------------------------------------------------------------------------------------------------------------------------------------------------------------------------------------------------------------------------------------------------------------------------------------------------------------------------------------------------------------------------------------------------------------------------------------------------------------------------------------------------------------------------------------------------------------------------------------------------------------------------------------------------------------------------------------------------------------------------------------------------------------------------------------------------------------------------------------------------------------------------------------------------------------------------------------------------------------------------------------------------------------------------------------------------------------------------------------------------------------------------------------------------------------------------------------------------------------------------------------------------------------------------------------------------------------------------------------------------------------------------------------------------------------------------------------------------------------------------------------------------------------------------------------------------------------------------------------------------------------------------------------------------------------------------------------------------------------------------------------------------------------------------------------------------------------------------------------------------------------------------------------------------------------------------------------------------------------------------------------------------------------------------------------------------------------------------------------------------------------------------------CAGTAACGGCGAGTGAAGCGGGATGAGCTC-AGGATGTAAATCTGCGCTATTAA-------AGCGCCGAATTGTGGTCTGTAGAC-TTTGGTGTTA-TC---TGC-CGGGCCAAGTTCCTTGGAAAAGGACAGCTGAGAGGGTGAGACTCCCGTC--CGCCTGGTAGAGTGAGCC-TTTG---------TCAAAGAGTCGAGTTGTTTGGGATTGCAGCTCTAATTTGGTGGTAAATTCCATCTAAAGCTAAATATTGGTGGGAGACCGATAGCGTACAAGTACCGTGAG-GGAAAGATGCAA-AGAACTTTGAAAAGAGAGTTAAAGAGTACCTGAAATTGCTGAAACGGAAGCGAAGGAAACCAGTGTTT----GTT-TGTTCATATTTCCCTGACCACTTGTGGTTTGGGCGCTGTGGGCTTG-CGTCGGTTTGCTTTGGTTAATCC-CTTTGGAA--GAGCGCAGTCAGAGTTGATGTCTGT-TGCTAGCA------------------CTGGGTT-TGACTTGA---GTAGACG----------------------AAATGGTTTTCTTTACCCCGTCTTGAAACACGG--ACCAAGGAGTCTAACATATGTGCGAGTACAGGGGTGTCAAACCCCGGTGCGTAATGAAAGTGACA-GTGGTTGGAA---------TTTTGCACAATCCGCCGGCCTCAATCCTTCGGGAGAACGGTCTGAGTGTGAGCATACATGTTGGGACC-CGAAA-GATGGTGAA-CTATGCCTGAATAGGGT-GAAGCCAGGGGAAACTCTGGTGGAGGCTCGTAGCGATT-CTGAC-GTGCAAAT-CGATCGTC-AAATTG-----------------------------------------------------------------------------------------------------------------------------------------------------------------------------------------------------------------------------------------------------------------------------------------------------------------------------------------------------------------------------------------------------------------------------------------------------------------------------------------------------------------------------------------------------------------------------------------------------------------------------------------------------------------------------------------------------------------------------------------------------------------------------------------------------------------------------------------------------------------------------------------------------------------------------------------------------------------------------------------------------------------------------------------------------------------------------------------------------------------------------------------------------------------------------------------------------------------------------------------------------------------------------------------------------------------------------------------------------------------------------------------------------------------------------------------------------------------------------------------------------------------------------------------------------------------------------------------------------------------------------------------------------------------------------------------------------------------------------------------------------------------------------------------------------------------------------------------------------------------------------------------------------------------------------------------------------------------------------------------------------------------------------------------------------------------------------------------------------------------------------------------------------------------------------------------------------------------------------------------------------------------------------------------------------------------------------------------------------------------------------------------------------------------------------------------------------------------------------------------------------------------------------------------------------------------------------------------------------------------------------------------------------------------------------------------------------------------------------------------------------------------------------------------------------------------------------------------------------------------------------------------------------------------------------------------------------------------------------------------------------------------------------------------------------------------------------------------------------------------------------------------------------------------------------------------------------------------------------------------------------------------------------------------------------------------------------------------------------------------------------------------------------------------------------------------------------------------------------------------------------------------------------------------------------------------------------------------------------------------------------------------------------------TACGAATCTGGTGTAATCCCTTATGCTAAAATGGGTTACTGGGATGCTTCATACGCAGTAAAAACTACTGATGTTCTTGCTTTATTCCGTATCACACCACAACCAGGCGTAGATCCTGTAGAAGCTGCTGCTGCAGTAGCTGGTGAATCTTCAACAGCAACTTGGACAGTTGTATGGACTGATTTATTAACAGCTTGTGACCGTTACCGTGCTAAAGCTTACCGTGTAGATCCAGTTCCAAACACATCAGATGTATTCTTTGCTTTCATCGCATACGAATGTGATTTATTTGAAGAAGGTTCTTTATCGAACTTAACAGCATCTATCATTGGTAACGTATTCGGTTTTAAAGCTGTATCAGCTTTACGTTTAGAAGACATGCGTATTCCTCACTCATACTTAAAAACATTCCAAGGTCCTGCAACAGGTATCGTTGTAGAACGTGAACGTTTAAATAAATATGGTACTCCTTTATTAGGTGCTACAGTAAAACCAAAATTAGGTTTATCTGGTAAAAACTACGGTCGTGTAGTATTCGAAGGTTTAAAAGGTGGTTTAGACTTCTTAAAAGATGATGAAAACATTAACTCTCAACCATTCATGCGTTGGAGAGAGCGTTTCTTAAACTGTATGGAAGGTATTAACCGTGCATCTGCTGCTACAGGAGAAGTAAAAGGTTCTTACTTAAACGTTACAGCTGCAACTATGGAAGAAGTTATCAAACGTTGTGAATATGCTAAAGAAGTAGGTTCTATCATCGTTATGATCGATTTAGTTATGGGTTACACTGCAATCCAAAGTGCTGCATACTGGGCTCGTGAAAACGATATGCTTTTACATTTACACCGTGCTGGTAACTCTACATACGCACGTCAAAAGAACCACGGTATTAACTTCCGTGTAATCTGTAAATGGATGCGTATGTCTGGTGTAGATCATATCCACGCTGGAACAGTTGTAGGTAAATTAGAAGGTGATCCTTTAATGATTAAAGGTTTCTACGATGTTTTACGTTTAACTCACTTAGAAGTTAACTTACCATTTGGTATTTTCTTCGAAATGCCTTGGGCTAGTTTACGTCGTTGTATGCCGGTAGCATCTGGTGGTATTCACTGTGGTCAAATGCACCAATTAATTCACTACTTAGGTGATGATGTAGTATTACAATTTGGTGGTGGTACAATCGGTCACCCAGATGGTATTCAAGCCGGTGCT----------------------------------------------------------------------------------------------------------------------------------------------------------------------------------------------------------------------------------------------------------------------------------------------------------------------------------------------------------------------------------------------------------------------------------------------------------------------------------------------------------------------------------------------------------------------------------------------------------------------------------------------------------------------------------------------------------------------------------------------------------------------------------------------------------------------------------------------------------------------------------------------------------------------------------------------------------------------------------------------------------------------------------------------------------------------------------------------------------------------------------------------------------------------------------------------------------------------------------------------------------------------------------------------------------------------------------------------------------------------------------------------------------------------------------------------------------------------------------------------------------------------------------------------------------------------------------------------------------------------------------------------------------------------------------------------------------------------------------------------------------------------------
mPseudo_nitzschia_brasiliana_ICMB_172_FJ150730_FJ150740                              --------------------------------------------------------------------------------------------------------------------------------------------------------------------------------------------------------------------------------------------------------------------------------------------------------------------------------------------------------------------------------------------------------------------------------------------------------------------------------------------------------------------------------------------------------------------------------------------------------------------------------------------------------------------------------------------------------------------------------------------------------------------------------------------------------------------------------------------------------------------------------------------------------------------------------------------------------------------------------------------------------------------------------------------------------------------------------------------------------------------------------------------------------------------------------------------------------------------------------------------------------------------------------------------------------------------------------------------------------------------------------------------------------------------------------------------------------------------------------------------------------------------------------------------------------------------------------------------------------------------------------------------------------------------------------------------------------------------------------------------------------------------------------------------------------------------------------------------------------------------------------------------------------------------------------------------------------------------------------------------------------------------------------------------------------------------------------------------------------------------------------------------------------------------------------------------------------------------------------------------------------------------------------------------------------------------------------------------------------------------------------------------------------------------------------------------------------------------------------------------------------------------------------------------------------------------------------------------------------------------------------------------------------------------------------------------------------------------------------------------------------------------------------------------------------------------------------------------------------------------------------------------------------------------------------------------------------------------------------------------------------------------------------------------------------------------------------------------------------------------------------------------------------------------------------------------------------------------------------------------------------------------------------------------------------------------ACGGCGAGTGAAGCGGGACTAGCTC-AGGATGTGAATCTGCGCTTT-ATT------GGCGCCGAATTGTGGTCTGTAGAC-TTTGACGTTA-TC---TGC-CGGGCCAAGTTCCTTGGAAAAGGACAGCTGAGAGGGTGAGACTCCCGTC--CGCCTGGTTGAGTGAGTCATTTG---------TCAACGAGTCGAGTTGTTTGGGATTGCAGCTCTAATTTGGTGGTAAATTCCATCTAAAGCTAAATATTGGTGGGAGACCGATAGCGTACAAGTACCGTGAG-GGAAAGATGCAA-AGAACTTTGAAAAGAGAGTTAAAGAGTACCTGAAACTGCTGAAACGGAAGCGAAGGAAACCAGTGTTT----GTT-TGTTCATATTTCCCTGGCCACTTGTGGTTTGGGCGCTGTGAGCTTG-CGTGAGTTTGGGTTGGTTGATCC-CTTTGGAA--GAGCGCAGTCAGAGTTGATGTCTGT-TGCTAGCA------------------CTGGGTT-TGACTGAT---GCAGACG----------------------AAATGGTTTTCTTTACCCCGTCTTGAAACACGG--ACCAAGGAGTCTAACATATGTGCGAGTACAGGGGTGTCAAACCCCGGTGCGTAATGAAAGTGACA-GTGGTTGGAA---------TTTTGCACAATCCGCCGGCCTCAATCCTTCGGGAGAACGGTCTGAGTGTGAGCATACATGTTGGGACC-CGAAA-GATGGTGAA-CTATGCCTGAATAGGGT-GAAGCCAGGGGAAACTCTGGTGGAGGCTCGTAGCGATT-CTGAC-GTGCAAAT-CGATCGTC-AA---------------------------------------------------------------------------------------------------------------------------------------------------------------------------------------------------------------------------------------------------------------------------------------------------------------------------------------------------------------------------------------------------------------------------------------------------------------------------------------------------------------------------------------------------------------------------------------------------------------------------------------------------------------------------------------------------------------------------------------------------------------------------------------------------------------------------------------------------------------------------------------------------------------------------------------------------------------------------------------------------------------------------------------------------------------------------------------------------------------------------------------------------------------------------------------------------------------------------------------------------------------------------------------------------------------------------------------------------------------------------------------------------------------------------------------------------------------------------------------------------------------------------------------------------------------------------------------------------------------------------------------------------------------------------------------------------------------------------------------------------------------------------------------------------------------------------------------------------------------------------------------------------------------------------------------------------------------------------------------------------------------------------------------------------------------------------------------------------------------------------------------------------------------------------------------------------------------------------------------------------------------------------------------------------------------------------------------------------------------------------------------------------------------------------------------------------------------------------------------------------------------------------------------------------------------------------------------------------------------------------------------------------------------------------------------------------------------------------------------------------------------------------------------------------------------------------------------------------------------------------------------------------------------------------------------------------------------------------------------------------------------------------------------------------------------------------------------------------------------------------------------------------------------------------------------------------------------------------------------------------------------------------------------------------------------------------------------------------------------------------------------------------------------------------------------------------------------------------------------------------------------------------------------------------------------------------------------------------------------------------------------------------------------TACGAATCTGGTGTAATCCCTTACGCTAAAATGGGTTACTGGGATGCTGCGTACACAGTAAAAACTACTGATGTTCTTGCTTTATTCCGTATCACACCACAACCAGGCGTAGATCCTGTAGAAGCTGCAGCTGCAGTAGCAGGTGAATCTTCAACAGCAACTTGGACAGTTGTATGGACTGATTTATTAACAGCTTGTGACCGTTACCGTGCTAAAGCTTACCGTGTAGATCCAGTTCCAAACACAACAGATGTTTTCTTTGCTTTCATCGCATACGAATGTGATTTATTCGAAGAAGGTTCTTTATCAAACTTAACAGCGTCTATTATTGGTAACGTATTCGGTTTCAAAGCTGTATCAGCTTTACGTTTAGAAGACATGCGTATTCCTCAMTCATACTTAAAAACATTCCAAGGTCCTGCAACAGGTATCGTTGTAGAACGTGAACGTTTAAATAAATATGGTACTCCTTTATTAGGTGCTACAGTAAAACCAAAATTAGGTTTATCTGGTAAAAACTACGGTCGTGTAGTATTTGAAGGTTTAAAAGGTGGTTTAGACTTCTTAAAAGATGATGAGAACATTAACTCTCAACCATTCATGCGTTGGAGAGAGCGTTTCTTAAACTGTATGGAAGGTATTAACCGTGCATCTGCTGCTACAGGTGAAGTTAAAGGTTCTTACTTAAACGTTACAGCTGCTACAATGGAAGAAGTAATCAAACGTTGTGAGTACGCTAAAGACGTAGGTTCTGTTATCGTTATGATCGATTTAGTTATGGGTTACACAGCAATCCAAACTGCTGCTTACTGGGCTCGTGAAAACGATATGTTATTACACTTACACCGTGCTGGTAACTCAACTTACGCTCGTCAAAAGAACCACGGTATTAACTTCCGTGTAATCTGTAAATGGATGCGTATGTCTGGTGTAGATCATATCCACGCTGGAACAGTTGTAGGTAAATTAGAAGGTGATCCTTTAATGATTAAAGGTTTCTACGATGTTTTACGTTTAACTGAATTAGAAGTTAACTTACCATACGGTATCTTCTTCGAAATGCCTTGGGCTAGTTTACGTCGTTGTATGCCAGTAGCATCTGGTGGTATTCACTGTGGTCAAATGCACCAATTAATTCACTACTTAGGTGATGATGTAGTATTACAGTTCGGTGGGGGTACAATTGGTCACCCAGATGGTATTCAAGCTGGTGCT----------------------------------------------------------------------------------------------------------------------------------------------------------------------------------------------------------------------------------------------------------------------------------------------------------------------------------------------------------------------------------------------------------------------------------------------------------------------------------------------------------------------------------------------------------------------------------------------------------------------------------------------------------------------------------------------------------------------------------------------------------------------------------------------------------------------------------------------------------------------------------------------------------------------------------------------------------------------------------------------------------------------------------------------------------------------------------------------------------------------------------------------------------------------------------------------------------------------------------------------------------------------------------------------------------------------------------------------------------------------------------------------------------------------------------------------------------------------------------------------------------------------------------------------------------------------------------------------------------------------------------------------------------------------------------------------------------------------------------------------------------------------------
mPseudo_nitzschia_brasiliana_ICMB_176_FJ150734_FJ150753                              --------------------------------------------------------------------------------------------------------------------------------------------------------------------------------------------------------------------------------------------------------------------------------------------------------------------------------------------------------------------------------------------------------------------------------------------------------------------------------------------------------------------------------------------------------------------------------------------------------------------------------------------------------------------------------------------------------------------------------------------------------------------------------------------------------------------------------------------------------------------------------------------------------------------------------------------------------------------------------------------------------------------------------------------------------------------------------------------------------------------------------------------------------------------------------------------------------------------------------------------------------------------------------------------------------------------------------------------------------------------------------------------------------------------------------------------------------------------------------------------------------------------------------------------------------------------------------------------------------------------------------------------------------------------------------------------------------------------------------------------------------------------------------------------------------------------------------------------------------------------------------------------------------------------------------------------------------------------------------------------------------------------------------------------------------------------------------------------------------------------------------------------------------------------------------------------------------------------------------------------------------------------------------------------------------------------------------------------------------------------------------------------------------------------------------------------------------------------------------------------------------------------------------------------------------------------------------------------------------------------------------------------------------------------------------------------------------------------------------------------------------------------------------------------------------------------------------------------------------------------------------------------------------------------------------------------------------------------------------------------------------------------------------------------------------------------------------------------------------------------------------------------------------------------------------------------------------------------------------------------------------------------------------------------------------------------ACGGCGAGTGAAGCGGGACTAGCTC-AGGATGTGAATCTGCGCTTT-ATT------GGCGCCGAATTGTGGTCTGTAGAC-TTTGACGTTA-TC---TGC-CGGGCCAAGTTCCTTGGAAAAGGACAGCTGAGAGGGTGAGACTCCCGTC--CGCCTGGTTGAGTGAGTCATTTG---------TCAACGAGTCGAGTTGTTTGGGATTGCAGCTCTAATTTGGTGGTAAATTCCATCTAAAGCTAAATATTGGTGGGAGACCGATAGCGTACAAGTACCGTGAG-GGAAAGATGCAA-AGAACTTTGAAAAGAGAGTTAAAGAGTACCTGAAACTGCTGAAACGGAAGCGAAGGAAACCAGTGTTT----GTT-TGTTCATATTTCCCTGGCCACTTGTGGTTTGGGCGCTGTGAGCTTG-CGTGAGTTTGGGTTGGTTGATCC-CTTTGGAA--GAGCGCAGTCAGAGTTGATGTCTGT-TGCTAGCA------------------CTGGGTT-TGACTGAT---GCAGACG----------------------AAATGGTTTTCTTTACCCCGTCTTGAAACACGG--ACCAAGGAGTCTAACATATGTGCGAGTACAGGGGTGTCAAACCCCGGTGCGTAATGAAAGTGACA-GTGGTTGGAA---------TTTTGCACAATCCGCCGGCCTCAATCCTTCGGGAGAACGGTCTGAGTGTGAGCATACATGTTGGGACC-CGAAA-GATGGTGAA-CTATGCCTGAATAGGGTGGAAGCCAGGGGAAACTCTGGTGGAGGCTCGTAGCGATT-CTGAC-GTGCAAAT-CGATCG--------------------------------------------------------------------------------------------------------------------------------------------------------------------------------------------------------------------------------------------------------------------------------------------------------------------------------------------------------------------------------------------------------------------------------------------------------------------------------------------------------------------------------------------------------------------------------------------------------------------------------------------------------------------------------------------------------------------------------------------------------------------------------------------------------------------------------------------------------------------------------------------------------------------------------------------------------------------------------------------------------------------------------------------------------------------------------------------------------------------------------------------------------------------------------------------------------------------------------------------------------------------------------------------------------------------------------------------------------------------------------------------------------------------------------------------------------------------------------------------------------------------------------------------------------------------------------------------------------------------------------------------------------------------------------------------------------------------------------------------------------------------------------------------------------------------------------------------------------------------------------------------------------------------------------------------------------------------------------------------------------------------------------------------------------------------------------------------------------------------------------------------------------------------------------------------------------------------------------------------------------------------------------------------------------------------------------------------------------------------------------------------------------------------------------------------------------------------------------------------------------------------------------------------------------------------------------------------------------------------------------------------------------------------------------------------------------------------------------------------------------------------------------------------------------------------------------------------------------------------------------------------------------------------------------------------------------------------------------------------------------------------------------------------------------------------------------------------------------------------------------------------------------------------------------------------------------------------------------------------------------------------------------------------------------------------------------------------------------------------------------------------------------------------------------------------------------------------------------------------------------------------------------------------------------------------------------------------------------------------------------------------------------------------TACGAATCTGGTGTAATCCCTTACGCTAAAATGGGTTACTGGGATGCTGCGTACACAGTAAAAACTACTGATGTTCTTGCTTTATTCCGTATCACACCACAACCAGGCGTAGATCCTGTAGAAGCTGCAGCTGCAGTAGCAGGTGAATCTTCAACAGCAACTTGGACAGTTGTATGGACTGATTTATTAACAGCTTGTGACCGTTACCGTGCTAAAGCTTACCGTGTAGATCCAGTTCCAAACACAACAGATGTTTTCTTTGCTTTCATCGCATACGAATGTGATTTATTCGAAGAAGGTTCTTTATCAAACTTAACAGCGTCTATTATTGGTAACGTATTCGGTTTCAAAGCTGTATCAGCTTTACGTTTAGAAGACATGCGTATTCCTCACTCATACTTAAAAACATTCCAAGGTCCTGCAACAGGTATCGTTGTAGAACGTGAACGTTTAAATAAATATGGTACTCCTTTATTAGGTGCTACAGTAAAACCAAAATTAGGTTTATCTGGTAAAAACTACGGTCGTGTAGTATTTGAAGGTTTAAAAGGTGGTTTAGACTTCTTAAAAGATGATGAGAACATTAACTCTCAACCATTCATGCGTTGGAGAGAGCGTTTCTTAAACTGTATGGAAGGTATTAACCGTGCATCTGCTGCTACAGGTGAAGTTAAAGGTTCTTACTTAAACGTTACAGCTGCTACAATGGAAGAAGTAATCAAACGTTGTGAGTACGCTAAAGACGTAGGTTCTGTTATCGTTATGATCGATTTAGTTATGGGTTACACAGCAATCCAAACTGCTGCTTACTGGGCTCGTGAAAACGATATGTTATTACACTTACACCGTGCTGGTAACTCAACTTACGCTCGTCAAAAGAACCACGGTATTAACTTCCGTGTAATCTGTAAATGGATGCGTATGTCTGGTGTAGATCATATCCACGCTGGAACAGTTGTAGGTAAATTAGAAGGTGATCCTTTAATGATTAAAGGTTTCTACGATGTTTTACGTTTAACTGAATTAGAAGTTAACTTACCATACGGTATCTTCTTCGAAATGCCTTGGGCTAGTTTACGTCGTTGTATGCCAGTAGCATCTGGTGGTATTCACTGTGGTCAAATGCACCAATTAATTCACTACTTAGGTGATGATGTAGTATTACAGTTCGGTGGTGGTACAATTGGTCACCCAGATGGTATTCAAGCTGGTGCT----------------------------------------------------------------------------------------------------------------------------------------------------------------------------------------------------------------------------------------------------------------------------------------------------------------------------------------------------------------------------------------------------------------------------------------------------------------------------------------------------------------------------------------------------------------------------------------------------------------------------------------------------------------------------------------------------------------------------------------------------------------------------------------------------------------------------------------------------------------------------------------------------------------------------------------------------------------------------------------------------------------------------------------------------------------------------------------------------------------------------------------------------------------------------------------------------------------------------------------------------------------------------------------------------------------------------------------------------------------------------------------------------------------------------------------------------------------------------------------------------------------------------------------------------------------------------------------------------------------------------------------------------------------------------------------------------------------------------------------------------------------------------
mPseudo_nitzschia_americana_FBJun06_EF522108_EF423504_EF520321                       --------------------------------------------------------------------------------------------------------------------------------------------------------------------------------------------------------------------------------------------------------------------------------------------------------------------------------------------------------------------------------------------------------------------------------------------------------------------------------------------------------------------------------------------------------------------------------------------------------------------------------------------------------------------------------------------------------------------------------------------------------------------------------------------------------------------------------------------------------------------------------------------------------------------------------------------------------------------------------------------------------------------------------------------------------------------------------------------------------------------------------------------------------------------------------------------------------------------------------------------------------------------------------------------------------------------------------------------------------------------------------------------------------------------------------------------------------------------------------------------------------------------------------------------------------------------------------------------------------------------------------------------------------------------------------------------------------------------------------------------------------------------------------------------------------------------------------------------------------------------------------------------------------------------------------------------------------------------------------------------------------------------------------------------------------------------------------------------------------------------------------------------------------------------------------------------------------------------------------------------------------------------------------------------------------------------------------------------------------------------------------------------------------------------------------------------------------------------------------------------------------------------------------------------------------------------------------------------------------------------------------------------------------------------------------------------------------------------------------------------------------------------------------------------------------------------------------------------------------------------------------------------------------------------------------------------------------------------------------------------------------------------------------------------------------------------------------------------------------------------------------------------------------------------------------------------------------------------------------------------------------------------------AATTAAGCGGAGGAAAAGAAACTAACTAGGATTCCCTCAGTAACGGCGAGTGAAGCGGGACTAGCTC-AGGATGTGAATCTGCGCTTTTAT-------GGCGCCGAATTGTGGTCTATAGAC-TTTGACATTA-TC---TGC-CGGGCCAAGTTCCTTGGAAAAGGACAGCTGAGAGGGTGAGACTCCCGTC--CGCCTGGCTGAATGAGTCATTTG---------TCAACGAGTCGAGTTGTTTGGGATTGCAGCTCTAATTTGGTGGTAAATTCCATCTAAAGCTAAATATTGGTGGGAGACCGATAGCGTACAAGTACCGTGAG-GGAAAGATGCAA-AGAACTTTGAAAAGAGAGTTAAAGAGTACCTGAAACTGCTGAAACGGAAGCGAAGGAAACCAGTGTTT----GTT-TGTTCATATTTCCCTGGCCACTTGTGGTTTGGGCGCTGTGAGCTTG-CGTGAGTTTGGGTTGGTTGATCC-CTTTGGAA--GAGCGCAGTCAGAGTTGATGTCTGT-TGCTAGCA------------------CTGGGTT-TGACTGAT---GCAGACG----------------------AAATGGTTTTCTTTACCCCGTCTTGAAACACGG--ACCAAGGAGTCTAACATATGTGCGAGTACAGGGGTGTCAAACCCCGGTGCGTAATGAAAGTGACA-GTGGTTGGAA---------TTTTGCACAATCCGCCGGCCTCAATCCCTCGGGAGAACGGTCTGAGTGTGAGCATACATGTTGGGACC-CGAAA-GATGGTGAA-CTATGCCTGAATAGGGT-GAAG--------------------------------------------------------------------------------------------------------------------------------------------------------------------------------------------------------------------------------------------------------------------------------------------------------------------------------------------------------------------------------------------------------------------------------------------------------------------------------------------------------------------------------------------------------------------------------------------------------------------------------------------------------------------------------------------------------------------------------------------------------------------------------------------------------------------------------------------------------------------------------------------------------------------------------------------------------------------------------------------------------------------------------------------------------------------------------------------------------------------------------------------------------------------------------------------------------------------------------------------------------------------------------------------------------------------------------------------------------------------------------------------------------------------------------------------------------------------------------------------------------------------------------------------------------------------------------------------------------------------------------------------------------------------------------------------------------------------------------------------------------------------------------------------------------------------------------------------------------------------------------------------------------------------------------------------------------------------------------------------------------------------------------------------------------------------------------------------------------------------------------------------------------------------------------------------------------------------------------------------------------------------------------------------------------------------------------------------------------------------------------------------------------------------------------------------------------------------------------------------------------------------------------------------------------------------------------------------------------------------------------------------------------------------------------------------------------------------------------------------------------------------------------------------------------------------------------------------------------------------------------------------------------------------------------------------------------------------------------------------------------------------------------------------------------------------------------------------------------------------------------------------------------------------------------------------------------------------------------------------------------------------------------------------------------------------------------------------------------------------------------------------------------------------------------------------------------------------------------------------------------------------------------------------------------------------------------------------------------------------------------------------------------------------------------------------------AACGGACTCGAATTAAAAGTGACCGTTACGAATCTGGTGTAATCCCTTACGCTAAAATGGGTTACTGGGATCCTTCATACACAGTAAAAACTACTGATGTTCTTGCTTTATTCCGTATCACACCACAACCAGGCGTAGATCCTGTAGAAGCTGCAGCTGCAGTAGCAGGTGAATCTTCAACAGCAACTTGGACAGTTGTATGGACTGATTTATTAACAGCTTGTGACCGTTACCGTGCTAAAGCTTACCGTGTAGATCCAGTTCCAAACACAACAGATGTATTCTTTGCTTTCATCGCATATGAATGTGATTTATTCGAAGAAGGTTCTTTATCGAACTTAACAGCATCTATCATTGGTAACGTATTCGGTTTCAAAGCTATCTCAGCTTTACGTTTAGAAGACATGCGTATTCCTCACTCATACTTAAAAACATTCCAAGGTCCTGCAACAGGTATCGTTGTAGAACGTGAACGTTTAAATAAATATGGTGCTCCTTTATTAGGTGCTACAGTAAAACCAAAATTAGGTTTATCTGGTAAAAACTACGGTCGTGTAGTATTCGAAGGTTTAAAAGGTGGTTTAGACTTCTTAAAAGATGATGAGAACATTAACTCACAACCATTCATGCGTTGGAGAGAGCGTTTCTTAAACTGTATGGAAGGTATCAACCGTGCATCTGCTGCTACAGGTGAAGTAAAAGGTTCTTACTTAAACGTTACAGCTGCTACAATGGAAGAAGTAATCAAACGTTGTGAGTACGCTAAAGAAGTAGGTTCTGTTATCGTTATGATCGATTTAGTTATGGGTTACACTGCAATCCAAACTACTGCTTACTGGGCTCGTGAAAACGATATGTTATTACACTTACACCGTGCTGGTAACTCAACTTACGCTCGTCAAAAGAACCACGGTATTAACTTCCGTGTAATCTGTAAATGGATGCGTATGTCTGGTGTAGATCACATCCACGCTGGAACAGTTGTAGGTAAATTAGAAGGTGATCCTTTAATGATTAAAGGTTTCTACGATATTTTACGTTTAACTAACTTAGAAGTTAACTTACCATACGGTATCTTCTTCGAAATGCCTTGGGCTAGTTTACGTCGTTGTATGCCGGTAGCATCTGGTGGTATTCACTGTGGTCAAATGCACCAATTAATCCACTACTTAGGTGATGACGTAGTATTACAATTCGGTGGTGGTACAATTGGTCACCCTGATGGTATCCAAGCTGGTGCTACAGCTAACCGTGTTGCTTTAGAAGCAATGGTATTAGCTCGTAACGAAGGTGCTGACTTCTTCAGTAACGAAGTTGGTCCACAAATCTTACGTAATGCTGCTAAAACATGTGGTCCATTACAAACTGCATTAGATTTATGGAAAGATATCAGCTTCAACTACACTTCTACATATACAGCTGATTTCTCTGTAACACCAACTGCAAACGTATAATA-AA-TTACTTT-AAAA-AATAAAAG-A-------------------------------------------------------------------------------------------------------------------------------------------------TGGTGGAGTGGAAATGCGCGTTTAATCAATGTTTCAGGTAAATTATTAGGTGCTCACGTAGCACACGCTGGTTTAATGGTATTCTGGGCTGGTGCAATGATTTTATTTGAAGTTTCACACTTCGTACCAGAAAAACCTTTATATGAGCAAGGTTTCATTTGTATGCAACACTTAGCTACATTAGGTTACGGTATTGGACCAGGTGGTGAAATCACTACAACTGTACCATACTTCGCAGTTGGTGTAATTCACTTAATCTCATCAGCAGTATTAGGTTTTGGTGGTATTTACCACTCATTATTAGGACCAGATACATTAGAAGAATCATTCCCATTCTTTGGTTATGATTGGCGTGATAAAAATAAAATGACAACAATTTTAGGTATCCACTTATGTTTATTAGGTTGTGGTTCATTCTTATTAGTTGCTAAAGCAATGTACATCGGTGGTGTATACGATACTTGGGCACCAGGTGGTGGAGATGTTCGTTTCATCACAACACCAACATTAAATCCAATTGTTATTTTTGGTTACGTATTCCGTTCTCCATTCGGTGGTGACGGTTGGGTTGTTTCTGTAAACAACATGGAAGATATTATTGGTGGTCACATCTGGGTTGGTGTTTTATGTATCACTGGTGGTATTTGGCACATTTTCACAAAACCATTCGCATGGGCACGTCGTGCTTTCGTATGGTCTGGTGAAGCGTACTTATCTTACAGTTTAGCTGCAATCTCTTTAATGGGTTGGACAGCTTCATTATATGCTTGGTACAACAACACAGCATACCCAAGTGAACTTTACGGTCCAACTGGTCCTGAAGCATCACAATCACAAGCATTCACATTCTTAGTTCGTGACCAACGATTAGGTGCAAATGTTTCATCTGCACAAGGTCCAACAGGTCTAGGTAAATACTTAATGCGTTCGCCAAGTGGAGAGATTATCTTCGGTGGTGAAACAATGCGTTTCTGGGATTTACGTGCACCATGGGTTGAGCCATTACGTGGTCCAAACGGTTTAGATATTAACAAAATTAAAAATGATATCCAACCATGGCAAGAACGTCGTGCTGCTGAATACATGACACACGCTCCGTTAGGTTCACTTAACTCAGTAGGTGGTGTAGCTACAGAAATTAACTCAGTTAACTACGTATCTCCACGTTCATGGTTATGT----------------------------------------------------------------------------------------------------------------------------------------------
mPseudo_nitzschia_pungens_ICMB_143_FJ150720_FJ150759                                 ---------------------------------------------------------------------------------------------------------------------------------------------------------------------------------------------------------------------------------------------------------------------------------------------------------------------------------------------------------------------------------------------------------------------------------------------------------------------------------------------------------------------------------------------------------------------------------------------------------------------------------------------------------------------------------------------------------------------------------------------------------------------------------------------------------------------------------------------------------------------------------------------------------------------------------------------------------------------------------------------------------------------------------------------------------------------------------------------------------------------------------------------------------------------------------------------------------------------------------------------------------------------------------------------------------------------------------------------------------------------------------------------------------------------------------------------------------------------------------------------------------------------------------------------------------------------------------------------------------------------------------------------------------------------------------------------------------------------------------------------------------------------------------------------------------------------------------------------------------------------------------------------------------------------------------------------------------------------------------------------------------------------------------------------------------------------------------------------------------------------------------------------------------------------------------------------------------------------------------------------------------------------------------------------------------------------------------------------------------------------------------------------------------------------------------------------------------------------------------------------------------------------------------------------------------------------------------------------------------------------------------------------------------------------------------------------------------------------------------------------------------------------------------------------------------------------------------------------------------------------------------------------------------------------------------------------------------------------------------------------------------------------------------------------------------------------------------------------------------------------------------------------------------------------------------------------------------------------------------------------------------------------------------------------------------------------CGGCGAGTGAAGCGGGACTAGCTC-AGGATGTGAATCTGCGCTTTTAT-------GGCGCCGAATTGTGGTCTGTAGAC-TTTGACATTA-TT---TGC-CGGGCCAAGTTCCTTGGAAAAGGACAGCTGAGAGGGTGACACTCCCGTC--CGCCTGGTAAAGTGAGTCATTTG---------TCAACGAGTCGAGTTGTTTGGGATTGCAGCTCTAATTTGGTGGTAAATTCCATCTAAAGCTAAATATTGGTGGGAGACCGATAGCGTACAAGTACCGTGAG-GGAAAGATGCAA-AGAACTTTGAAAAGAGAGTTAAAGAGTACCTGAAACTGCTGAAACGGAAGCGAAGGAAACCAGTGTTT----GTT-TGTTCATATTTCCCTGGCCACTTGTGGTCTGGGCGCTGTGGACTTG-CGTGAGTTTGGGTTGGTTGATCC-CTTTGGAA--GAGCGCAGTCAGAGTTGATGTCTGT-TGCTAGCA------------------CTGGGTT-TGACTGAT---GCAGACG----------------------AAATGGTTTTCTTTACCCCGTCTTGAAACACGG--ACCAAGGAGTCTAACATATGTGCGAGTACAGGGGTGTCAAACCCCCGTGCGCAATGAAAGTGACA-GTGGTTGGGAA-------TTTTTGCACAATCCGCCGGCCTCAATCCCTCGGGAGAACGGTCTGAGTGTGAGCATACATGTTGGGACC-CGAAA-GATGGTGAA-CTATGCCTGAATAGGGT-GAAGCCAGGGGAAACTCTGGTGGAGGCTCGTAGCGATT-CTGACCGTGCAAATCCGATCGTC-AA---------------------------------------------------------------------------------------------------------------------------------------------------------------------------------------------------------------------------------------------------------------------------------------------------------------------------------------------------------------------------------------------------------------------------------------------------------------------------------------------------------------------------------------------------------------------------------------------------------------------------------------------------------------------------------------------------------------------------------------------------------------------------------------------------------------------------------------------------------------------------------------------------------------------------------------------------------------------------------------------------------------------------------------------------------------------------------------------------------------------------------------------------------------------------------------------------------------------------------------------------------------------------------------------------------------------------------------------------------------------------------------------------------------------------------------------------------------------------------------------------------------------------------------------------------------------------------------------------------------------------------------------------------------------------------------------------------------------------------------------------------------------------------------------------------------------------------------------------------------------------------------------------------------------------------------------------------------------------------------------------------------------------------------------------------------------------------------------------------------------------------------------------------------------------------------------------------------------------------------------------------------------------------------------------------------------------------------------------------------------------------------------------------------------------------------------------------------------------------------------------------------------------------------------------------------------------------------------------------------------------------------------------------------------------------------------------------------------------------------------------------------------------------------------------------------------------------------------------------------------------------------------------------------------------------------------------------------------------------------------------------------------------------------------------------------------------------------------------------------------------------------------------------------------------------------------------------------------------------------------------------------------------------------------------------------------------------------------------------------------------------------------------------------------------------------------------------------------------------------------------------------------------------------------------------------------------------------------------------------------------------------------------------------TACGAATCTGGTGTAATCCCTTASGCTAAAATGGGTTACTGGGATGCTTCATACGCAGTAAAAACTACTGATGTTCTTGCTTTATTCCGTATCACACCACANCCAGGCGTAGATCCTGTTGAAGCTGCTGCTGCAGTAGCTGGTGAATCTTCAACAGCAACTTGGACAGTTGTATGGACTGATTTATTAACAGCTTGTGATCGTTACCGAGCTAAAGCTTACCGTGTAGATCCAGTTCCAAATACATCTGATGTTTTCTTTGCTTTCATCGCATATGAATGTGATTTATTCGAAGAAGGTTCTTTATCTAACTTAACAGCATCTATCATTGGTAACGTATTCGGTTTCAAAGCTGTATCAGCTTTACGTTTAGAAGACATGCGTATTCCTCACTCATACTTAAAAACATTCCAAGGTCCTGCAACAGGTATCGTTGTAGAACGTGAACGTTTAAATAAATATGGTACTCCTTTATTAGGTGCTACAGTAAAACCAAAATTAGGTTTATCTGGTAAAAACTACGGTCGTGTAGTATTCGAAGGTTTAAAAGGTGGTTTAGACTTCTTAAAAGATGATGAGAACATTAACTCTCAACCATTCATGCGTTGGAGAGAGCGTTTCTTAAACTGTATGGAAGGTATTAACCGTGCATCGGCTGCTACAGGCGAAGTAAAAGGTTCTTACTTAAACGTTACAGCTGCTACTATGGAAGAAGTAATCAAACGTTGTGAGTACGCTAAAGAAGTAGGTCCTATTGTTGTTATGATCGATTTAGTTATGGGTTACACAGCTATTCAATCTGCTGCATACTGGGCTCGTGAAAACGATATGTTATTACACTTACACCGTGCTGGTAACTCTACATATGCACGTCAAAAAAATCATGGTATTAACTTCCGTGTAATTTGTAAGTGGATGCGTATGTCTGGTGTAGATCACATCCACGCTGGAACAGTTGTAGGTAAATTAGAAGGTGATCCTTTAATGATTAAAGGTTTCTACGATACTTTACGTTTAACTCACTTAGAAGTTAATTTACCATTCGGTATTTTCTTCGAAATGCCTTGGGCTAGTTTACGTCGTTGTATGCCAGTAGCATCTGGTGGTATTCACTGTGGTCAAATGCACCANTTAATTCACTACTTAGGTGATGATGTAGTATTACAATTCGGTGGTGGTACAATTGGTCACCCAGATGGTATCCAAGCCGGGGCT----------------------------------------------------------------------------------------------------------------------------------------------------------------------------------------------------------------------------------------------------------------------------------------------------------------------------------------------------------------------------------------------------------------------------------------------------------------------------------------------------------------------------------------------------------------------------------------------------------------------------------------------------------------------------------------------------------------------------------------------------------------------------------------------------------------------------------------------------------------------------------------------------------------------------------------------------------------------------------------------------------------------------------------------------------------------------------------------------------------------------------------------------------------------------------------------------------------------------------------------------------------------------------------------------------------------------------------------------------------------------------------------------------------------------------------------------------------------------------------------------------------------------------------------------------------------------------------------------------------------------------------------------------------------------------------------------------------------------------------------------------------------------
fwNitzschia_inconspicua_G2_6_HF679159_HF675079                                       ------------------------------------------------------------------------------------------------------------------------------------------------------------------------------------------------------------------------------------------------------------------------------------------------------------------------------------------------------------------------------------------------------------------------------------------------------------------------------------------------------------------------------------------------------------------------------------------------------------------------------------------------------------------------------------------------------------------------------------------------------------------------------------------------------------------------------------------------------------------------------------------------------------------------------------------------------------------------------------------------------------------------------------------------------------------------------------------------------------------------------------------------------------------------------------------------------------------------------------------------------------------------------------------------------------------------------------------------------------------------------------------------------------------------------------------------------------------------------------------------------------------------------------------------------------------------------------------------------------------------------------------------------------------------------------------------------------------------------------------------------------------------------------------------------------------------------------------------------------------------------------------------------------------------------------------------------------------------------------------------------------------------------------------------------------------------------------------------------------------------------------------------------------------------------------------------------------------------------------------------------------------------------------------------------------------------------------------------------------------------------------------------------------------------------------------------------------------------------------------------------------------------------------------------------------------------------------------------------------------------------------------------------------------------------------------------------------------------------------------------------------------------------------------------------------------------------------------------------------------------------------------------------------------------------------------------------------------------------------------------------------------------------------------------------------------------------------------------------------------------------------------------------------------------------------------------------------------------------------------------------------------------------------------------------------------------------------------------------------------------G-ATGGCACCGAATTGTGGTCTGTAGAC-CGTGACGTTA-TC---CTTCCGGGCCAAGTTCGTTGGAAAACGGCAGCAGAGAGGGTGACACTCCCGTC--CGCCTGTTGGAACGAGTCACGTG---------TYGACGAGTCGAGTTGTTTGGGATTGCAGCTCTAATTGGGTGGTAAATTCCATCTAAAGCTAAATATTGGTGGGAGACCGATAGCGTACAAGTACCGTGAG-GGAAAGATGCAA-AGAACTTTGAAAAGAGAGTTAAAGAGTACCTGAAATTGCTGAAACGGAAGCGAAGGAAACCMGTGTTT---GGCT-TGATCATACTTCCCTTGCCACTTGTGGTCTGGGCGCTGTGGTCTTGCTYTGTGTCTGCCTTGGTTGYGTC-CTMTGGAA--GAGCGYCCACAGAGTTGATGTGGGT-TGCTAGCA------------------TTGGGTG-CGACTGAGTTTGCAGACG----------------------AAATGGTTTTCTTTACCCCGTCTTGAAACACGG--ACCAAGGAGTCTAACATATGTGCGAGTACAGAGGTGTCAAACCTCGGTGCGCAATGAAAGTGACA-GTGGTTGGAAT------GTTATTGCACAATCCGCCGGCCTCAATCCCTCGGGAGAACGGTCTGAGTGTGAGCATACATGTTGGGACC-CGAAA-GATGGTGAA-CTATGCCTGAATAGGGT-GAAGCCAGGGGAAACTCTGGTGGAGGCTCGTAGCGATT-CTGAC-GTGCAAAT-CGATCGTC-AAAT---------------------------------------------------------------------------------------------------------------------------------------------------------------------------------------------------------------------------------------------------------------------------------------------------------------------------------------------------------------------------------------------------------------------------------------------------------------------------------------------------------------------------------------------------------------------------------------------------------------------------------------------------------------------------------------------------------------------------------------------------------------------------------------------------------------------------------------------------------------------------------------------------------------------------------------------------------------------------------------------------------------------------------------------------------------------------------------------------------------------------------------------------------------------------------------------------------------------------------------------------------------------------------------------------------------------------------------------------------------------------------------------------------------------------------------------------------------------------------------------------------------------------------------------------------------------------------------------------------------------------------------------------------------------------------------------------------------------------------------------------------------------------------------------------------------------------------------------------------------------------------------------------------------------------------------------------------------------------------------------------------------------------------------------------------------------------------------------------------------------------------------------------------------------------------------------------------------------------------------------------------------------------------------------------------------------------------------------------------------------------------------------------------------------------------------------------------------------------------------------------------------------------------------------------------------------------------------------------------------------------------------------------------------------------------------------------------------------------------------------------------------------------------------------------------------------------------------------------------------------------------------------------------------------------------------------------------------------------------------------------------------------------------------------------------------------------------------------------------------------------------------------------------------------------------------------------------------------------------------------------------------------------------------------------------------------------------------------------------------------------------------------------------------------------------------------------------------------------------------------------------------------------------------------------------------------------------------------------------------------------------------------------------------CGAATCTGGTGTAATCCCTTACGCTAAAATGGGTTACTGGGATGCTTCATACGCAGTAAAAACTACTGATGTTCTTGCTTTATTCCGTATTACACCACAACCAGGTGTAGATCCTGTGGAAGCTGCTGCAGCAGTAGCTGGTGAATCATCTACTGCAACTTGGACCGTTGTATGGACGGATTTATTAACAGCTTGTGACCGTTACCGTGCAAAAGCTTACCGTGTAGATCCAGTTCCAAATGCAACAGATCAATACTTTGCATTTATCGCATACGAATGTGATTTATTCGAAGAAGGTTCATTATCGAACTTAACAGCATCAATCATTGGTAACGTTTTTGGTTTTAAAGCTGTATCAGCTTTACGTTTAGAAGATATGCGTATTCCTCACTCATATTTAAAAACATTCCAAGGTCCTGCAACAGGTATTGTTGTAGAACGTGAGCGTTTAAACAAATACGGTACACCATTATTAGGTGCAACAGTAAAACCAAAATTAGGTTTATCTGGTAAAAACTATGGTCGTGTAGTATACGAAGGTTTAAAAGGTGGATTAGACTTTTTAAAAGATGATGAAAACATTAACTCACAACCATTTATGCGTTGGAGAGAGCGTTTCTTAAACTGTATGGAAGGTATTAACCGTGCATCTGCTGCTACAGGTGAAGTAAAAGGTTCTTACTTAAATGTTACAGCTGCTACTATGGAAGAAATCTACAAACGTTGTGAATATGCAAAAGAAGTAGGTTCAGTAATTGTGATGATCGATTTAGTTATGGGTTACACAGCAATTCAAAGTGCTGCAATTTGGGCTCGTGATAACGATATGATCTTACACTTACACCGTGCAGGTAACTCTACATACGCGCGTCAAAAAAATCATGGTATTAATTTCCGTGTTATTTGTAAATGGATGCGTATGTCTGGTGTAGATCACATTCACGCTGGGACAGTTGTAGGTAAGTTAGAAGGTGATCCTTTAATGATTAAAGGTTTCTACGATACATTACGTTTAACTCAATTAGAAGTAAACTTACCATATGGTCTTTTCTTCGAAATGTCTTGGGCTAGTTTACGTCGTTGTATGCCAGTTGCATCAGGTGGTATTCACTGTGGTCAAATGCACCAATTAGTACACTACTTAGGTGATGACGTAGTATTACAATTTGGTGGTGGTACAATTGGTCACCCAGATGGTATCCAAGCTGGGGCAACTGCAAACCGTGTTGCTTTAGAAGCGATGATCTTAGCTCGTAATGAAGGTGCTGATTACTTCAATAATGAAGTTGGTCCTGTGATTTTACGCAATGCGGCAAAAACATGTGGTCCTTTACAAACAGCTTTAGATTTATGGAAAGATATTAGTTTCAACTACACATCTACAGATACAGCTGATTTCGCTGCAACACCAACAGCAAACGTATAATT-AAGT------------------------------------------------------------------------------------------------------------------------------------------------------------------------------------------------------------------------------------------------------------------------------------------------------------------------------------------------------------------------------------------------------------------------------------------------------------------------------------------------------------------------------------------------------------------------------------------------------------------------------------------------------------------------------------------------------------------------------------------------------------------------------------------------------------------------------------------------------------------------------------------------------------------------------------------------------------------------------------------------------------------------------------------------------------------------------------------------------------------------------------------------------------------------------------------------------------------------------------------------------------------------------------------------------------------------------------------------------------------------------------------------------------------------------------------------------------------------------------------------------------------------------------------------
fwNitzschia_inconspicua_G2_5_HF679158_HF675078                                       -----------------------------------------------------------------------------------------------------------------------------------------------------------------------------------------------------------------------------------------------------------------------------------------------------------------------------------------------------------------------------------------------------------------------------------------------------------------------------------------------------------------------------------------------------------------------------------------------------------------------------------------------------------------------------------------------------------------------------------------------------------------------------------------------------------------------------------------------------------------------------------------------------------------------------------------------------------------------------------------------------------------------------------------------------------------------------------------------------------------------------------------------------------------------------------------------------------------------------------------------------------------------------------------------------------------------------------------------------------------------------------------------------------------------------------------------------------------------------------------------------------------------------------------------------------------------------------------------------------------------------------------------------------------------------------------------------------------------------------------------------------------------------------------------------------------------------------------------------------------------------------------------------------------------------------------------------------------------------------------------------------------------------------------------------------------------------------------------------------------------------------------------------------------------------------------------------------------------------------------------------------------------------------------------------------------------------------------------------------------------------------------------------------------------------------------------------------------------------------------------------------------------------------------------------------------------------------------------------------------------------------------------------------------------------------------------------------------------------------------------------------------------------------------------------------------------------------------------------------------------------------------------------------------------------------------------------------------------------------------------------------------------------------------------------------------------------------------------------------------------------------------------------------------------------------------------------------------------------------------------------------------------------------------------------------------------------------------------------------------------------------------GGTCTGTAGAC-CGTGACGTTA-TC---CTTCCGGGCCAAGTTCGTTGGAAAACGGCAGCAGAGAGGGTGACACTCCCGTC--CGCCTGTTGGAACGAGTCACGTG---------TCGACGAGTCGAGTTGTTTGGGATTGCAGCTCTAATTGGGTGGTAAATTCCATCTAAAGCTAAATATTGGTGGGAGACCGATAGCGTACAAGTACCGTGAG-GGAAAGATGCAA-AGAACTTTGAAAAGAGAGTTAAAGAGTACCTGAAATTGCTGAAACGGAAGCGAAGGAAACCAGTGTTT---GGCT-TGATCATACTTCCCTTGCCACTTGTGGTCTGGGCGCTGTGGTCTTGCTYTGTGTCTGCCTTGGTTGYGTC-CTYTGGAA--GAGCGYCCACAGAGTTGATGTGGGT-TGCTAGCA------------------TTGGGTG-CGACTGAGTTTGCAGACG----------------------AAATGGTTTTCTTTACCCCGTCTTGAAACACGG--ACCAAGGAGTYTAACATATGTGCGAGTACAGAGGTGTCAAACCTCGGTGCGCAATGAAAGTGACA-GTGGTTGGAAT------GTTATTGCACAATCCGCCGGCCTCAATCCCTCGGGAGAACGGTYTGAGTGTGAGCATACATGTTGGGACC-CGAAA-GATGGTGAA-CTATGCCTGAATAGGGT-GAAGCCAGGGGAAACTCTGGTGGAGGCTCGTAGCGATT-CTGAC-GTGCAAAT-CGATCGTC-AAATTGG---------------------------------------------------------------------------------------------------------------------------------------------------------------------------------------------------------------------------------------------------------------------------------------------------------------------------------------------------------------------------------------------------------------------------------------------------------------------------------------------------------------------------------------------------------------------------------------------------------------------------------------------------------------------------------------------------------------------------------------------------------------------------------------------------------------------------------------------------------------------------------------------------------------------------------------------------------------------------------------------------------------------------------------------------------------------------------------------------------------------------------------------------------------------------------------------------------------------------------------------------------------------------------------------------------------------------------------------------------------------------------------------------------------------------------------------------------------------------------------------------------------------------------------------------------------------------------------------------------------------------------------------------------------------------------------------------------------------------------------------------------------------------------------------------------------------------------------------------------------------------------------------------------------------------------------------------------------------------------------------------------------------------------------------------------------------------------------------------------------------------------------------------------------------------------------------------------------------------------------------------------------------------------------------------------------------------------------------------------------------------------------------------------------------------------------------------------------------------------------------------------------------------------------------------------------------------------------------------------------------------------------------------------------------------------------------------------------------------------------------------------------------------------------------------------------------------------------------------------------------------------------------------------------------------------------------------------------------------------------------------------------------------------------------------------------------------------------------------------------------------------------------------------------------------------------------------------------------------------------------------------------------------------------------------------------------------------------------------------------------------------------------------------------------------------------------------------------------------------------------------------------------------------------------------------------------------------------------------------------------------------------------------------------ATCTGGTGTAATCCCTTACGCTAAAATGGGTTACTGGGATGCTTCATACGCAGTAAAAACTACTGATGTTCTTGCTTTATTCCGTATTACACCACAACCAGGTGTAGATCCTGTGGAAGCTGCTGCAGCAGTAGCTGGTGAATCATCTACTGCAACTTGGACCGTTGTATGGACGGATTTATTAACAGCTTGTGACCGTTACCGTGCAAAAGCTTACCGTGTAGATCCAGTTCCAAATGCAACAGATCAATACTTTGCATTTATCGCATACGAATGTGATTTATTCGAAGAAGGTTCATTATCGAACTTAACAGCATCAATCATTGGTAACGTTTTTGGTTTTAAAGCTGTATCAGCTTTACGTTTAGAAGATATGCGTATTCCTCACTCATATTTAAAAACATTCCAAGGTCCTGCAACAGGTATTGTTGTAGAACGTGAGCGTTTAAACAAATACGGTACACCATTATTAGGTGCAACAGTAAAACCAAAATTAGGTTTATCTGGTAAAAACTATGGTCGTGTAGTATACGAAGGTTTAAAAGGTGGATTAGACTTTTTAAAAGATGATGAAAACATTAACTCACAACCATTTATGCGTTGGAGAGAGCGTTTCTTAAACTGTATGGAAGGTATTAACCGTGCATCTGCTGCTACAGGTGAAGTAAAAGGTTCTTACTTAAATGTTACAGCTGCTACTATGGAAGAAATCTACAAACGTTGTGAATATGCAAAAGAAGTAGGTTCAGTAATTGTGATGATCGATTTAGTTATGGGTTACACAGCAATTCAAAGTGCTGCAATTTGGGCTCGTGATAACGATATGATCTTACACTTACACCGTGCAGGTAACTCTACATACGCGCGTCAAAAAAATCATGGTATTAATTTCCGTGTTATTTGTAAATGGATGCGTATGTCTGGTGTAGATCACATTCACGCTGGGACAGTTGTAGGTAAGTTAGAAGGTGATCCTTTAATGATTAAAGGTTTCTACGATACATTACGTTTAACTCAATTAGAAGTAAACTTACCATATGGTCTTTTCTTCGAAATGTCTTGGGCTAGTTTACGTCGTTGTATGCCAGTTGCATCAGGTGGTATTCACTGTGGTCAAATGCACCAATTAGTACACTACTTAGGTGATGACGTAGTATTACAATTTGGTGGTGGTACAATTGGTCACCCAGATGGTATCCAAGCTGGGGCAACTGCAAACCGTGTTGCTTTAGAAGCGATGATCTTAGCTCGTAATGAAGGTGCTGATTACTTCAATAATGAAGTTGGTCCTGTGATTTTACGCAATGCGGCAAAAACATGTGGTCCTTTACAAACAGCTTTAGATTTATGGAAAGATATTAGTTTCAACTACACATCTACAGATACAGCTGATTTCGCTGCAACACCAACAGCAAACGTATAATT-AAGT-ACTTT------------------------------------------------------------------------------------------------------------------------------------------------------------------------------------------------------------------------------------------------------------------------------------------------------------------------------------------------------------------------------------------------------------------------------------------------------------------------------------------------------------------------------------------------------------------------------------------------------------------------------------------------------------------------------------------------------------------------------------------------------------------------------------------------------------------------------------------------------------------------------------------------------------------------------------------------------------------------------------------------------------------------------------------------------------------------------------------------------------------------------------------------------------------------------------------------------------------------------------------------------------------------------------------------------------------------------------------------------------------------------------------------------------------------------------------------------------------------------------------------------------------------------------------
fwNitzschia_inconspicua_G2_4_HF679157_HF675077                                       ------------------------------------------------------------------------------------------------------------------------------------------------------------------------------------------------------------------------------------------------------------------------------------------------------------------------------------------------------------------------------------------------------------------------------------------------------------------------------------------------------------------------------------------------------------------------------------------------------------------------------------------------------------------------------------------------------------------------------------------------------------------------------------------------------------------------------------------------------------------------------------------------------------------------------------------------------------------------------------------------------------------------------------------------------------------------------------------------------------------------------------------------------------------------------------------------------------------------------------------------------------------------------------------------------------------------------------------------------------------------------------------------------------------------------------------------------------------------------------------------------------------------------------------------------------------------------------------------------------------------------------------------------------------------------------------------------------------------------------------------------------------------------------------------------------------------------------------------------------------------------------------------------------------------------------------------------------------------------------------------------------------------------------------------------------------------------------------------------------------------------------------------------------------------------------------------------------------------------------------------------------------------------------------------------------------------------------------------------------------------------------------------------------------------------------------------------------------------------------------------------------------------------------------------------------------------------------------------------------------------------------------------------------------------------------------------------------------------------------------------------------------------------------------------------------------------------------------------------------------------------------------------------------------------------------------------------------------------------------------------------------------------------------------------------------------------------------------------------------------------------------------------------------------------------------------------------------------------------------------------------------------------------------------------------------------------------------------------------------------------G-ATGGCACCGAATTGTGGTCTGTAGAC-CGTGACGTTA-TC---CTTCCGGGCCAAGTTCGTTGGAAAACGGCAGCAGAGAGGGTGACACTCCCGTC--CGCCTGTTGGAACGAGTCACGTG---------TYGACGAGTCGAGTTGTTTGGGATTGCAGCTCTAATTGGGTGGTAAATTCCATCTAAAGCTAAATATTGGTGGGAGACCGATAGCGTACAAGTACCGTGAG-GGAAAGATGCAA-AGAACTTTGAAAAGAGAGTTAAAGAGTACCTGAAATTGCTGAAACGGAAGCGAAGGAAACCAGTGTTT---GGCT-TGATCATACTTCCCTTGCCACTTGTGGTCTGGGCGCTGTGGTCTTGCTYTGTGTCTGCCTTGGTTGYGTC-CTMTGGAA--GAGCGYCCACAGAGTTGATGTGGGT-TGCTAGCA------------------TTGGGTG-CGACTGAGTTTGCAGACG----------------------AAATGGTTTTCTTTACCCCGTCTTGAAACACGG--ACCAAGGAGTCTAACATATGTGCGAGTACAGAGGTGTCAAACCTCGGTGCGCAATGAAAGTGACA-GTGGTTGGAAT------GTTATTGCACAATCCGCCGGCCTCAATCCCTCGGGAGAACGGTCTGAGTGTGAGCATACATGTTGGGACC-CGAAA-GATGGTGAA-CTATGCCTGAATAGGGT-GAAGCCAGGGGAAACTCTGGTGGAGGCTCGTAGCGATT-CTGAC-GTGCAAAT-CGATCGTC-AAAT----------------------------------------------------------------------------------------------------------------------------------------------------------------------------------------------------------------------------------------------------------------------------------------------------------------------------------------------------------------------------------------------------------------------------------------------------------------------------------------------------------------------------------------------------------------------------------------------------------------------------------------------------------------------------------------------------------------------------------------------------------------------------------------------------------------------------------------------------------------------------------------------------------------------------------------------------------------------------------------------------------------------------------------------------------------------------------------------------------------------------------------------------------------------------------------------------------------------------------------------------------------------------------------------------------------------------------------------------------------------------------------------------------------------------------------------------------------------------------------------------------------------------------------------------------------------------------------------------------------------------------------------------------------------------------------------------------------------------------------------------------------------------------------------------------------------------------------------------------------------------------------------------------------------------------------------------------------------------------------------------------------------------------------------------------------------------------------------------------------------------------------------------------------------------------------------------------------------------------------------------------------------------------------------------------------------------------------------------------------------------------------------------------------------------------------------------------------------------------------------------------------------------------------------------------------------------------------------------------------------------------------------------------------------------------------------------------------------------------------------------------------------------------------------------------------------------------------------------------------------------------------------------------------------------------------------------------------------------------------------------------------------------------------------------------------------------------------------------------------------------------------------------------------------------------------------------------------------------------------------------------------------------------------------------------------------------------------------------------------------------------------------------------------------------------------------------------------------------------------------------------------------------------------------------------------------------------------------------------------------------------GAACGGACTCGAATTAAAAGTGACCGTTACGAATCTGGTGTAATCCCTTACGCTAAAATGGGTTACTGGGATGCTTCATACGCAGTAAAAACTACTGATGTTCTTGCTTTATTCCGTATTACACCACAACCAGGTGTAGATCCTGTGGAAGCTGCTGCAGCAGTAGCTGGTGAATCATCTACTGCAACTTGGACCGTTGTATGGACGGATTTATTAACAGCTTGTGACCGTTACCGTGCAAAAGCTTACCGTGTAGATCCAGTTCCAAATGCAACAGATCAATACTTTGCATTTATCGCATACGAATGTGATTTATTCGAAGAAGGTTCATTATCGAACTTAACAGCATCAATCATTGGTAACGTTTTTGGTTTTAAAGCTGTATCAGCTTTACGTTTAGAAGATATGCGTATTCCTCACTCATATTTAAAAACATTCCAAGGTCCTGCAACAGGTATTGTTGTAGAACGTGAGCGTTTAAACAAATACGGTACACCATTATTAGGTGCAACAGTAAAACCAAAATTAGGTTTATCTGGTAAAAACTATGGTCGTGTAGTATACGAAGGTTTAAAAGGTGGATTAGACTTTTTAAAAGATGATGAAAACATTAACTCACAACCATTTATGCGTTGGAGAGAGCGTTTCTTAAACTGTATGGAAGGTATTAACCGTGCATCTGCTGCTACAGGTGAAGTAAAAGGTTCTTACTTAAATGTTACAGCTGCTACTATGGAAGAAATCTACAAACGTTGTGAATATGCAAAAGAAGTAGGTTCAGTAATTGTGATGATCGATTTAGTTATGGGTTACACAGCAATTCAAAGTGCTGCAATTTGGGCTCGTGATAACGATATGATCTTACACTTACACCGTGCAGGTAACTCTACATACGCGCGTCAAAAAAATCATGGTATTAATTTCCGTGTTATTTGTAAATGGATGCGTATGTCTGGTGTAGATCACATTCACGCTGGGACAGTTGTAGGTAAGTTAGAAGGTGATCCTTTAATGATTAAAGGTTTCTACGATACATTACGTTTAACTCAATTAGAAGTAAACTTACCATATGGTCTTTTCTTCGAAATGTCTTGGGCTAGTTTACGTCGTTGTATGCCAGTTGCATCAGGTGGTATTCACTGTGGTCAAATGCACCAATTAGTACACTACTTAGGTGATGACGTAGTATTACAATTTGGTGGTGGTACAATTGGTCACCCAGATGGTATCCAAGCTGGGGCAACTGCAAACCGTGTTGCTTTAGAAGCGATGATCTTAGCTCGTAATGAAGGTGCTGATTACTTCAATAATGAAGTTGGTCCTGTGATTTTACGCAATGCGGCAAAAACATGTGGTCCTTTACAAACAGCTTTAGATTTATGGAAAGATATTAGTTTCAA--------------------------------------------------------------------------------------------------------------------------------------------------------------------------------------------------------------------------------------------------------------------------------------------------------------------------------------------------------------------------------------------------------------------------------------------------------------------------------------------------------------------------------------------------------------------------------------------------------------------------------------------------------------------------------------------------------------------------------------------------------------------------------------------------------------------------------------------------------------------------------------------------------------------------------------------------------------------------------------------------------------------------------------------------------------------------------------------------------------------------------------------------------------------------------------------------------------------------------------------------------------------------------------------------------------------------------------------------------------------------------------------------------------------------------------------------------------------------------------------------------------------------------------------------------------------------------------------------------------
fwNitzschia_inconspicua_G2_3_HF679156_HF675076                                       ------------------------------------------------------------------------------------------------------------------------------------------------------------------------------------------------------------------------------------------------------------------------------------------------------------------------------------------------------------------------------------------------------------------------------------------------------------------------------------------------------------------------------------------------------------------------------------------------------------------------------------------------------------------------------------------------------------------------------------------------------------------------------------------------------------------------------------------------------------------------------------------------------------------------------------------------------------------------------------------------------------------------------------------------------------------------------------------------------------------------------------------------------------------------------------------------------------------------------------------------------------------------------------------------------------------------------------------------------------------------------------------------------------------------------------------------------------------------------------------------------------------------------------------------------------------------------------------------------------------------------------------------------------------------------------------------------------------------------------------------------------------------------------------------------------------------------------------------------------------------------------------------------------------------------------------------------------------------------------------------------------------------------------------------------------------------------------------------------------------------------------------------------------------------------------------------------------------------------------------------------------------------------------------------------------------------------------------------------------------------------------------------------------------------------------------------------------------------------------------------------------------------------------------------------------------------------------------------------------------------------------------------------------------------------------------------------------------------------------------------------------------------------------------------------------------------------------------------------------------------------------------------------------------------------------------------------------------------------------------------------------------------------------------------------------------------------------------------------------------------------------------------------------------------------------------------------------------------------------------------------------------------------------------------------------------------------------------------------------------------G-ATGGCACCGAATTGTGGTCTGTAGAC-CGTGACGTTA-TC---CTTCCGGGCCAAGTTCGTTGGAAAACGGCAGCAGAGAGGGTGACACTCCCGTC--CGCCTGTTGGAACGAGTCACGTG---------TCGACGAGTCGAGTTGTTTGGGATTGCAGCTCTAATTGGGTGGTAAATTCCATCTAAAGCTAAATATTGGTGGGAGACCGATAGCGTACAAGTACCGTGAG-GGAAAGATGCAA-AGAACTTTGAAAAGAGAGTTAAAGAGTACCTGAAATTGCTGAAACGGAAGCGAAGGAAACCAGTGTTT---GGCT-TGATCATACTTCCCTTGCCACTTGTGGTCTGGGCGCTGTGGTCTTGCTYTGTGTCTGCCTTGGTTGYGTC-CTMTGGAA--GAGCGYCCACAGAGTTGATGTGGGT-TGCTAGCA------------------TTGGGTG-CGACTGAGTTTGCAGACG----------------------AAATGGTTTTCTTTACCCCGTCTTGAAACACGG--ACCAAGGAGTCTAACATATGTGCGAGTACAGAGGTGTCAAACCTCGGTGCGCAATGAAAGTGACA-GTGGTTGGAAT------GTTATTGCACAATCCGCCGGCCTCAATCCCTCGGGAGAACGGTCTGAGTGTGAGCATACATGTTGGGACC-CGAAA-GATGGTGAA-CTATGCCTGAATAGGGT-GAAGCCAGGGGAAACTCTGGTGGAGGCTCGTAGCGATT-CTGAC-GTGCAAAT-CGATCGTC-AAATTTGGATAG---------------------------------------------------------------------------------------------------------------------------------------------------------------------------------------------------------------------------------------------------------------------------------------------------------------------------------------------------------------------------------------------------------------------------------------------------------------------------------------------------------------------------------------------------------------------------------------------------------------------------------------------------------------------------------------------------------------------------------------------------------------------------------------------------------------------------------------------------------------------------------------------------------------------------------------------------------------------------------------------------------------------------------------------------------------------------------------------------------------------------------------------------------------------------------------------------------------------------------------------------------------------------------------------------------------------------------------------------------------------------------------------------------------------------------------------------------------------------------------------------------------------------------------------------------------------------------------------------------------------------------------------------------------------------------------------------------------------------------------------------------------------------------------------------------------------------------------------------------------------------------------------------------------------------------------------------------------------------------------------------------------------------------------------------------------------------------------------------------------------------------------------------------------------------------------------------------------------------------------------------------------------------------------------------------------------------------------------------------------------------------------------------------------------------------------------------------------------------------------------------------------------------------------------------------------------------------------------------------------------------------------------------------------------------------------------------------------------------------------------------------------------------------------------------------------------------------------------------------------------------------------------------------------------------------------------------------------------------------------------------------------------------------------------------------------------------------------------------------------------------------------------------------------------------------------------------------------------------------------------------------------------------------------------------------------------------------------------------------------------------------------------------------------------------------------------------------------------------------------------------------------------------------------------------------------------------------------------------------------------------------------------------------------------TCCCTTACGCTAAAATGGGTTACTGGGATGCTTCATA-GC-GTAAAAACTACTGATGTTCTTGCTTTATTCCGTATTACACCACAACCAGGTGTAGATCCTGTGGAAGCTGCTGCAGCAGTAGCTGGTGAATCATCTACTGCAACTTGGACCGTTGTATGGACGGATTTATTAACAGCTTGTGACCGTTACCGTGCAAAAGCTTACCGTGTAGATCCAGTTCCAAATGCAACAGATCAATACTTTGCATTTATCGCATACGAATGTGATTTATTCGAAGAAGGTTCATTATCGAACTTAACAGCATCAATCATTGGTAACGTTTTTGGTTTTAAAGCTGTATCAGCTTTACGTTTAGAAGATATGCGTATTCCTCACTCATATTTAAAAACATTCCAAGGTCCTGCAACAGGTATTGTTGTAGAACGTGAGCGTTTAAACAAATACGGTACACCATTATTAGGTGCAACAGTAAAACCAAAATTAGGTTTATCTGGTAAAAACTATGGTCGTGTAGTATACGAAGGTTTAAAAGGTGGATTAGACTTTTTAAAAGATGATGAAAACATTAACTCACAACCATTTATGCGTTGGAGAGAGCGTTTCTTAAACTGTATGGAAGGTATTAACCGTGCATCTGCTGCTACAGGTGAAGTAAAAGGTTCTTACTTAAATGTTACAGCTGCTACTATGGAAGAAATCTACAAACGTTGTGAATATGCAAAAGAAGTAGGTTCAGTAATTGTGATGATCGATTTAGTTATGGGTTACACAGCAATTCAAAGTGCTGCAATTTGGGCTCGTGATAACGATATGATCTTACACTTACACCGTGCAGGTAACTCTACATACGCGCGTCAAAAAAATCATGGTATTAATTTCCGTGTTATTTGTAAATGGATGCGTATGTCTGGTGTAGATCACATTCACGCTGGGACAGTTGTAGGTAAGTTAGAAGGTGATCCTTTAATGATTAAAGGTTTCTACGATACATTACGTTTAACTCAATTAGAAGTAAACTTACCATATGGTCTTTTCTTCGAAATGTCTTGGGCTAGTTTACGTCGTTGTATGCCAGTTGCATCAGGTGGTATTCACTGTGGTCAAATGCACCAATTAGTACACTACTTAGGTGATGACGTAGTATTACAATTTGGTGGTGGTACAATTGGTCACCCAGATGGTATCCAAGCTGGGGCAACTGCAAACCGTGTTGCTTTAGAAGCGATGATCTTAGCTCGTAATGAAGGTGCTGATTACTTCAATAATGAAGTTGGTCCTGTGATTTTACGCAATGCGGCAAAAACATGTGGTCCTTTACAAACAGCTTTAGATTTATGGAAAGATATTAGTTTCAACTACACATCTACAGATACAGCTGATTTCGCTGCAACACCAACAGCAAACGTATAATT-AAGTTACT--------------------------------------------------------------------------------------------------------------------------------------------------------------------------------------------------------------------------------------------------------------------------------------------------------------------------------------------------------------------------------------------------------------------------------------------------------------------------------------------------------------------------------------------------------------------------------------------------------------------------------------------------------------------------------------------------------------------------------------------------------------------------------------------------------------------------------------------------------------------------------------------------------------------------------------------------------------------------------------------------------------------------------------------------------------------------------------------------------------------------------------------------------------------------------------------------------------------------------------------------------------------------------------------------------------------------------------------------------------------------------------------------------------------------------------------------------------------------------------------------------------------------------------------
fwNitzschia_inconspicua_G2_1_MN750459_HF679154_HF675074_MN734016                     --------------------------------------------------------------------------CT-TT-TACTTTGAA-ACTGCGAACGGCTCATTATATCAGTTATAGTTTATTTGATAG--TCCCTT-TCTACTCGG-ATAACTGTAGAAATTCTAGAGCTAATACGTGCGTCAAGACT---CTTCTG---GAGTCGTATTTATTAGATTGAAACCAACCCCTTC--GGGGTGATGTGGTGATTCATAAT-AAG-TTTGCGGATCGCATGCC-TT---TGGCGGCGACGGATCATTCAAGTTTCTGCCCTATCAGCTTTGGATGATAAGGTATTGGCTTATCATGGCTTTAACGGGTAACGGGAAATTAGGGTTTGATTCCGGAGAGGGAGCCTGAGAGACGGCTACCACATCCAAGGAAGGCAGCAGGCGCGTAAATTACCCAATCCTGACACAGGGAGGTAGTGACAATAAATAAGAATGCCG-GGCCTTT-GTAGGTCTGGCAA-TTCGAATGAGAACAATTTAAACCCCTTATCGAGTATCAATTGGAGGGCAAGTCTGGTGCCAGCAGCCGCGGTAATTCCAG-CTCCAATAGCGTATATTAAAGTT-GTTGCAGTTAAAAAGCTCG-TAGTTGGATTTGTGGT--GTGTCCTGTCGG-GTCGTGGAC---TTTG-TCTACGTGCCTG--TACGGGTCTGCCTT-TTATGGGATTGTTGGCTTTGTGGCATTAGGTTGTCGC--ATAGTCGGTGCC-CATCT-TTTACTGTGAAAAAATTAGAGTGTTCAAAGCAGGCTTAT-GCC-GTTGAATATATTA-GCAT-GGAATAATGATATAGGACC-TTGGTACTA-TTTTGTTGGTTTGCGCACTGAGGTAATGATTAATAGGGACAGTT-GGGGGTATTCGTA-TTCCATTGTCAGAGGTGAAA-TTCTTGGATTTTT-GGAAGACGAACTACTGCGAAAGCATTTACC-AAGGATGTTTTCATTAATCAAGAACGAAAGTTAGGGGATCGAAGATGATTAGATACCATCGTAGTCTTAACCAT-AAACTATGCCGACAAGGGA-TTGGTGGAG-TTTCGTTT-CGTCTCCATCAGCACCTTATGAGAAATCACAAGTCTTTGGGTTCC-GGGGGGAGTATGGT-CGCAAGGCTGAAACTTAAA-GAAATTGACGGAAGGGCA-CCACCAGGAGTGGAGCCTGCGG-CTTAATTTGACTCAACACGGGAAAACTTACCA-GGTCCAGACATAGTGAGGATTGACAGATTGAGAGCTCTTTCTTGATTCTATGGGTGGTGGTGCATGGCCGTTCTTAGTTGGTGGAGTGATTTGTCTGGTTAATTCCGTTAAC-GAACGAGACCCCTGCCTGCTAAATAGCCCGCATAGTG-CCTGTCACTGTGTTGG-----TG-CTTCTTAGAGGGACGTGCATTTTATTAGATGCAGGAAGATAGGGGCAATAACAGGTCTGTGATG-CCCTTAGAT-GTTCTGGGCCGCACGCGCGCTACACTGATGCATTCAACGAGTTTGTTT--TACCTTGGCCGAGAGGCCTGGGC-AAT-CTTTTG-AA--CGTGCATCGTGATAGGGATAGATTATTGCAATTATTAATCTTG-AACGAGGAATT-CCTAGTAAACGCAGATCATCAATCTGCATTGATTACGTCCCTGCCCTTTGTACACACCGCCCGTCGCACCTACCGATTGAATGG-TCC-GGTGAAGC-CTCGGGATTGTGGCTGTCTTCCTTTATTGG-A-GG-T-TA-GTCGCG-A-GAA-C-------------------------------------------------------------------------------------------------------------------------------------------------------------------------------------------------------------------------------------------------------------------------------------------------------------------------------------------------------------------------------------------------------------------------------------------------------------------------------------------------------------------------------------------------------------------------------------------------------------------------------------------------------------------------------------------------------------------------------------------------------------------------------------------------------------------------------------------------------------------------------------------------------------------------------------------------------------------------------------------------------------------------------------------------------------------------------------------------------------------------------------------------------------------------------------------------------------------------------------------------------------------------------------------------------------------------------------------------------------------------------------------------------------------------------------------------------------------------------G-ATGGCACCGAATTGTGGTCTGTAGAC-CGTGACGTTA-TC---CTTCCGGGCCAAGTTCGTTGGAAAACGGCAGCAGAGAGGGTGACACTCCCGTC--CGCCTGTTGGAACGAGTCACGTG---------TCGACGAGTCGAGTTGTTTGGGATTGCAGCTCTAATTGGGTGGTAAATTCCATCTAAAGCTAAATATTGGTGGGAGACCGATAGCGTACAAGTACCGTGAG-GGAAAGATGCAA-AGAACTTTGAAAAGAGAGTTAAAGAGTACCTGAAATTGCTGAAACGGAAGCGAAGGAAACCAGTGTTT---GGCT-TGATCATACTTCCCTTGCCACTTGTGGTCTGGGCGCTGTGGTCTTGCTYTGTGTCTGCCTTGGTTGYGTC-CTMTGGAA--GAGCGYCCACAGAGTTGATGTGGGT-TGCTAGCA------------------TTGGGTG-CGACTGAG-TTGCAGACG----------------------AAATGGTTTTCTTTACCCCGTCTTGAAACACGG--ACCAAGGAGTCTAACATATGTGCGAGTACAGAGGTGTCAAACCTCGGTGCGCAATGAAAGTGACA-GTGGTTGGAAT------GTTATTGCACAATCCGCCGGCCTCAATCCCTCGGGAGAACGGTCTGAGTGTGAGCATACATGTTGGGACC-CGAAA-GATGGTGAA-CTATGCCTGAATAGGGT-GAAGCCAGGGGAAACTCTGGTGGAGGCTCGTAGCGATT-CTGAC-GTGCAAAT-CGATCGTCCAAATTTG-------------------------------------------------------------------------------------------------------------------------------------------------------------------------------------------------------------------------------------------------------------------------------------------------------------------------------------------------------------------------------------------------------------------------------------------------------------------------------------------------------------------------------------------------------------------------------------------------------------------------------------------------------------------------------------------------------------------------------------------------------------------------------------------------------------------------------------------------------------------------------------------------------------------------------------------------------------------------------------------------------------------------------------------------------------------------------------------------------------------------------------------------------------------------------------------------------------------------------------------------------------------------------------------------------------------------------------------------------------------------------------------------------------------------------------------------------------------------------------------------------------------------------------------------------------------------------------------------------------------------------------------------------------------------------------------------------------------------------------------------------------------------------------------------------------------------------------------------------------------------------------------------------------------------------------------------------------------------------------------------------------------------------------------------------------------------------------------------------------------------------------------------------------------------------------------------------------------------------------------------------------------------------------------------------------------------------------------------------------------------------------------------------------------------------------------------------------------------------------------------------------------------------------------------------------------------------------------------------------------------------------------------------------------------------------------------------------------------------------------------------------------------------------------------------------------------------------------------------------------------------------------------------------------------------------------------------------------------------------------------------------------------------------------------------------------------------------------------------------------------------------------------------------------------------------------------------------------------------------------------------------------------------------------------------------------------------------------------------------------------------------------------------------------------------------------------------------------------------------------------------------------------------------------------------------------------------------------------------------------------------GAACGGACTCGAATTAAAAGTGACCGTTACGAATCTGGTGTAATCCCTTACGCTAAAATGGGTTACTGGGATGCTTCATACGCAGTAAAAACTACTGATGTTCTTGCTTTATTCCGTATTACACCACAACCAGGTGTAGATCCTGTGGAAGCTGCTGCAGCAGTAGCTGGTGAATCATCTACTGCAACTTGGACCGTTGTATGGACGGATTTATTAACAGCTTGTGACCGTTACCGTGCAAAAGCTTACCGTGTAGATCCAGTTCCAAATGCAACAGATCAATACTTTGCATTTATCGCATACGAATGTGATTTATTCGAAGAAGGTTCATTATCGAACTTAACAGCATCAATCATTGGTAACGTTTTTGGTTTTAAAGCTGTATCAGCTTTACGTTTAGAAGATATGCGTATTCCTCACTCATATTTAAAAACATTCCAAGGTCCTGCAACAGGTATTGTTGTAGAACGTGAGCGTTTAAACAAATACGGTACACCATTATTAGGTGCAACAGTAAAACCAAAATTAGGTTTATCTGGTAAAAACTATGGTCGTGTAGTATACGAAGGTTTAAAAGGTGGATTAGACTTTTTAAAAGATGATGAAAACATTAACTCACAACCATTTATGCGTTGGAGAGAGCGTTTCTTAAACTGTATGGAAGGTATTAACCGTGCATCTGCTGCTACAGGTGAAGTAAAAGGTTCTTACTTAAATGTTACAGCTGCTACTATGGAAGAAATCTACAAACGTTGTGAATATGCAAAAGAAGTAGGTTCAGTAATTGTGATGATCGATTTAGTTATGGGTTACACAGCAATTCAAAGTGCTGCAATTTGGGCTCGTGATAACGATATGATCTTACACTTACACCGTGCAGGTAACTCTACATACGCGCGTCAAAAAAATCATGGTATTAATTTCCGTGTTATTTGTAAATGGATGCGTATGTCTGGTGTAGATCACATTCACGCTGGGACAGTTGTAGGTAAGTTAGAAGGTGATCCTTTAATGATTAAAGGTTTCTACGATACATTACGTTTAACTCAATTAGAAGTAAACTTACCATATGGTCTTTTCTTCGAAATGTCTTGGGCTAGTTTACGTCGTTGTATGCCAGTTGCATCAGGTGGTATTCACTGTGGTCAAATGCACCAATTAGTACACTACTTAGGTGATGACGTAGTATTACAATTTGGTGGTGGTACAATTGGTCACCCAGATGGTATCCAAGCTGGGGCAACTGCAAACCGTGTTGCTTTAGAAGCGATGATCTTAGCTCGTAATGAAGGTGCTGATTACTTCAATAATGAAGTTGGTCCTGTGATTTTACGCAATGCGGCAAAAACATGTGGTCCTTTACAAACAGCTTTAGATTTATGGAAAGATATTAGTTTCAACTACACATCTACAGATACAGCTGATTTCGCTGCAACACCAACAGCAAACGTATAATT-AAGT----------------------------------------------------------------------------------------------------------------------------------------------------------------------------------------------------------------------------------AGCTCATGCTGGTTTAATGGTATTTTGGGCTGGTGCAATGATTTTATTTGAAGTTTCTCATTTCGTACCAGAAAAACCTTTATATGAACAAGGTTTTATCTGTATGCAACATTTAGCAACGTTAGGTTATGGAATTGGTCCAGGTGGAGAAATTACGACAACTGTACCATATTTTGCCGTTGGTGTTATTCACTTAATTTCATCAGCAGTGTTAGGATTTGGTGGTATCTATCATTCACTATTAGGTCCAGATACGTTAGAAGAGTCATTCCCATTTTTTGTTTACGATTGGCGTGATAAAAATAAAATGACAACTATTCTAGGTATTCATTTATGCTTATTAGGTTGCGGTGCTTTCTTATTAGTAGCGAAAGCAATGTATATTGGTGGTGTCTATGATACATGGGCCCCAGGTGGTGGAGATGTTCGTTTTATTACAACACCTACTTTAAATCCAATTGTTATTTTTGGTTATGTATTCCGTTCTCCGTTTGGAGGAGACGGTTGGGTTGTTTCTGTAAACAACATGGAAGACATTATTGGTGGTCACATTTGGGTTGGAATTTTATGTATTACTGGTGGAATTTGGCACATCTTTACAAAACCATTTGCATGGGCTCGTCGTGCTTTTGTATGGTCTGGTGAAGCATATCTTTCATACAGTTTAGCTGCAATTGCATTAATGGGATGGACAGCTTCATTATATTCTTGGTACAACAATACAGCATATCCAAGTGAATTATACGGACCAACAGGTCCAGAAGCATCACAATCACAAGCATTTACATTCTTAGTTCGTGACCAACGTTTAGGTGCTAACGTTTCATCAGCGCAAGGTCCAACTGGTTTAGGTAAATACTTAATGCGTTCTCCAAGTGGAGAAATTATCTTTGGTGGTGAAACAATGCGTTTCTGGGATTTACGTGCACCATGGGTAGAACCATTACGTGGTCCAAATGGTTTAGATATCAATAAAATTAAAAACGATATTCAACCATGGCAAGAACGTCGTGCGGCAGAATACATGACACATGCTCCATTAGGATCATTAAACTCGGTAGGTGGTGTAGCAACAGAAATTAACTCTGTAAACTATGTATCACCTCGT----------------------------------------------------------------------------------------------------------------------------------------------------------
fwNitzschia_inconspicua_G2_2_MN750460_HF679155_HF675075_MN734017                     ---------------CCTGCCAGTAGTCATACGCT-CGTCTCAAAGATTAAGCCATGCATGTCTAAGTATAAATCT-TT-TACTTTGAA-ACTGCGAACGGCTCATTATATCAGTTATAGTTTATTTGATAG--TCCCTT-TCTACTCGG-ATAACTGTAGAAATTCTAGAGCTAATACGTGCGTCAAGACT---CTTCTG---GAGTCGTATTTATTAGATTGAAACCAACCCCTTC--GGGGTGATGTGGTGATTCATAAT-AAG-TTTGCGGATCGCATGCC-TT---TGGCGGCGACGGATCATTCAAGTTTCTGCCCTATCAGCTTTGGATGATAAGGTATTGGCTTATCATGGCTTTAACGGGTAACGGGAAATTAGGGTTTGATTCCGGAGAGGGAGCCTGAGAGACGGCTACCACATCCAAGGAAGGCAGCAGGCGCGTAAATTACCCAATCCTGACACAGGGAGGTAGTGACAATAAATAAGAATGCCG-GGCCTTT-GTAGGTCTGGCAA-TTCGAATGAGAACAATTTAAACCCCTTATCGAGTATCAATTGGAGGGCAAGTCTGGTGCCAGCAGCCGCGGTAATTCCAG-CTCCAATAGCGTATATTAAAGTT-GTTGCAGTTAAAAAGCTCG-TAGTTGGATTTGTGGT--GTGTCCTGTCGG-GTCGTGGAC---TTTG-TCTACGTGCCTG--TACGGGTCTGCCTT-TTATGGGATTGTTGGCTTTGTGGCATTAGGTTGTCGC--ATAGTCGGTGCC-CATCT-TTTACTGTGAAAAAATTAGAGTGTTCAAAGCAGGCTTAT-GCC-GTTGAATATATTA-GCAT-GGAATAATGATATAGGACC-TTGGTACTA-TTTTGTTGGTTTGCGCACTGAGGTAATGATTAATAGGGACAGTT-GGGGGTATTCGTA-TTCCATTGTCAGAGGTGAAA-TTCTTGGATTTTT-GGAAGACGAACTACTGCGAAAGCATTTACC-AAGGATGTTTTCATTAATCAAGAACGAAAGTTAGGGGATCGAAGATGATTAGATACCATCGTAGTCTTAACCAT-AAACTATGCCGACAAGGGA-TTGGTGGAG-TTTCGTTT-CGTCTCCATCAGCACCTTATGAGAAATCACAAGTCTTTGGGTTCC-GGGGGGAGTATGGT-CGCAAGGCTGAAACTTAAA-GAAATTGACGGAAGGGCA-CCACCAGGAGTGGAGCCTGCGG-CTTAATTTGACTCAACACGGGAAAACTTACCA-GGTCCAGACATAGTGAGGATTGACAGATTGAGAGCTCTTTCTTGATTCTATGGGTGGTGGTGCATGGCCGTTCTTAGTTGGTGGAGTGATTTGTCTGGTTAATTCCGTTAAC-GAACGAGACCCCTGCCTGCTAAATAGCCCGCATAGTG-CCTGTCACTGTGTTGG-----TG-CTTCTTAGAGGGACGTGCATTTTATTAGATGCAGGAAGATAGGGGCAATAACAGGTCTGTGATG-CCCTTAGAT-GTTCTGGGCCGCACGCGCGCTACACTGATGCATTCAACGAGTTTGTTT--TACCTTGGCCGAGAGGCCTGGGC-AAT-CTTTTG-AA--CGTGCATCGTGATAGGGATAGATTATTGCAATTATTAATCTTG-AACGAGGAATT-CCTAGTAAACGCAGATCATCAATCTGCATTGATTACGTCCCTGCCCTTTGTACACACCGCCCGTCGCACCTACCGATTGAATGG-TCC-GGTGAAGC-CTCGGGATTGTGGCTGTCTTCCTTTATTGG-A-GG-T-TA-GTCGCG-A-GAA-CT-TGT--CTAAA-CCTTATCATTTAGAGGAAGGTGAAGTCGTA------------------------------------------------------------------------------------------------------------------------------------------------------------------------------------------------------------------------------------------------------------------------------------------------------------------------------------------------------------------------------------------------------------------------------------------------------------------------------------------------------------------------------------------------------------------------------------------------------------------------------------------------------------------------------------------------------------------------------------------------------------------------------------------------------------------------------------------------------------------------------------------------------------------------------------------------------------------------------------------------------------------------------------------------------------------------------------------------------------------------------------------------------------------------------------------------------------------------------------------------------------------------------------------------------------------------------------------------------------------------------------------------------------------------------------G-ATGGCACCGAATTGTGGTCTGTAGAC-CGTGACGTTA-TC---CTTCCGGGCCAAGTTCGTTGGAAAACGGCAGCAGAGAGGGTGACACTCCCGTC--CGCCTGTTGGAACGAGTCACGTG---------TCGACGAGTCGAGTTGTTTGGGATTGCAGCTCTAATTGGGTGGTAAATTCCATCTAAAGCTAAATATTGGTGGGAGACCGATAGCGTACAAGTACCGTGAG-GGAAAGATGCAA-AGAACTTTGAAAAGAGAGTTAAAGAGTACCTGAAATTGCTGAAACGGAAGCGAAGGAAACCAGTGTTT---GGCT-TGATCATACTTCCCTTGCCACTTGTGGTCTGGGCGCTGTGGTCTTGCTYTGTGTCTGCCTTGGTTGYGTC-CTMTGGAA--GAGCGYCCACAGAGTTGATGTGGGT-TGCTAGCA------------------TTGGGTG-CGACTGAGTTTGCAGACG----------------------AAATGGTTTTCTTTACCCCGTCTTGAAACACGG--ACCAAGGAGTCTAACATATGTGCGAGTACAGAGGTGTCAAACCTCGGTGCGCAATGAAAGTGACA-GTGGTTGGAAT------GTTATTGCACAATCCGCCGGCCTCAATCCCTCGGGAGAACGGTCTGAGTGTGAGCATACATGTTGGGACC-CGAAA-GATGGTGAA-CTATGCCTGAATAGGGT-GAAGCCAGGGGAAACTCTGGTGGAGGCTCGTAGCGATT-CTGAC-GTGCAAAT-CGATCGTC-AAATTTG------------------------------------------------------------------------------------------------------------------------------------------------------------------------------------------------------------------------------------------------------------------------------------------------------------------------------------------------------------------------------------------------------------------------------------------------------------------------------------------------------------------------------------------------------------------------------------------------------------------------------------------------------------------------------------------------------------------------------------------------------------------------------------------------------------------------------------------------------------------------------------------------------------------------------------------------------------------------------------------------------------------------------------------------------------------------------------------------------------------------------------------------------------------------------------------------------------------------------------------------------------------------------------------------------------------------------------------------------------------------------------------------------------------------------------------------------------------------------------------------------------------------------------------------------------------------------------------------------------------------------------------------------------------------------------------------------------------------------------------------------------------------------------------------------------------------------------------------------------------------------------------------------------------------------------------------------------------------------------------------------------------------------------------------------------------------------------------------------------------------------------------------------------------------------------------------------------------------------------------------------------------------------------------------------------------------------------------------------------------------------------------------------------------------------------------------------------------------------------------------------------------------------------------------------------------------------------------------------------------------------------------------------------------------------------------------------------------------------------------------------------------------------------------------------------------------------------------------------------------------------------------------------------------------------------------------------------------------------------------------------------------------------------------------------------------------------------------------------------------------------------------------------------------------------------------------------------------------------------------------------------------------------------------------------------------------------------------------------------------------------------------------------------------------------------------------------------------------------------------------------------------------------------------------------------------------------------------------------------------------------------------------------------CGAATCTGGTGTAATCCCTTACGCTAAAATGGGTTACTGGGATGCTTCATACGCAGTAAAAACTACTGATGTTCTTGCTTTATTCCGTATTACACCACAACCAGGTGTAGATCCTGTGGAAGCTGCTGCAGCAGTAGCTGGTGAATCATCTACTGCAACTTGGACCGTTGTATGGACGGATTTATTAACAGCTTGTGACCGTTACCGTGCAAAAGCTTACCGTGTAGATCCAGTTCCAAATGCAACAGATCAATACTTTGCATTTATCGCATACGAATGTGATTTATTCGAAGAAGGTTCATTATCGAACTTAACAGCATCAATCATTGGTAACGTTTTTGGTTTTAAAGCTGTATCAGCTTTACGTTTAGAAGATATGCGTATTCCTCACTCATATTTAAAAACATTCCAAGGTCCTGCAACAGGTATTGTTGTAGAACGTGAGCGTTTAAACAAATACGGTACACCATTATTAGGTGCAACAGTAAAACCAAAATTAGGTTTATCTGGTAAAAACTATGGTCGTGTAGTATACGAAGGTTTAAAAGGTGGATTAGACTTTTTAAAAGATGATGAAAACATTAACTCACAACCATTTATGCGTTGGAGAGAGCGTTTCTTAAACTGTATGGAAGGTATTAACCGTGCATCTGCTGCTACAGGTGAAGTAAAAGGTTCTTACTTAAATGTTACAGCTGCTACTATGGAAGAAATCTACAAACGTTGTGAATATGCAAAAGAAGTAGGTTCAGTAATTGTGATGATCGATTTAGTTATGGGTTACACAGCAATTCAAAGTGCTGCAATTTGGGCTCGTGATAACGATATGATCTTACACTTACACCGTGCAGGTAACTCTACATACGCGCGTCAAAAAAATCATGGTATTAATTTCCGTGTTATTTGTAAATGGATGCGTATGTCTGGTGTAGATCACATTCACGCTGGGACAGTTGTAGGTAAGTTAGAAGGTGATCCTTTAATGATTAAAGGTTTCTACGATACATTACGTTTAACTCAATTAGAAGTAAACTTACCATATGGTCTTTTCTTCGAAATGTCTTGGGCTAGTTTACGTCGTTGTATGCCAGTTGCATCAGGTGGTATTCACTGTGGTCAAATGCACCAATTAGTACACTACTTAGGTGATGACGTAGTATTACAATTTGGTGGTGGTACAATTGGTCACCCAGATGGTATCCAAGCTGGGGCAACTGCAAACCGTGTTGCTTTAGAAGCGATGATCTTAGCTCGTAATGAAGGTGCTGATTACTTCAATAATGAAGTTGGTCCTGTGATTTTACGCAATGCGGCAAAAACATGTGGTCCTTTACAAACAGCTTTAGATTTATGGAAAGATATTAGTTTCAACTACACATCTACAGATACAGCTGATTTCGCTGCAACACCAACAGCAAACGTATAATT-AAGTTACTT-------------------------------------------------------------------------------------------------------------------------------------------------------------------------------------------------------------------GTGCACACGTAGCTCATGCTGGTTTAATGGTATTTTGGGCTGGTGCAATGATTTTATTTGAAGTTTCTCATTTCGTACCAGAAAAACCTTTATATGAACAAGGTTTTATCTGTATGCAACATTTAGCAACGTTAGGTTATGGAATTGGTCCAGGTGGAGAAATTACGACAACTGTACCATATTTTGCCGTTGGTGTTATTCACTTAATTTCATCAGCAGTGTTAGGATTTGGTGGTATCTATCATTCACTATTAGGTCCAGATACGTTAGAAGAGTCATTCCCATTTTTTGGTTACGATTGGCGTGATAAAAATAAAATGACAACTATTCTAGGTATTCATTTATGCTTATTAGGTTGCGGTGCTTTCTTATTAGTAGCGAAAGCAATGTATATTGGTGGTGTCTATGATACATGGGCCCCAGGTGGTGGAGATGTTCGTTTTATTACAACACCTACTTTAAATCCAATTGTTATTTTTGGTTATGTATTCCGTTCTCCGTTTGGAGGAGACGGTTGGGTTGTTTCTGTAAACAACATGGAAGACATTATTGGTGGTCACATTTGGGTTGGAATTTTATGTATTACTGGTGGAATTTGGCACATCTTTACAAAACCATTTGCATGGGCTCGTCGTGCTTTTGTATGGTCTGGTGAAGCATATCTTTCATACAGTTTAGCTGCAATTGCATTAATGGGATGGACAGCTTCATTATATTCTTGGTACAACAATACAGCATATCCAAGTGAATTATACGGACCAACAGGTCCAGAAGCATCACAATCACAAGCATTTACATTCTTAGTTCGTGACCAACGTTTAGGTGCTAACGTTTCATCAGCGCAAGGTCCAACTGGTTTAGGTAAATACTTAATGCGTTCTCCAAGTGGAGAAATTATCTTTGGTGGTGAAACAATGCGTTTCTGGGATTTACGTGCACCATGGGTAGAACCATTACGTGGTCCAAATGGTTTAGATATCAATAAAATTAAAAACGATATTCAACCATGGCAAGAACGTCGTGCGGCAGAATACATGACACATGCTCCATTAGGATCATTAAACTCGGTAGGTGGTGTAGCAACAGAAATTAACTCTGTAAACTATGTATCACCTCGT----------------------------------------------------------------------------------------------------------------------------------------------------------
fwNitzschia_inconspicua_G1_3_MN750461_HF675080_MN734015                              --------------------------------------------------------------------------CT-TT-TACTTTGAA-ACTGCGAACGGCTCATTATATCAGTTATAGTTTATTTGATAG--TCCCTT-TCTACTCGG-ATAACTGTAGAAATTCTAGAGCTAATACGTGCGTCAAGACT---CTTCTG---GAGTCGTATTTATTAGATTGAAACCAACCCCTTC--GGGGTGATGTGGTGATTCATAAT-AAG-TTTGCGGATCGCATGCC-TT---TGGCGGCGACGGATCATTCAAGTTTCTGCCCTATCAGCTTTGGATGATAAGGTATTGGCTTATCATGGCTTTAACGGGTAACGGGAAATTAGGGTTTGATTCCGGAGAGGGAGCCTGAGAGACGGCTACCACATCCAAGGAAGGCAGCAGGCGCGTAAATTACCCAATCCTGACACAGGGAGGTAGTGACAATAAATAAGAATGCCG-GGCCTTT-GTAGGTCTGGCAA-TTCGAATGAGAACAATTTAAACCCCTTATCGAGTATCAATTGGAGGGCAAGTCTGGTGCCAGCAGCCGCGGTAATTCCAG-CTCCAATAGCGTATATTAAAGTT-GTTGCAGTTAAAAAGCTCG-TAGTTGGATTTGTGGT--GTGTCCTGTCGGGTCGTGGACTT----TG-TCTACGTGCCTG--TACGGGTCTGCCTT-TTATGGGATTGTTGGCTTTGTGGCATTAGGTTGTCGC--ATAGTCGGTGCC-CATCT-TTTACTGTGAAAAAATTAGAGTGTTCAAAGCAGGCTTAT-GCC-GTTGAATATATTA-GCATGGGAATAATGATATAGGACC-TTGGTACTA-TTTTGTTGGTTTGCGCACTGAGGTAATGATTAATAGGGACAGTT-GGGGGTATTCGTA-TTCCATTGTCAGAGGTGAAATTTCTTGGATTTTG-GGAAGACGAACTACTGCGAAAGCATTTACC-AAGGATGTTTTCATTAATCAAGAACGAAAGTTAGGGGATCGAAGATGATTAGATACCATCGTAGTCTTAACCAT-AAACTATGCCGACAAGGGA-TTGGTGGAG-TTTCGTTT-CGTCTCCATCAGCACCTTATGAGAAATCACAAGTCTTTGGGTTCC-GGGGGGAGTATGGT-CGCAAGGCTGAAACTTAAA-GAAATTGACGGAAGGGCA-CCACCAGGAGTGGAGCCTGCGG-CTTAATTTGACTCAACACGGGAAAACTTACCA-GGTCCAGACATAGTGAGGATTGACAGATTGAGAGCTCTTTCTTGATTCTATGGGTGGTGGTGCATGGCCGTTCTTAGTTGGTGGAGTGATTTGTCTGGTTAATTCCGTTAAC-GAACGAGACCCCTGCCTGCTAAATAGCCCGCATAGTG-CCTGTCACTGTGTTGG-----TG-CTTCTTAGAGGGACGTGCATTTTATTAGATGCAGGAAGATAGGGGCAATAACAGGTCTGTGATG-CCCTTAGAT-GTTCTGGGCCGCACGCGCGCTACACTGATGCATTCAACGAGTTTGTTT--TACCCTGGCCGAGAGGCCTGGGC-AAT-CTTTTG-AA--CGTGCATCGTGATAGGGATAGATTATTGCAATTATTAATCTTG-AACGAGGAATT-CCTAGTAAACGCAGATCATCAATCTGCATTGATTACGTCCCTGCCCTTTGTACACACCGCCCGTCGCACCTACCGATTGAATGG-TCC-GGTGAAGC-CTCGGGATTGTGGCTGTCTTCCTTTATTGG-A-GG-T-TA-GTCGCG-A-GAA-C------------------------------------------------------------------------------------------------------------------------------------------------------------------------------------------------------------------------------------------------------------------------------------------------------------------------------------------------------------------------------------------------------------------------------------------------------------------------------------------------------------------------------------------------------------------------------------------------------------------------------------------------------------------------------------------------------------------------------------------------------------------------------------------------------------------------------------------------------------------------------------------------------------------------------------------------------------------------------------------------------------------------------------------------------------------------------------------------------------------------------------------------------------------------------------------------------------------------------------------------------------------------------------------------------------------------------------------------------------------------------------------------------------------------------------------------------------------------------------------------------------------------------------------------------------------------------------------------------------------------------------------------------------------------------------------------------------------------------------------------------------------------------------------------------------------------------------------------------------------------------------------------------------------------------------------------------------------------------------------------------------------------------------------------------------------------------------------------------------------------------------------------------------------------------------------------------------------------------------------------------------------------------------------------------------------------------------------------------------------------------------------------------------------------------------------------------------------------------------------------------------------------------------------------------------------------------------------------------------------------------------------------------------------------------------------------------------------------------------------------------------------------------------------------------------------------------------------------------------------------------------------------------------------------------------------------------------------------------------------------------------------------------------------------------------------------------------------------------------------------------------------------------------------------------------------------------------------------------------------------------------------------------------------------------------------------------------------------------------------------------------------------------------------------------------------------------------------------------------------------------------------------------------------------------------------------------------------------------------------------------------------------------------------------------------------------------------------------------------------------------------------------------------------------------------------------------------------------------------------------------------------------------------------------------------------------------------------------------------------------------------------------------------------------------------------------------------------------------------------------------------------------------------------------------------------------------------------------------------------------------------------------------------------------------------------------------------------------------------------------------------------------------------------------------------------------------------------------------------------------------------------------------------------------------------------------------------------------------------------------------------------------------------------------------------------------------------------------------------------------------------------------------------------------------------------------------------------------------------------------------------------------------------------------------------------------------------------------------------------------------------------------------------------------------------------------------------------------------------------------------------------------------------------------------------------------------------------------------------------------------------------------------------------------------------------------------------------------------------------------------------------------------------------------------------------------------------------------------------------------------------------------------------------------------------------------------------------------------------------------------------------------------------------------------------------------------------------------------------------------------------------------------------------------------------------------------------------------------------------------------------------------------------------------------------------------------------------------CGAATCTGGTGTAATCCCTTACGCTAAAATGGGTTACTGGGATGCTTCATACGCAGTAAAAACTACTGATGTTCTTGCTTTATTCCGTATTACACCACAACCAGGTGTAGATCCTGTGGAAGCTGCTGCAGCAGTAGCTGGTGAATCATCTACTGCAACTTGGACCGTTGTATGGACGGATTTATTAACAGCTTGTGACCGTTACCGTGCAAAAGCTTACCGTGTAGATCCAGTTCCAAATGCAACAGATCAATACTTTGCATTTATCGCATACGAATGTGATTTATTCGAAGAAGGTTCATTATCGAACTTAACAGCATCAATCATTGGTAACGTTTTTGGTTTTAAAGCTGTATCAGCTTTACGTTTAGAAGATATGCGTATTCCTCACTCATATTTAAAAACATTCCAAGGTCCTGCAACAGGTATTGTTGTAGAACGTGAGCGTTTAAACAAATACGGTACACCATTATTAGGTGCAACAGTAAAACCAAAATTAGGTTTATCTGGTAAAAACTATGGTCGTGTAGTATACGAAGGTTTAAAAGGTGGATTAGACTTTTTAAAAGATGATGAAAACATTAACTCACAACCATTTATGCGTTGGAGAGAGCGTTTCTTAAACTGTATGGAAGGTATTAACCGTGCATCTGCTGCTACAGGTGAAGTAAAAGGTTCTTACTTAAATGTTACAGCTGCTACTATGGAAGAAATCTACAAACGTTGTGAATATGCAAAAGAAGTAGGTTCAGTAATTGTGATGATCGATTTAGTTATGGGTTACACAGCAATTCAAAGTGCTGCAATTTGGGCTCGTGATAACGATATGATTTTACACTTACACCGTGCAGGTAACTCTACATACGCGCGTCAAAAAAATCATGGTATTAATTTCCGTGTTATTTGTAAATGGATGCGTATGTCTGGTGTAGATCACATTCACGCTGGGACAGTTGTAGGTAAGTTAGAAGGTGATCCTTTAATGATTAAAGGTTTCTACGATACATTACGTTTAACTCAATTAGAAGTAAACTTACCATATGGTCTTTTCTTCGAAATGTCTTGGGCTAGTTTACGTCGTTGTATGCCAGTTGCATCAGGTGGTATTCACTGTGGTCAAATGCACCAATTAGTACACTACTTAGGTGATGACGTAGTATTACAATTTGGTGGTGGTACAATTGGTCACCCAGATGGTATCCAAGCTGGGGCAACTGCAAACCGTGTTGCTTTAGAAGCGATGATCTTAGCTCGTAATGAAGGTGCTGATTACTTCAATAATGAAGTTGGTCCTGTGATTTTACGCAATGCGGCAAAAACATGTGGTCCTTTACAAACAGCTTTAGATTTATGGAAAGATATTAGTTTCAACTACACATCTACAGATACAGCTGATTTCGCTGCAACACCAACAGCAAACGTATAATT-AAGT---------------------------------------------------------------------------------------------------------------------------------------------------------------------CTTGGTGGAGTGGAAATGCTCGTTTAATTAATGTTTCAGGTAAGTTATTAGGTGCACACGTAGCTCATGCCGGTTTAATGGTATTTTGGGCTGGTGCAATGATTTTATTTGAAGTTTCTCATTTCGTACCAGAAAAACCTTTATACGAACAAGGGTTTATCTGTATGCAACATTTAGCAACTTTAGGCTATGGAATTGGTCCAGGTGGAGAAATTACTACAACTGTACCATATTTTGCTGTTGGTGTTATTCATTTAATTTCGTCAGCAGTATTAGGATTTGGGGGTATTTACCATTCATTATTAGGTCCAGATACATTAGAAGAATCGTTCCCATTCTTTGGTTATGATTGGCGTGATAAAAACAAAATGACAACTATTTTAGGTATTCATTTATGTTTACTAGGTTGCGGTGCTTTCTTATTAGTAGCAAAAGCAATGTATATTGGTGGTGTATATGATACATGGGCACCAGGTGGTGGAGATGTTCGTTTTATTACAACACCTACTTTAAACCCTATTGTTATTTTTGGTTATGTATTCCGTTCTCCGTTTGGAGGAGATGGCTGGGTTGTTTCTGTAAACAACATGGAAGACATCATTGGTGGTCACATTTGGGTAGGAATTCTATGTATTACTGGTGGAATTTGGCATATCTTTACAAAACCATTTGCGTGGGCACGTCGTGCTTTCGTATGGTCAGGTGAAGCATATCTTTCATACAGTTTAGCTGCGATTGCCTTAATGGGATGGACAGCTTCGTTATACTCTTGGTACAACAATACAGCTTATCCAAGTGAATTATACGGACCAACAGGTCCAGAAGCATCACAATCACAAGCATTTACATTCTTAGTTCGTGACCAACGTTTAGGTGCTAATGTTTCATCAGCGCAAGGTCCGACTGGTTTAGGTAAATACTTAATGCGTTCTCCAAGTGGAGAAATCATCTTTGGTGGTGAAACAATGCGTTTCTGGGATTTACGTGCACCATGGGTAGAACCATTACGTGGTCCAAATGGATTAGATATCAATAAGATTAAAAATGATATTCAACCATGGCAAGAACGTCGTGCTGCAGAATACATGACACATGCTCCATTAGGATCATTAAACTCAGTAGGTGGGGTAGCGACAGAAATTAACTCTGTAAATTACGTATCACCTCGTTCATGGTTATGTTGTTCACATTTCACGTTAGCCTTTTTCTTCTTAGTTGGTCATTGGTGGCA--------------------------------------------------------------------------------------------
fwNitzschia_inconspicua_G3_3_MN750463_HF679161_HF675082_MN734019                     -------------ATCCTGCCAGTAGTCATACGCT-CGTCTCAAAGATTAAGCCATGCATGTCTAAGTATAAATCT-TT-TACTTTGAA-ACTGCGAACGGCTCATTATATCAGTTATAGTTTATTTGATAG--TCCCTT-TCTACTCGG-ATAACTGTAGAAATTCTAGAGCTAATACGTGCGTCAAGACT---CTTCTG---GAGTCGTATTTATTAGATTGAAACCAACCCCTTC--GGGGTGATGTGGTGATTCATAAT-AAG-TTTGCGGATCGCATGCC-TT---TGGCGGCGACGGATCATTCAAGTTTCTGCCCTATCAGCTTTGGATGATAAGGTATTGGCTTATCATGGCTTTAACGGGTAACGGGAAATTAGGGTTTGATTCCGGAGAGGGAGCCTGAGAGACGGCTACCACATCCAAGGAAGGCAGCAGGCGCGTAAATTACCCAATCCTGACACAGGGAGGTAGTGACAATAAATAAGAATGCCG-GGCCTTT-GTAGGTCTGGCAA-TTCGAATGAGAACAATTTAAACCCCTTATCGAGTATCAATTGGAGGGCAAGTCTGGTGCCAGCAGCCGCGGTAATTCCAG-CTCCAATAGCGTATATTAAAGTT-GTTGCAGTTAAAAAGCTCG-TAGTTGGATTTGTGGT--GTGTCCTGTCGG-GTCGTGGAC---TTTG-TCTACGTGCCTG--TACGGGTCTGCCTT-TTATGGGATTGTTGGCTTTGTGGCATTAGGTTGTCGC--ATAGTCGGTGCC-CATCT-TTTACTGTGAAAAAATTAGAGTGTTCAAAGCAGGCTTAT-GCC-GTTGAATATATTA-GCATGGGAATAATGATATAGGACC-TTGGTACTA-TTTTGTTGGTTTGCGCACTGAGGTAATGATTAATAGGGACAGTT-GGGGGTATTCGTA-TTCCATTGTCAGAGGTGAAATTTCTTGGATTTTG-GGAAGACGAACTACTGCGAAAGCATTTACC-AAGGATGTTTTCATTAATCAAGAACGAAAGTTAGGGGATCGAAGATGATTAGATACCATCGTAGTCTTAACCAT-AAACTATGCCGACAAGGGA-TTGGTGGAG-TTTCGTTT-CGTCTCCATCAGCACCTTATGAGAAATCACAAGTCTTTGGGTTCC-GGGGGGAGTATGGT-CGCAAGGCTGAAACTTAAA-GAAATTGACGGAAGGGCA-CCACCAGGAGTGGAGCCTGCGG-CTTAATTTGACTCAACACGGGAAAACTTACCA-GGTCCAGACATAGTGAGGATTGACAGATTGAGAGCTCTTTCTTGATTCTATGGGTGGTGGTGCATGGCCGTTCTTAGTTGGTGGAGTGATTTGTCTGGTTAATTCCGTTAAC-GAACGAGACCCCTGCCTGCTAAATAGCCCGCATAGTG-CCTGTCACTGTGTTGG-----TG-CTTCTTAGAGGGACGTGCATTTTATTAGATGCAGGAAGATAGGGGCAATAACAGGTCTGTGATG-CCCTTAGAT-GTTCTGGGCCGCACGCGCGCTACACTGATGCATTCAACGAGTTTGTTT--TACCCTGGCCGAGAGGCCTGGGC-AAT-CTTTTG-AA--CGTGCATCGTGATAGGGATAGATTATTGCAATTATTAATCTTG-AACGAGGAATT-CCTAGTAAACGCAGATCATCAATCTGCATTGATTACGTCCCTGCCCTTTGTACACACCGCCCGTCGCACCTACCGATTGAATGG-TCC-GGTGAAGC-CTCGGGATTGTGGCTGTCTTCCTTTATTGG-A-GG-T-TA-GTCGCG-A-GAA-CT-TGT--CTAAA-CCTTATCATTTAGAGGAAGGTGAAGTCGTA-----------------------------------------------------------------------------------------------------------------------------------------------------------------------------------------------------------------------------------------------------------------------------------------------------------------------------------------------------------------------------------------------------------------------------------------------------------------------------------------------------------------------------------------------------------------------------------------------------------------------------------------------------------------------------------------------------------------------------------------------------------------------------------------------------------------------------------------------------------------------------------------------------------------------------------------------------------------------------------------------------------------------------------------------------------------------------------------------------------------------------------------------------------------------------------------------------------------------------------------------------------------------------------------------------------------------------------------------GAGGAAAAGAAACTAACCAGGATTCCCCCAGTAAGGGCGACTGAAGCGGGATGAGCTC-AGGATGTGAATCTGTGCTATCAC-TTG-ATGGCACCGAATTGTGGTCTGTAGAC-CGTGACGTTA-TC---CTTCCGGGCCAAGTTCGTTGGAAAACGGCAGCAGAGAGGGTGACACTCCCGTC--CGCCTGTTGGAACGAGTCACGTG---------TCGACGAGTCGAGTTGTTTGGGATTGCAGCTCTAATTGGGTGGTAAATTCCATCTAAAGCTAAATATTGGTGGGAGACCGATAGCGTACAAGTACCGTGAG-GGAAAGATGCAA-AGAACTTTGAAAAGAGAGTTAAAGAGTACCTGAAATTGCTGAAACGGAAGCGAAGGAAACCAGTGTTT---GGCT-TGATCATACTTCCCTTGCCACTTGTGGTCTGGGCGCTGTGGTGTTGCTGTCTGTCTGCCTTGGTTGTGTC-CTCTGGAA--GAGCGTCCACAGAGTTGATGTGGGT-TGCTAGCA------------------TTGGGCG-TGACTGAGTTTGCAGACG----------------------AAATGGTTTTCTTTACCCCGTCTTGAAACACGG--ACCAAGGAGTCTAACATATGTGCGAGTACAGAGGTGTCAAACCTCGGTGCGCAATGAAAGTGACA-GTGGTTGGAAT------GTTATTGCACAATCCGCCGGCCTCAATCCCTCGGGAGAACGGTCTGAGTGTGAGCATACATGTTGGGACC-CGAAA-GATGGTGAA-CTATGCCTGAATAGGGT-GAAGCCAGGGGAAACTCTGGTGGAGGCTCGTAGCGATT-CTGAC-GTGCAAAT-CGATCGTC-AAA-------------------------------------------------------------------------------------------------------------------------------------------------------------------------------------------------------------------------------------------------------------------------------------------------------------------------------------------------------------------------------------------------------------------------------------------------------------------------------------------------------------------------------------------------------------------------------------------------------------------------------------------------------------------------------------------------------------------------------------------------------------------------------------------------------------------------------------------------------------------------------------------------------------------------------------------------------------------------------------------------------------------------------------------------------------------------------------------------------------------------------------------------------------------------------------------------------------------------------------------------------------------------------------------------------------------------------------------------------------------------------------------------------------------------------------------------------------------------------------------------------------------------------------------------------------------------------------------------------------------------------------------------------------------------------------------------------------------------------------------------------------------------------------------------------------------------------------------------------------------------------------------------------------------------------------------------------------------------------------------------------------------------------------------------------------------------------------------------------------------------------------------------------------------------------------------------------------------------------------------------------------------------------------------------------------------------------------------------------------------------------------------------------------------------------------------------------------------------------------------------------------------------------------------------------------------------------------------------------------------------------------------------------------------------------------------------------------------------------------------------------------------------------------------------------------------------------------------------------------------------------------------------------------------------------------------------------------------------------------------------------------------------------------------------------------------------------------------------------------------------------------------------------------------------------------------------------------------------------------------------------------------------------------------------------------------------------------------------------------------------------------------------------------------------------------------------------------------------------------------------------------------------------------------------------------------------------------------------------------------------------------------------------------TTACGAATCTGGTGTAATCCCTTACGCTAAAATGGGTTACTGGGATGCTTCATACGCAGTAAAAACTACTGATGTTCTTGCTTTATTCCGTATTACACCACAACCAGGTGTAGATCCTGTGGAAGCTGCTGCAGCAGTAGCTGGTGAATCATCTACTGCAACTTGGACCGTTGTATGGACGGATTTATTAACAGCTTGTGACCGTTACCGTGCAAAAGCTTACCGTGTAGATCCAGTTCCAAATGCAACAGATCAATACTTTGCATTTATCGCATACGAATGTGATTTATTCGAAGAAGGTTCATTATCGAACTTAACAGCATCAATCATTGGTAACGTTTTTGGTTTTAAAGCTGTATCAGCTTTACGTTTAGAAGATATGCGTATTCCTCACTCATATTTAAAAACATTCCAAGGTCCTGCAACAGGTATTGTTGTAGAACGTGAGCGTTTAAACAAATACGGTACACCATTATTAGGTGCAACAGTAAAACCAAAATTAGGTTTATCTGGTAAAAACTATGGTCGTGTAGTATACGAAGGTTTAAAAGGTGGATTAGACTTTTTAAAAGATGATGAAAACATTAACTCACAACCATTTATGCGTTGGAGAGAGCGTTTCTTAAACTGTATGGAAGGTATTAACCGTGCATCTGCTGCTACAGGTGAAGTAAAAGGTTCTTACTTAAATGTTACAGCTGCTACTATGGAAGAAATCTACAAACGTTGTGAATATGCAAAAGAAGTAGGTTCAGTAATTGTGATGATCGATTTAGTTATGGGTTACACAGCAATTCAAAGTGCTGCAATTTGGGCTCGTGATAACGATATGATTTTACACTTACACCGTGCAGGTAACTCTACATACGCGCGTCAAAAAAATCATGGTATTAATTTCCGTGTTATTTGTAAATGGATGCGTATGTCTGGTGTAGATCACATTCACGCTGGGACAGTTGTAGGTAAGTTAGAAGGTGATCCTTTAATGATTAAAGGTTTCTACGATACATTACGTTTAACTCAATTAGAAGTAAACTTACCATATGGTCTTTTCTTCGAAATGTCTTGGGCTAGTTTACGTCGTTGTATGCCAGTTGCATCAGGTGGTATTCACTGTGGTCAAATGCACCAATTAGTACACTACTTAGGTGATGACGTAGTATTACAATTTGGTGGTGGTACAATTGGTCACCCAGATGGTATCCAAGCTGGGGCAACTGCAAACCGTGTTGCTTTAGAAGCGATGATCTTAGCTCGTAATGAAGGTGCTGATTACTTCAATAATGAAGTTGGTCCTGTGATTTTACGCAATGCGGCAAAAACATGTGGTCCTTTACAAACAGCTTTAGATTTATGGAAAGATATTAGTTTCAACTACACATCTACAGATACAGCTGATTTCGCTGCAACACCAACAGCAAACGTATAATT-AAGTTACT-------------------------------------------------------------------------------------------------------------------------------------------------------------------TGGTGGAGTGGAAATGCTCGTTTAATCAATGTTTCAGGTAAATTATTAGGTGCACACGTAGCTCATGCTGGTTTAATGGTATTTTGGGCTGGTGCAATGATTTTATTTGAAGTTTCTCATTTCGTACCAGAAAAACCTTTATATGAACAAGGTTTTATCTGTATGCAACATTTAGCAACGTTAGGTTATGGAATTGGTCCAGGTGGAGAAATTACGACAACTGTACCATATTTTGCCGTTGGTGTTATTCACTTAATTTCATCAGCAGTGTTAGGATTTGGTGGTATCTACCATTCACTATTAGGTCCAGATACGTTAGAAGAGTCATTCCCATTTTTTGGTTACGATTGGCGTGATAAAAATAAAATGACAACTATTCTAGGTATTCATTTATGCTTATTAGGTTGCGGTGCTTTCTTATTAGTAGCGAAAGCAATGTATATTGGTGGTGTATATGATACATGGGCCCCAGGTGGTGGAGATGTTCGTTTTATTACAACACCTACTTTAAATCCAATTGTTATTTTTGGTTATGTATTCCGTTCTCCGTTTGGAGGAGACGGTTGGGTTGTTTCTGTAAACAACATGGAAGACATTATTGGTGGTCACATTTGGGTTGGAAGTTTATGTATTACTGGTGGAATTTGGCACATCTTTACAAAACCATTTGCATGGGCTCGTCGTGCTTTTGTATGGTCTGGTGAAGCATATCTTTCATACAGTTTAGCTGCAATTGCATTAATGGGATGGACAGCTTCATTATATTCTTGGTACAACAATACAGCATATCCAAGTGAATTATACGGACCAACAGGTCCAGAAGCATCACAATCACAAGCATTTACATTCTTAGTTCGTGACCAACGTTTAGGTGCTAACGTTTCATCAGCGCAAGGTCCAACTGGTTTAGGTAAATACTTAATGCGTTCTCCAAGTGGAGAAATTATCTTTGGTGGTGAAACAATGCGTTTCTGGGATTTACGTGCACCATGGGTAGAACCATTACGTGGTCCAAATGGTTTAGATATCAATAAAATTAAAAACGATATTCAACCATGGCAAGAACGTCGTGCGGCAGAATACATGACACATGCTCCATTAGGATCATTAAACTCGGTAGGTGGTGTAGCAACAGAAATTAACTCTGTAAACTATGTATCACCTCGTTCATGGTTATGTTGTTCACATTTCACGTTAGCCTTTTTCTTCTTAGTTGGTCATTGGTGGCA--------------------------------------------------------------------------------------------
fwNitzschia_inconspicua_G3_2_MN750462_HF679160_HF675081                              ------------GATCCTGCCAGTAGTCATACGCT-CGTCTCAAAGATTAAGCCATGCATGTCTAAGTATAAATCT-TT-TACTTTGAA-ACTGCGAACGGCTCATTATATCAGTTATAGTTTATTTGATAG--TCCCTT-TCTACTCGG-ATAACTGTAGAAATTCTAGAGCTAATACGTGCGTCAAGACT---CTTCTG---GAGTCGTATTTATTAGATTGAAACCAACCCCTTC--GGGGTGATGTGGTGATTCATAAT-AAG-TTTGCGGATCGCATGCC-TT---TGGCGGCGACGGATCATTCAAGTTTCTGCCCTATCAGCTTTGGATGATAAGGTATTGGCTTATCATGGCTTTAACGGGTAACGGGAAATTAGGGTTTGATTCCGGAGAGGGAGCCTGAGAGACGGCTACCACATCCAAGGAAGGCAGCAGGCGCGTAAATTACCCAATCCTGACACAGGGAGGTAGTGACAATAAATAAGAATGCCG-GGCCTTT-GTAGGTCTGGCAA-TTCGAATGAGAACAATTTAAACCCCTTATCGAGTATCAATTGGAGGGCAAGTCTGGTGCCAGCAGCCGCGGTAATTCCAG-CTCCAATAGCGTATATTAAAGTT-GTTGCAGTTAAAAAGCTCG-TAGTTGGATTTGTGGT--GTGTCCTGTCGG-GTCGTGGAC---TTTG-TCTACGTGCCTG--TACGGGTCTGCCTT-TTATGGGATTGTTGGCTTTGTGGCATTAGGTTGTCGC--ATAGTCGGTGCC-CATCT-TTTACTGTGAAAAAATTAGAGTGTTCAAAGCAGGCTTAT-GCC-GTTGAATATATTA-GCAT-GGAATAATGATATAGGACC-TTGGTACTA-TTTTGTTGGTTTGCGCACTGAGGTAATGATTAATAGGGACAGTT-GGGGGTATTCGTA-TTCCATTGTCAGAGGTGAAA-TTCTTGGATTTTT-GGAAGACGAACTACTGCGAAAGCATTTACC-AAGGATGTTTTCATTAATCAAGAACGAAAGTTAGGGGATCGAAGATGATTAGATACCATCGTAGTCTTAACCAT-AAACTATGCCGACAAGGGA-TTGGTGGAG-TTTCGTTT-CGTCTCCATCAGCACCTTATGAGAAATCACAAGTCTTTGGGTTCC-GGGGGGAGTATGGT-CGCAAGGCTGAAACTTAAA-GAAATTGACGGAAGGGCA-CCACCAGGAGTGGAGCCTGCGG-CTTAATTTGACTCAACACGGGAAAACTTACCA-GGTCCAGACATAGTGAGGATTGACAGATTGAGAGCTCTTTCTTGATTCTATGGGTGGTGGTGCATGGCCGTTCTTAGTTGGTGGAGTGATTTGTCTGGTTAATTCCGTTAAC-GAACGAGACCCCTGCCTGCTAAATAGCCCGCATAGTG-CCTGTCACTGTGTTGG-----TG-CTTCTTAGAGGGACGTGCATTTTATTAGATGCAGGAAGATAGGGGCAATAACAGGTCTGTGATG-CCCTTAGAT-GTTCTGGGCCGCACGCGCGCTACACTGATGCATTCAACGAGTTTGTTT--TACCCTGGCCGAGAGGCCTGGGC-AAT-CTTTTG-AA--CGTGCATCGTGATAGGGATAGATTATTGCAATTATTAATCTTG-AACGAGGAATT-CCTAGTAAACGCAGATCATCAATCTGCATTGATTACGTCCCTGCCCTTTGTACACACCGCCCGTCGCACCTACCGATTGAATGG-TCC-GGTGAAGC-CTCGGGATTGTGGCTGTCTTCCTTTATTGG-A-GG-T-TA-GTCGCG-A-GAA-CT-TGT--CTAAA-CCTTATCATTTAGAGGAAGGTGAAGTCGTA------------------------------------------------------------------------------------------------------------------------------------------------------------------------------------------------------------------------------------------------------------------------------------------------------------------------------------------------------------------------------------------------------------------------------------------------------------------------------------------------------------------------------------------------------------------------------------------------------------------------------------------------------------------------------------------------------------------------------------------------------------------------------------------------------------------------------------------------------------------------------------------------------------------------------------------------------------------------------------------------------------------------------------------------------------------------------------------------------------------------------------------------------------------------------------------------------------------------------------------------------------------------------------------------------------------------------------ATAATTAAGCGGAGGAAAAGAAACTAACCAGGATTCCCCCAGTAAGGGCGACTGAAGCGGGATGAGCTC-AGGATGTGAATCTGTGCTATCAC-TTG-ATGGCACCGAATTGTGGTCTGTAGAC-CGTGACGTTA-TC---CTTCCGGGCCAAGTTCGTTGGAAAACGGCAGCAGAGAGGGTGACACTCCCGTC--CGCCTGTTGGAACGAGTCACGTG---------TCGACGAGTCGAGTTGTTTGGGATTGCAGCTCTAATTGGGTGGTAAATTCCATCTAAAGCTAAATATTGGTGGGAGACCGATAGCGTACAAGTACCGTGAG-GGAAAGATGCAA-AGAACTTTGAAAAGAGAGTTAAAGAGTACCTGAAATTGCTGAAACGGAAGCGAAGGAAACCAGTGTTT---GGCT-TGATCATACTTCCCTTGCCACTTGTGGTCTGGGCGCTGTGGTGTTGCTGTCTGTCTGCCTTGGTTGTGTC-CTCTGGAA--GAGCGTCCACAGAGTTGATGTGGGT-TGCTAGCA------------------TTGGGCG-TGACTGAGTTTGCAGACG----------------------AAATGGTTTTCTTTACCCCGTCTTGAAACACGG--ACCAAGGAGTCTAACATATGTGCGAGTACAGAGGTGTCAAACCTCGGTGCGCAATGAAAGTGACA-GTGGTTGGAAT------GTTATTGCACAATCCGCCGGCCTCAATCCCTCGGGAGAACGGTCTGAGTGTGAGCATACATGTTGGGACC-CGAAA-GATGGTGAA-CTATGCCTGAATAGGGT-GAAGCCAGGGGAAACTCTGGTGGAGGCTCGTAGCGATT-CTGAC-GTGCAAAT-CGATCGTC-AAATTTGGG---------------------------------------------------------------------------------------------------------------------------------------------------------------------------------------------------------------------------------------------------------------------------------------------------------------------------------------------------------------------------------------------------------------------------------------------------------------------------------------------------------------------------------------------------------------------------------------------------------------------------------------------------------------------------------------------------------------------------------------------------------------------------------------------------------------------------------------------------------------------------------------------------------------------------------------------------------------------------------------------------------------------------------------------------------------------------------------------------------------------------------------------------------------------------------------------------------------------------------------------------------------------------------------------------------------------------------------------------------------------------------------------------------------------------------------------------------------------------------------------------------------------------------------------------------------------------------------------------------------------------------------------------------------------------------------------------------------------------------------------------------------------------------------------------------------------------------------------------------------------------------------------------------------------------------------------------------------------------------------------------------------------------------------------------------------------------------------------------------------------------------------------------------------------------------------------------------------------------------------------------------------------------------------------------------------------------------------------------------------------------------------------------------------------------------------------------------------------------------------------------------------------------------------------------------------------------------------------------------------------------------------------------------------------------------------------------------------------------------------------------------------------------------------------------------------------------------------------------------------------------------------------------------------------------------------------------------------------------------------------------------------------------------------------------------------------------------------------------------------------------------------------------------------------------------------------------------------------------------------------------------------------------------------------------------------------------------------------------------------------------------------------------------------------------------------------------------------------------------------------------------------------------------------------------------------------------------------------------------------------------------------------------------------------TAATCCCTTACGCTAAAATGGGTTACTGGGATGCTTCATACGCAGTAAAAACTACTGATGTTCTTGCTTTATTCCGTATTACACCACAACCAGGTGTAGATCCTGTGGAAGCTGCTGCAGCAGTAGCTGGTGAATCATCTACTGCAACTTGGACCGTTGTATGGACGGATTTATTAACAGCTTGTGACCGTTACCGTGCAAAAGCTTACCGTGTAGATCCAGTTCCAAATGCAACAGATCAATACTTTGCATTTATCGCATACGAATGTGATTTATTCGAAGAAGGTTCATTATCGAACTTAACAGCATCAATCATTGGTAACGTTTTTGGTTTTAAAGCTGTATCAGCTTTACGTTTAGAAGATATGCGTATTCCTCACTCATATTTAAAAACATTCCAAGGTCCTGCAACAGGTATTGTTGTAGAACGTGAGCGTTTAAACAAATACGGTACACCATTATTAGGTGCAACAGTAAAACCAAAATTAGGTTTATCTGGTAAAAACTATGGTCGTGTAGTATACGAAGGTTTAAAAGGTGGATTAGACTTTTTAAAAGATGATGAAAACATTAACTCACAACCATTTATGCGTTGGAGAGAGCGTTTCTTAAACTGTATGGAAGGTATTAACCGTGCATCTGCTGCTACAGGTGAAGTAAAAGGTTCTTACTTAAATGTTACAGCTGCTACTATGGAAGAAATCTACAAACGTTGTGAATATGCAAAAGAAGTAGGTTCAGTAATTGTGATGATCGATTTAGTTATGGGTTACACAGCAATTCAAAGTGCTGCAATTTGGGCTCGTGATAACGATATGATTTTACACTTACACCGTGCAGGTAACTCTACATACGCGCGTCAAAAAAATCATGGTATTAATTTCCGTGTTATTTGTAAATGGATGCGTATGTCTGGTGTAGATCACATTCACGCTGGGACAGTTGTAGGTAAGTTAGAAGGTGATCCTTTAATGATTAAAGGTTTCTACGATACATTACGTTTAACTCAATTAGAAGTAAACTTACCATATGGTCTTTTCTTCGAAATGTCTTGGGCTAGTTTACGTCGTTGTATGCCAGTTGCATCAGGTGGTATTCACTGTGGTCAAATGCACCAATTAGTACACTACTTAGGTGATGACGTAGTATTACAATTTGGTGGTGGTACAATTGGTCACCCAGATGGTATCCAAGCTGGGGCAACTGCAAACCGTGTTGCTTTAGAAGCGATGATCTTAGCTCGTAATGAAGGTGCTGATTACTTCAATAATGAAGTTGGTCCTGTGATTTTACGCAATGCGGCAAAAACATGTGGTCCTTTACAAACAGCTTTAGATTTATGGAAAGATATTAGTTTCAACTACACATCTACAGATACAGCTGATTTCGCTGCAACACCAACAGCAAACGTATAA-------------------------------------------------------------------------------------------------------------------------------------------------------------------------------------------------------------------------------------------------------------------------------------------------------------------------------------------------------------------------------------------------------------------------------------------------------------------------------------------------------------------------------------------------------------------------------------------------------------------------------------------------------------------------------------------------------------------------------------------------------------------------------------------------------------------------------------------------------------------------------------------------------------------------------------------------------------------------------------------------------------------------------------------------------------------------------------------------------------------------------------------------------------------------------------------------------------------------------------------------------------------------------------------------------------------------------------------------------------------------------------------------------------------------------------------------------------------------------------------------------------------------------------------------------
fwNitzschia_inconspicua_G3_4_MN750464_HF679162_HF675083_MN734020                     ----------------------------------------------------------------------------------------------------------------------------------AG--TCCCTT-TCTACTCGG-ATAACTGCCCAAATTCTACAGCTAATACGTGCGTCAAGACT---CTTCTG---GAGTCGTATTTATTAGATTGAAACCAACCCCTTC--GGGGTGATGTGGTGATTCATAAT-AAG-TTTGCGGATCGCATGCC-TT---TGGCGGCGACGGATCATTCAAGTTTCTGCCCTATCAGCTTTGGATGATAAGGTATTGGCTTATCATGGCTTTAACGGGTAACGGGAAATTAGGGTTTGATTCCGGAGAGGGAGCCTGAGAGACGGCTACCACATCCAAGGAAGGCAACAGGCGCGTAAATTACCCAATCCTGACACAGGGAGGTAGTGACAATAAATAAGAATGCCG-GGCCTTT-GTAGGTCTGGCAA-TTCGAATGAGAACAATTTAAACCCCTTATCGAGTATCAATTGGAGGGCAAGTCTGGTGCCAGCAGCCGCGGTAATTCCAG-CTCCAATAGCGTATATTAAAGTT-GTTGCAGATAAAAAGCTCG-TAGTTGGATTTGTGGT--GTGTCCTGTCGG-GTCGTAGAC---TTTG-TCTACGTGCCTG--TACGGGTCTGCCTT-TTATGGGATTGTTGGCTTTGTGGCATTAGGTTGTCGC--ATAGTCGGTGCC-CATCT-TTTACTGTGAAAAAATTAGAGTGTTCAAAGCAGGCTTAT-GCC-GTTGAATATATTACGCAT-GGAATAATGATATAGGACC-TTGGTACTA-TTTTGTTGGTTTGCGCACTGAGGTAATGATTAATAGGGACAGTT-GGGGGTATTCGTA-TTCCATTGTCAGAGGTGAAA-TTCTTGGATTTTT-GGAAGACGAACTACTGCGAAAGCATTTACC-AAGGATGTTTTCATTAATCAAGAACGAAAGTTAGGGGATCGAAGATGATTAGATACCATCGTAGTCTTAACCAT-AAACTATGCCGACAAGGGA-TTGGTGGAG-TTTCGTTT-CGTCTCCATCAGCACCTTATGAGAAATCACAAGTCTTTGGGTTCC-GGGGGGAGTATGGT-CGCAAGGCTGAAACTTAAA-GAAATTGACGGAAGGGCA-CCACCAGGAGTGGAGCCTGCGG-CTTAATTTGACTCAACACGGGAAAACTTACCA-GGTCCAGACATAGTGAGGATTGACAGATTGAGAGCTCTTTCTTGATTCTATGGGTGGTGGTGCATGGCCGTTCTTAGTTGGTGGAGTGATTTGTCTGGTTAATTCCGTTAAC-GAACGAGACCCCTGCCTGCTAAATAGCCCGCATAGTG-CCTGTCACTGTGTTGG-----TG-CTTCTTAGAGGGACGTGCATTTTATTAGATGCAGGAAGATAGGGGCAATAACAGGTCTGTGATG-CCCTTAGAT-GTTCTGGGCCGCACGCGCGCTACACTGATGCATTCAACGAGTTTGTTT--TACCCTGGCCGAGAGGCCTGGGC-AAT-CTTTTG-AA--CGTGCATCGTGATAGGGATAGATTATTGCAATTATTAATCTTG-AACGAGGAATT-CCTAGTAAACGCAGATCATCAATCTGCATTGATTACGTCCCTGCCCTTTGTACACACCGCCCGTCGCACCTACCGATTGAATGG-TCC-GGTGAAGC-CTCGGGATTGTGGCTGTCTTCCTTTATTGG-A-GG-T-TA-GTCGCG-A-GAA-C------------------------------------------------------------------------------------------------------------------------------------------------------------------------------------------------------------------------------------------------------------------------------------------------------------------------------------------------------------------------------------------------------------------------------------------------------------------------------------------------------------------------------------------------------------------------------------------------------------------------------------------------------------------------------------------------------------------------------------------------------------------------------------------------------------------------------------------------------------------------------------------------------------------------------------------------------------------------------------------------------------------------------------------------------------------------------------------------------------------------------------------------------------------------------------------------------------------------------------------------------------------------------------------------------------------------------------------------------------------------------TATAATTAAGCGGAGGAAAAGAAACTAACCAGGATTCCCCCAGTAAGGGCGACTGAAGCGGGATGAGCTC-AGGATGTGAATCTGTGCTATCAC-TTG-ATGGCACCGAATTGTGGTCTGTAGAC-CGTGACGTTA-TC---CTTCCGGGCCAAGTTCGTTGGAAAACGGCAGCAGAGAGGGTGACACTCCCGTC--CGCCTGTTGGAACGAGTCACGTG---------TCGACGAGTCGAGTTGTTTGGGATTGCAGCTCTAATTGGGTGGTAAATTCCATCTAAAGCTAAATATTGGTGGGAGACCGATAGCGTACAAGTACCGTGAG-GGAAAGATGCAA-AGAACTTTGAAAAGAGAGTTAAAGAGTACCTGAAATTGCTGAAACGGAAGCGAAGGAAACCAGTGTTT---GGCT-TGATCATACTTCCCTTGCCACTTGTGGTCTGGGCGCTGTGGTGTTGCTGTCTGTCTGCCTTGGTTGTGTC-CTCTGGAA--GAGCGTCCACAGAGTTGATGTGGGT-TGCTAGCA------------------TTGGGCG-TGACTGAGTTTGCAGACG----------------------AAATGGTTTTCTTTACCCCGTCTTGAAACACGG--ACCAAGGAGTCTAACATATGTGCGAGTACAGAGGTGTCAAACCTCGGTGCGCAATGAAAGTGACA-GTGGTTGGAAT------GTTATTGCACAATCCGCCGGCCTCAATCCCTCGGGAGAACGGTCTGAGTGTGAGCATACATGTTGGGACC-CGAAA-GATGGTGAA-CTATGCCTGAATAGGGT-GAAGCCAGGGGAAACTCTGGTGGAGGCTCGTAGCGATT-CTGAC-GTGCAAAT-CGATCGTC-AAA-------------------------------------------------------------------------------------------------------------------------------------------------------------------------------------------------------------------------------------------------------------------------------------------------------------------------------------------------------------------------------------------------------------------------------------------------------------------------------------------------------------------------------------------------------------------------------------------------------------------------------------------------------------------------------------------------------------------------------------------------------------------------------------------------------------------------------------------------------------------------------------------------------------------------------------------------------------------------------------------------------------------------------------------------------------------------------------------------------------------------------------------------------------------------------------------------------------------------------------------------------------------------------------------------------------------------------------------------------------------------------------------------------------------------------------------------------------------------------------------------------------------------------------------------------------------------------------------------------------------------------------------------------------------------------------------------------------------------------------------------------------------------------------------------------------------------------------------------------------------------------------------------------------------------------------------------------------------------------------------------------------------------------------------------------------------------------------------------------------------------------------------------------------------------------------------------------------------------------------------------------------------------------------------------------------------------------------------------------------------------------------------------------------------------------------------------------------------------------------------------------------------------------------------------------------------------------------------------------------------------------------------------------------------------------------------------------------------------------------------------------------------------------------------------------------------------------------------------------------------------------------------------------------------------------------------------------------------------------------------------------------------------------------------------------------------------------------------------------------------------------------------------------------------------------------------------------------------------------------------------------------------------------------------------------------------------------------------------------------------------------------------------------------------------------------------------------------------------------------------------------------------------------------------------------------------------------------------------------------------------------------------------------------TTACGAATCTGGTGTAATCCCTTACGCTAAAATGGGTTACTGGGATGCTTCATACGCAGTAAAAACTACTGATGTTCTTGCTTTATTCCGTATTACACCACAACCAGGTGTAGATCCTGTGGAAGCTGCTGCAGCAGTAGCTGGTGAATCATCTACTGCAACTTGGACCGTTGTATGGACGGATTTATTAACAGCTTGTGACCGTTACCGTGCAAAAGCTTACCGTGTAGATCCAGTTCCAAATGCAACAGATCAATACTTTGCATTTATCGCATACGAATGTGATTTATTCGAAGAAGGTTCATTATCGAACTTAACAGCATCAATCATTGGTAACGTTTTTGGTTTTAAAGCTGTATCAGCTTTACGTTTAGAAGATATGCGTATTCCTCACTCATATTTAAAAACATTCCAAGGTCCTGCAACAGGTATTGTTGTAGAACGTGAGCGTTTAAACAAATACGGTACACCATTATTAGGTGCAACAGTAAAACCAAAATTAGGTTTATCTGGTAAAAACTATGGTCGTGTAGTATACGAAGGTTTAAAAGGTGGATTAGACTTTTTAAAAGATGATGAAAACATTAACTCACAACCATTTATGCGTTGGAGAGAGCGTTTCTTAAACTGTATGGAAGGTATTAACCGTGCATCTGCTGCTACAGGTGAAGTAAAAGGTTCTTACTTAAATGTTACAGCTGCTACTATGGAAGAAATCTACAAACGTTGTGAATATGCAAAAGAAGTAGGTTCAGTAATTGTGATGATCGATTTAGTTATGGGTTACACAGCAATTCAAAGTGCTGCAATTTGGGCTCGTGATAACGATATGATTTTACACTTACACCGTGCAGGTAACTCTACATACGCGCGTCAAAAAAATCATGGTATTAATTTCCGTGTTATTTGTAAATGGATGCGTATGTCTGGTGTAGATCACATTCACGCTGGGACAGTTGTAGGTAAGTTAGAAGGTGATCCTTTAATGATTAAAGGTTTCTACGATACATTACGTTTAACTCAATTAGAAGTAAACTTACCATATGGTCTTTTCTTCGAAATGTCTTGGGCTAGTTTACGTCGTTGTATGCCAGTTGCATCAGGTGGTATTCACTGTGGTCAAATGCACCAATTAGTACACTACTTAGGTGATGACGTAGTATTACAATTTGGTGGTGGTACAATTGGTCACCCAGATGGTATCCAAGCTGGGGCAACTGCAAACCGTGTTGCTTTAGAAGCGATGATCTTAGCTCGTAATGAAGGTGCTGATTACTTCAATAATGAAGTTGGTCCTGTGATTTTACGCAATGCGGCAAAAACATGTGGTCCTTTACAAACAGCTTTAGATTTATGGAAAGATATTAGTTTCAACTACACATCTACAGATACAGCTGATTTCGCTGCAACACCAACAGCAAACGTA--------------------------------------------------------------------------------------------------------------------------------------------------------------------------------TTGGTGGAGTGGAAATGCTCGTTTAATCAATGTTTCAGGTAAATTATTAGGTGCACACGTAGCTCATGCTGGTTTAATGGTATTTTGGGCTGGTGCAATGATTTTATTTGAAGTTTCTCATTTCGTACCAGAAAAACCTTTATATGAACAAGGTTTTATCTGTATGCAACATTTAGCAACGTTAGGTTATGGAATTGGTCCAGGTGGAGAAATTACGACAACTGTACCATATTTTGCCGTTGGTGTTATTCACTTAATTTCATCAGCAGTGTTAGGATTTGGTGGTATCTACCATTCACTATTAGGTCCAGATACGTTAGAAGAGTCATTCCCATTTTTTGGTTACGATTGGCGTGATAAAAATAAAATGACAACTATTCTAGGTATTCATTTATGCTTATTAGGTTGCGGTGCTTTCTTATTAGTAGCGAAAGCAATGTATATTGGTGGTGTATATGATACATGGGCCCCAGGTGGTGGAGATGTTCGTTTTATTACAACACCTACTTTAAATCCAATTGTTATTTTTGGTTATGTATTCCGTTCTCCGTTTGGAGGAGACGGTTGGGTTGTTTCTGTAAACAACATGGAAGACATTATTGGTGGTCACATTTGGGTTGGAATTTTATGTATTACTGGTGGAATTTGGCACATCTTTACAAAACCATTTGCATGGGCTCGTCGTGCTTTTGTATGGTCTGGTGAAGCATATCTTTCATACAGTTTAGCTGCAATTGCATTAATGGGATGGACAGCTTCATTATATTCTTGGTACAACAATACAGCATATCCAAGTGAATTATACGGACCAACAGGTCCAGAAGCATCACAATCACAAGCATTTACATTCTTAGTTCGTGACCAACGTTTAGGTGCTAACGTTTCATCAGCGCAAGGTCCAACTGGTTTAGGTAAATACTTAATGCGTTCTCCAAGTGGAGAAATTATCTTTGGTGGTGAAACAATGCGTTTCTGGGATTTACGTGCACCATGGGTAGAACCATTACGTGGTCCAAATGGTTTAGATATCAATAAAATTAAAAACGATATTCAACCATGGCAAGAACGTCGTGCGGCAGAATACATGACACATGCTCCATTAGGATCATTAAACTCGGTAGGTGGTGTAGCAACAGAAATTAACTCTGTAAACTATGTATCACCTCGTTCATGGTTATGTTGTTCACATTTCACGTTAGCCTTTTTCTTCTTAGTTGGTCATTGGTGG----------------------------------------------------------------------------------------------
fwNitzschia_inconspicua_G4_3_HF679165_HF675086                                       -------------------------------------------------------------------------------------------------------------------------------------------------------------------------------------------------------------------------------------------------------------------------------------------------------------------------------------------------------------------------------------------------------------------------------------------------------------------------------------------------------------------------------------------------------------------------------------------------------------------------------------------------------------------------------------------------------------------------------------------------------------------------------------------------------------------------------------------------------------------------------------------------------------------------------------------------------------------------------------------------------------------------------------------------------------------------------------------------------------------------------------------------------------------------------------------------------------------------------------------------------------------------------------------------------------------------------------------------------------------------------------------------------------------------------------------------------------------------------------------------------------------------------------------------------------------------------------------------------------------------------------------------------------------------------------------------------------------------------------------------------------------------------------------------------------------------------------------------------------------------------------------------------------------------------------------------------------------------------------------------------------------------------------------------------------------------------------------------------------------------------------------------------------------------------------------------------------------------------------------------------------------------------------------------------------------------------------------------------------------------------------------------------------------------------------------------------------------------------------------------------------------------------------------------------------------------------------------------------------------------------------------------------------------------------------------------------------------------------------------------------------------------------------------------------------------------------------------------------------------------------------------------------------------------------------------------------------------------------------------------------------------------------------------------------------------------------------------------------------------------------------------------------------------------------------------------------------------------------------------------TACCCGCT-GAA--TTTAAGCATATAATTAAGCGGAKGAAAAGAAACTAACCAGGATTCCCCCAGTAAGGGCGACTGAAGCGGGATGAGCTC-AGGATGTGAATCTGTGCTACCAT-GAATGTGGCACCGAATTGTGGTCTGTAGAC-CGTGGCGTTA-TC---CTTCCGGGCCAAGTTCGTTGGAAAACGGCAGCAGAGAGGGTGACACTCCCGTC--CGCCTGTTGGAACGAGTCAMGTG---------TCGACGAGTCGAGTTGTTTGGGATTGCAGCTCTAATTGGGTGGTAAATTCCATCTAAAGCTAAATATTGGTGGGAGACCGATAGCGTACAAGTACCGTGAG-GGAAAGATGCAA-AGAACTTTGAAAAGAGAGTTAAAGAGTACCTGAAATTGCTGRAACGGAAGCGAAGGAAACCAGTGTTT---GGCT-TGACCATACTTCCCTTGCCACTTGTGGTCTGGGCGCTGTGGTGTTGCTGTCTGTCTGCCTTGGTTGTGTC-CTCTGGAA--GAGCGCCCGCAGAGTTGATGTGGGT-TGCTAGCA------------------TTGGATG-GGACTGAGTTTGCAGACG----------------------AAATGGTTTTYTTTACCCCGTYTTGAAACMCGG--ACCAAGGAGTYTAACATATGTGCGAGTACAGAGGTGTCAAACCTCGGTGCGCAATGAAAGTGACA-GTGGTTGGAAT------KTTATTGCACAATCCGCCGGCCTCAATCCCTCGGGAGAACGGTYTGAGTGTGAGCATACATGTTGGGACC-CGAAA-GATGGTGAA-CTATGCCTGAATAGGGT-GAAGCCAGGGGAAACTCTGGTGGAGGCTCGTAGCGATT-CTGAC-GTGCAAAT-CGATCGTC-AAATT---------------------------------------------------------------------------------------------------------------------------------------------------------------------------------------------------------------------------------------------------------------------------------------------------------------------------------------------------------------------------------------------------------------------------------------------------------------------------------------------------------------------------------------------------------------------------------------------------------------------------------------------------------------------------------------------------------------------------------------------------------------------------------------------------------------------------------------------------------------------------------------------------------------------------------------------------------------------------------------------------------------------------------------------------------------------------------------------------------------------------------------------------------------------------------------------------------------------------------------------------------------------------------------------------------------------------------------------------------------------------------------------------------------------------------------------------------------------------------------------------------------------------------------------------------------------------------------------------------------------------------------------------------------------------------------------------------------------------------------------------------------------------------------------------------------------------------------------------------------------------------------------------------------------------------------------------------------------------------------------------------------------------------------------------------------------------------------------------------------------------------------------------------------------------------------------------------------------------------------------------------------------------------------------------------------------------------------------------------------------------------------------------------------------------------------------------------------------------------------------------------------------------------------------------------------------------------------------------------------------------------------------------------------------------------------------------------------------------------------------------------------------------------------------------------------------------------------------------------------------------------------------------------------------------------------------------------------------------------------------------------------------------------------------------------------------------------------------------------------------------------------------------------------------------------------------------------------------------------------------------------------------------------------------------------------------------------------------------------------------------------------------------------------------------------------------------------------------------------------------------------------------------------------------------------------------------------------------------------------------------------GAACGGACTCGAATTAAAAGTGACCGTTACGAATCTGGTGTAATCCCTTACGCTAAAATGGGTTACTGGGATGCTTCATACGCAGTAAAAACTACTGATGTTCTTGCTTTATTCCGTATTACACCACAACCAGGTGTAGATCCTGTGGAAGCTGCTGCAGCAGTAGCTGGTGAATCATCTACTGCAACTTGGACCGTTGTATGGACGGATTTATTAACAGCTTGTGACCGTTACCGTGCAAAAGCTTACCGTGTAGATCCAGTTCCAAATGCAACAGATCAATACTTTGCATTTATCGCATACGAATGTGATTTATTCGAAGAAGGTTCATTATCGAACTTAACAGCATCGATCATTGGTAACGTTTTTGGTTTTAAAGCTGTATCAGCTTTACGTTTAGAAGATATGCGTATTCCTCACTCATATTTAAAAACATTCCAAGGTCCTGCAACAGGTATTGTTGTAGAACGTGAACGTTTAAACAAATACGGTACACCATTATTAGGTGCAACAGTAAAACCAAAATTAGGTTTATCTGGTAAAAACTATGGTCGTGTAGTATACGAAGGTTTAAAAGGTGGATTAGACTTTTTAAAAGATGATGAAAACATTAACTCACAACCATTTATGCGTTGGAGAGAGCGTTTCTTAAACTGTATGGAAGGCATTAACCGTGCATCTGCTGCTACAGGTGAAGTAAAAGGTTCTTACTTAAATGTTACAGCTGCTACTATGGAAGAAATCTACAAACGTTGTGAATATGCAAAAGAAGTAGGTTCAGTAATTGTGATGATCGATTTAGTTATGGGTTACACAGCAATTCAAAGTGCTGCAATTTGGGCTCGTGATAACGATATGATTTTACACTTACACCGTGCAGGTAACTCTACATATGCGCGTCAAAAAAATCATGGTATTAACTTCCGTGTTATTTGTAAATGGATGCGTATGTCTGGTGTAGATCACATCCACGCTGGGACAGTTGTAGGTAAGTTAGAAGGTGATCCTTTAATGATTAAAGGTTTCTACGATACATTACGTTTAACTCAATTAGAAGTAAACTTACCATATGGTCTTTTCTTCGAAATGTCTTGGGCTAGTTTACGTCGTTGTATGCCAGTTGCATCAGGTGGTATTCACTGTGGTCAAATGCACCAATTAGTACACTACTTAGGTGATGACGTAGTATTACAATTTGGTGGTGGTACAATTGGTCACCCAGATGGTATCCAAGCTGGGGCAACTGCAAACCGTGTTGCTTTAGAAGCGATGATCTTAGCTCGTAATGAAGGTGCTGATTACTTCAACAATGAAGTTGGTCCTGTGATTTTACGCAATGCGGCAAAAACATGTGGTCCTTTACAAACAGCTTTAGATTTATGGAAAGATATTAGTTTCAACTACACATCTACAGATACAGCTGATTTCGCTGCAACACCAACAGCAAACGTATAATT-AAGTTACT--------------------------------------------------------------------------------------------------------------------------------------------------------------------------------------------------------------------------------------------------------------------------------------------------------------------------------------------------------------------------------------------------------------------------------------------------------------------------------------------------------------------------------------------------------------------------------------------------------------------------------------------------------------------------------------------------------------------------------------------------------------------------------------------------------------------------------------------------------------------------------------------------------------------------------------------------------------------------------------------------------------------------------------------------------------------------------------------------------------------------------------------------------------------------------------------------------------------------------------------------------------------------------------------------------------------------------------------------------------------------------------------------------------------------------------------------------------------------------------------------------------------------------------------
fwNitzschia_inconspicua_G4_2_MN750466_HF679164_HF675085                              --------------------------------------------------------------------------CT-TT-TACTTTGAA-ACTGCGAACGGCTCATTATATCAGTTATAGTTTATTTGATAG--TCCCTT-TCTACTCGG-ATAACTGTAGAAATTCTAGAGCTAATACGTGCGTCAAGACT---CTTCTG---GAGTCGTATTTATTAGATTGAAACCAACCCCTTC--GGGGTGATGTGGTGATTCATAAT-AAG-TTTGCGGATCGCATGCC-TT---TGGCGGCGACGGATCATTCAAGTTTCTGCCCTATCAGCTTTGGATGATAAGGTATTGGCTTACCATGGCTTTAACGGGTAACGGGAAATTAGGGTTTGATTCCGGAGAGGGAGCCTGAGAGACGGCTACCACATCCAAGGAAGGCAGCAGGCGCGTAAATTACCCAATCCTGACACAGGGAGGTAGTGACAATAAATAAGAATGCCG-GGCCTTT-GTAGGTCTGGCAA-TTCGAATGAGAACAATTTAAACCCCTTATCGAGTATCAATTGGAGGGCAAGTCTGGTGCCAGCAGCCGCGGTAATTCCAG-CTCCAATAGCGTATATTAAAGTT-GTTGCAGTTAAAAAGCTCG-TAATTGGATTTGTGGT--GTGTCCTGTCGG-GCCGCGGAC---TATG-GCTGCGTGCCTG--TACGGGTCTGCCTT-TTATGGGATTGTTGGCCTTGTGGCATTAGGTTGTCGC--ATGGTCGGTGCC-CATCT-TTTACTGTGAAAAAATTAGAGTGTTCAAAGCAGGCTTAT-GCC-GTTGAATATATTA-GCAT-GGAATAATGATATAGGACC-TTGGTACTA-TTTTGTTGGTTTGCGCACTGAGGTAATGATTAATAGGGACAGTT-GGGGGTATTCGTA-TTCCATTGTCAGAGGTGAAA-TTCTTGGATTTTT-GGAAGACGAACTACTGCGAAAGCATTTACC-AAGGATGTTTTCATTAATCAAGAACGAAAGTTAGGGGATCGAAGATGATTAGATACCATCGTAGTCTTAACCAT-AAACTATGCCGACAAGGGA-TTGGTGGAG-TTTCGTTT-CGTCTCCATCAGCACCTCATGAGAAATCACAAGTCTTTGGGTTCC-GGGGGGAGTATGGT-CGCAAGGCTGAAACTTAAA-GAAATTGACGGAAGGGCA-CCACCAGGAGTGGAGCCTGCGG-CTTAATTTGACTCAACACGGGAAAACTTACCA-GGTCCAGACATAGTGAGGATTGACAGATTGAGAGCTCTTTCTTGATTCTATGGGTGGTGGTGCATGGCCGTTCTTAGTTGGTGGAGTGATTTGTCTGGTTAATTCCGTTAAC-GAACGAGACCCCTGCCTGCTAAATAGCCCGCATAGTG-CCTGTCACTGTGTTGG-----TG-CTTCTTAGAGGGACGTGCATTTTATTAGATGCAGGAAGATAGGGGCAATAACAGGTCTGTGATG-CCCTTAGAT-GTTCTGGGCCGCACGCGCGCTACACTGATGCATTCAACGAGTTTGTTT--TACCTTGGCCGAGAGGCCTGGGC-AAT-CTTTTG-AA--CGTGCATCGTGATAGGGATAGATTATTGCAATTATTAATCTTG-AACGAGGAATT-CCTAGTAAACGCAGATCATCAATCTGCATTGATTACGTCCCTGCCCTTTGTACACACCGCCCGTCGCACCTACCGATTGAATGG-TCC-GGTGAAG-GCTCGGGATTGTGGCTGTCTTCCTTTATTGG-A-GG-T-TA-GTCGCG-A-GAA-C--------------------------------------------------------------------------------------------------------------------------------------------------------------------------------------------------------------------------------------------------------------------------------------------------------------------------------------------------------------------------------------------------------------------------------------------------------------------------------------------------------------------------------------------------------------------------------------------------------------------------------------------------------------------------------------------------------------------------------------------------------------------------------------------------------------------------------------------------------------------------------------------------------------------------------------------------------------------------------------------------------------------------------------------------------------------------------------------------------------------------------------------------------------------------------------------------------------------------------------------------------------------------------------------------------------------------------------------------------TACCCGCT-GAA--TTTAAGCATATAATTAAGCGGAGGAAAAGAAACTAACCAGGATTCCCCCAGTAAGGGCGACTGAAGCGGGATGAGCTC-AGGATGTGAATCTGTGCTACCAT-GAATGTGGCACCGAATTGTGGTCTGTAGAC-CGTGGCGTTA-TC---CTTCCGGGCCAAGTTCGTTGGAAAACGGCAGCAGAGAGGGTGACACTCCCGTC--CGCCTGTTGGAACGAGTCATGTG---------TCGACGAGTCGAGTTGTTTGGGATTGCAGCTCTAATTGGGTGGTAAATTCCATCTAAAGCTAAATATTGGTGGGAGACCGATAGCGTACAAGTACCGTGAG-GGAAAGATGCAA-AGAACTTTGAAAAGAGAGTTAAAGAGTACCTGAAATTGCTGRAACGGAAGCGAAGGAAACCAGTGTTT---GGCT-TGACCATACTTCCCTTGCCACTTGTGGTCTGGGCGCTGTGGTGTTGCTGTCTGTCTGCCTTGGTTGTGTC-CTCTGGAA--GAGCGCCCGCAGAGTTGATGTGGGT-TGCTAGCA------------------TTGGATG-GGACTRASMTTGCAGACG----------------------AAATGGTTTTYTTTWCCCCGTCTTGAAACACGG--ACCAAGGAGTYTAACMTATGTGCGAGTACAGAGGTGTCAAACCTCNNTGCGCAATGAAANTGACA-GTGGTTGGAAT------NTTATTGCACAATCCNCCGGCCTCAATCCCTCGGGAGAACGGTNTGAGTGTGAGCATACATGTTGGGACC-CGAAA-GATGGTGAA-CTATGCCTGAATAGGGT-GAAGCCAGGGGAAACTCTGGTGGAGGCTCGTAGCGATT-CTGAC-GTGCAAAT-CGATCGTC-AAAT----------------------------------------------------------------------------------------------------------------------------------------------------------------------------------------------------------------------------------------------------------------------------------------------------------------------------------------------------------------------------------------------------------------------------------------------------------------------------------------------------------------------------------------------------------------------------------------------------------------------------------------------------------------------------------------------------------------------------------------------------------------------------------------------------------------------------------------------------------------------------------------------------------------------------------------------------------------------------------------------------------------------------------------------------------------------------------------------------------------------------------------------------------------------------------------------------------------------------------------------------------------------------------------------------------------------------------------------------------------------------------------------------------------------------------------------------------------------------------------------------------------------------------------------------------------------------------------------------------------------------------------------------------------------------------------------------------------------------------------------------------------------------------------------------------------------------------------------------------------------------------------------------------------------------------------------------------------------------------------------------------------------------------------------------------------------------------------------------------------------------------------------------------------------------------------------------------------------------------------------------------------------------------------------------------------------------------------------------------------------------------------------------------------------------------------------------------------------------------------------------------------------------------------------------------------------------------------------------------------------------------------------------------------------------------------------------------------------------------------------------------------------------------------------------------------------------------------------------------------------------------------------------------------------------------------------------------------------------------------------------------------------------------------------------------------------------------------------------------------------------------------------------------------------------------------------------------------------------------------------------------------------------------------------------------------------------------------------------------------------------------------------------------------------------------------------------------------------------------------------------------------------------------------------------------------------------------------------------------------------------------GAACGGACTCGAATTAAAAGTGACCGTTACGAATCTGGTGTAATCCCTTACGCTAAAATGGGTTACTGGGATGCTTCATACGCAGTAAAAACTACTGATGTTCTTGCTTTATTCCGTATTACACCACAACCAGGTGTAGATCCTGTGGAAGCTGCTGCAGCAGTAGCTGGTGAATCATCTACTGCAACTTGGACCGTTGTATGGACGGATTTATTAACAGCTTGTGACCGTTACCGTGCAAAAGCTTACCGTGTAGATCCAGTTCCAAATGCAACAGATCAATACTTTGCATTTATCGCATACGAATGTGATTTATTCGAAGAAGGTTCATTATCGAACTTAACAGCATCGATCATTGGTAACGTTTTTGGTTTTAAAGCTGTATCAGCTTTACGTTTAGAAGATATGCGTATTCCTCACTCATATTTAAAAACATTCCAAGGTCCTGCAACAGGTATTGTTGTAGAACGTGAACGTTTAAACAAATACGGTACACCATTATTAGGTGCAACAGTAAAACCAAAATTAGGTTTATCTGGTAAAAACTATGGTCGTGTAGTATACGAAGGTTTAAAAGGTGGATTAGACTTTTTAAAAGATGATGAAAACATTAACTCACAACCATTTATGCGTTGGAGAGAGCGTTTCTTAAACTGTATGGAAGGCATTAACCGTGCATCTGCTGCTACAGGTGAAGTAAAAGGTTCTTACTTAAATGTTACAGCTGCTACTATGGAAGAAATCTACAAACGTTGTGAATATGCAAAAGAAGTAGGTTCAGTAATTGTGATGATCGATTTAGTTATGGGTTACACAGCAATTCAAAGTGCTGCAATTTGGGCTCGTGATAACGATATGATTTTACACTTACACCGTGCAGGTAACTCTACATATGCGCGTCAAAAAAATCATGGTATTAACTTCCGTGTTATTTGTAAATGGATGCGTATGTCTGGTGTAGATCACATCCACGCTGGGACAGTTGTAGGTAAGTTAGAAGGTGATCCTTTAATGATTAAAGGTTTCTACGATACATTACGTTTAACTCAATTAGAAGTAAACTTACCATATGGTCTTTTCTTCGAAATGTCTTGGGCTAGTTTACGTCGTTGTATGCCAGTTGCATCAGGTGGTATTCACTGTGGTCAAATGCACCAATTAGTACACTACTTAGGTGATGACGTAGTATTACAATTTGGTGGTGGTACAATTGGTCACCCAGATGGTATCCAAGCTGGGGCAACTGCAAACCGTGTTGCTTTAGAAGCGATGATCTTAGCTCGTAATGAAGGTGCTGATTACTTCAACAATGAAGTTGGTCCTGTGATTTTACGCAATGCGGCAAAAACATGTGGTCCTTTACAAACAGCTTTAGATTTATGGAAAGATATTAGTTTCAACTACACATCTACAGATACAGCTGATTTCGCTGCAACACCAACAGCAAACGTATAATT-AAGTTACTTTTAAAA-AATTAAAGGAGTATTCGAATAGT-------------------------------------------------------------------------------------------------------------------------------------------------------------------------------------------------------------------------------------------------------------------------------------------------------------------------------------------------------------------------------------------------------------------------------------------------------------------------------------------------------------------------------------------------------------------------------------------------------------------------------------------------------------------------------------------------------------------------------------------------------------------------------------------------------------------------------------------------------------------------------------------------------------------------------------------------------------------------------------------------------------------------------------------------------------------------------------------------------------------------------------------------------------------------------------------------------------------------------------------------------------------------------------------------------------------------------------------------------------------------------------------------------------------------------------------------------------------------------------------------------------
fwNitzschia_inconspicua_G4_1_MN750465_HF679163_HF675084_MN734021                     -----------TGATCCTGCCAGTAGTCATACGCT-CGTCTCAAAGATTAAGCCATGCATGTCTAAGTATAAATCT-TT-TACTTTGAA-ACTGCGAACGGCTCATTATATCAGTTATAGTTTATTTGATAG--TCCCTT-TCTACTCGG-ATAACTGTAGAAATTCTAGAGCTAATACGTGCGTCAAGACT---CTTCTG---GAGTCGTATTTATTAGATTGAAACCAACCCCTTC--GGGGTGATGTGGTGATTCATAAT-AAG-TTTGCGGATCGCATGCC-TT---TGGCGGCGACGGATCATTCAAGTTTCTGCCCTATCAGCTTTGGATGATAAGGTATTGGCTTATCATGGCTTTAACGGGTAACGGGAAATTAGGGTTTGATTCCGGAGAGGGAGCCTGAGAGACGGCTACCACATCCAAGGAAGGCAGCAGGCGCGTAAATTACCCAATCCTGACACAGGGAGGTAGTGACAATAAATAAGAATGCCG-GGCCTTT-GTAGGTCTGGCAA-TTCGAATGAGAACAATTTAAACCCCTTATCGAGTATCAATTGGAGGGCAAGTCTGGTGCCAGCAGCCGCGGTAATTCCAG-CTCCAATAGCGTATATTAAAGTT-GTTGCAGTTAAAAAGCTCG-TAGTTGGATTTGTGGT--GTGTCCTGTCGG-GCCGTGGAC---TATG-TCTGCGTGCCTG--TACGGGTCTGCCTT-TTATGGGATTGTTGGCCTTGTGGCATTAGGTTGTCGC--ATGGTCGGTGCC-CATCT-TTTACTGTGAAAAAATTAGAGTGTTCAAAGCAGGCTTAT-GCC-GTTGAATATATTA-GCAT-GGAATAATGATATAGGACC-TTGGTACTA-TTTTGTTGGTTTGCGCACTGAGGTAATGATTAATAGGGACAGTT-GGGGGTATTCGTA-TTCCATTGTCAGAGGTGAAA-TTCTTGGATTTTT-GGAAGACGAACTACTGCGAAAGCATTTACC-AAGGATGTTTTCATTAATCAAGAACGAAAGTTAGGGGATCGAAGATGATTAGATACCATCGTAGTCTTAACCAT-AAACTATGCCGACAAGGGA-TTGGTGGAG-TTTCGTTT-CGTCTCCATCAGCACCTTATGAGAAATCACAAGTCTTTGGGTTCC-GGGGGGAGTATGGT-CGCAAGGCTGAAACTTAAA-GAAATTGACGGAAGGGCA-CCACCAGGAGTGGAGCCTGCGG-CTTAATTTGACTCAACACGGGAAAACTTACCA-GGTCCAGACATAGTGAGGATTGACAGATTGAGAGCTCTTTCTTGATTCTATGGGTGGTGGTGCATGGCCGTTCTTAGTTGGTGGAGTGATTTGTCTGGTTAATTCCGTTAAC-GAACGAGACCCCTGCCTGCTAAATAGCCCGCATAGTG-CCTGTCACTGTGTTGG-----TG-CTTCTTAGAGGGACGTGCATTTTATTAGATGCAGGAAGATAGGGGCAATAACAGGTCTGTGATGCCCCTTAGATGGTTCTGGGCCGCACGCGCGCTACACTGATGCATTCAACGAGTTTGTTT--TACCTTGGCCGAGAGGCCTGGGC-AAT-CTTTTG-AA--CGTGCATCGTGATAGGGATAGATTATTGCAATTATTAATCTTG-AACGAGGAATT-CCTAGTAAACGCAGATCATCAATCTGCATTGATTACGTCCCTGCCCTTTGTACACACCGCCCGTCGCACCTACCGATTGAATGG-TCC-GGTGAAGCGCTCGGGATTGTGGCTGTCTTCCTTTATTGG-A-GG-TTAAGGTCGCG-A-GAA-CT-TG-------------------------------------------------------------------------------------------------------------------------------------------------------------------------------------------------------------------------------------------------------------------------------------------------------------------------------------------------------------------------------------------------------------------------------------------------------------------------------------------------------------------------------------------------------------------------------------------------------------------------------------------------------------------------------------------------------------------------------------------------------------------------------------------------------------------------------------------------------------------------------------------------------------------------------------------------------------------------------------------------------------------------------------------------------------------------------------------------------------------------------------------------------------------------------------------------------------------------------------------------------------------------------------------------------------------------------------------------------------GAA--TTTAAGCATATAATTAAGCGGAGGAAAAGAAACTAACCAGGATTCCCYCAGTAAGGGCGACTGAAGCGGGATGAGCTC-AGGATGTGAATCTGTGCTACCAT-GAATGTGGCACCGAATTGTGGTCTGTAGAC-CGTGRCGTTA-TC---CTTCCGGGCCAAGTTCGTTGGAAAACGGCAGCAGAGAGGGTGACACTCCCGTC--CGCCTGTTGGAACGAGTCAYGTG---------TCGACGAGTCGAGTTGTTTGGGATTGCAGCTCTAATTGGGTGGTAAATTCCATCTAAAGCTAAATATTGGTGGGAGACCGATAGCGTACAAGTACCGTGAG-GGAAAGATGCAA-AGAACTTTGAAAAGAGAGTTAAAGAGTACCTGAAATTGCTGRAACGGAAGCGAAGGAAACCAGTGTTT---GGCT-TGACCATACTTCCCTTGCCACTTGTGGTCTGGGCGCTGTGGTGTTGCTGTCTGTCTGCCTTGGTTGTGTC-CTCTGGAA--GAGCGCCCGCAGAGTTGATGTGGGT-TGCTAGCA------------------TTGGATG-GGACTGAGTTTGCAGACG----------------------AAATGGTTTTCTTTACCCCGTCTTGAAACACGG--ACCAAGGAGTYTAACATATGTGCGAGTACAGAGGTGTCAAACCTCGGTGCGCAATGAAAGTGACA-GTGGTTGGAAT------GTTATTGCACAATCCGCCGGCCTCAATCCCTCGGGAGAACGGTCTGAGTGTGAGCATACATGTTGGGACC-CGAAA-GATGGTGAA-CTATGCCTGAATAGGGT-GAAGCCAGGGGAAACTCTGGTGGAGGCTCGTAGCGATT-CTGAC-GTGCAAAT-CGATCGTC-AAATT---------------------------------------------------------------------------------------------------------------------------------------------------------------------------------------------------------------------------------------------------------------------------------------------------------------------------------------------------------------------------------------------------------------------------------------------------------------------------------------------------------------------------------------------------------------------------------------------------------------------------------------------------------------------------------------------------------------------------------------------------------------------------------------------------------------------------------------------------------------------------------------------------------------------------------------------------------------------------------------------------------------------------------------------------------------------------------------------------------------------------------------------------------------------------------------------------------------------------------------------------------------------------------------------------------------------------------------------------------------------------------------------------------------------------------------------------------------------------------------------------------------------------------------------------------------------------------------------------------------------------------------------------------------------------------------------------------------------------------------------------------------------------------------------------------------------------------------------------------------------------------------------------------------------------------------------------------------------------------------------------------------------------------------------------------------------------------------------------------------------------------------------------------------------------------------------------------------------------------------------------------------------------------------------------------------------------------------------------------------------------------------------------------------------------------------------------------------------------------------------------------------------------------------------------------------------------------------------------------------------------------------------------------------------------------------------------------------------------------------------------------------------------------------------------------------------------------------------------------------------------------------------------------------------------------------------------------------------------------------------------------------------------------------------------------------------------------------------------------------------------------------------------------------------------------------------------------------------------------------------------------------------------------------------------------------------------------------------------------------------------------------------------------------------------------------------------------------------------------------------------------------------------------------------------------------------------------------------------------------------------------GAACGGACTCGAATTAAAAGTGACCGTTACGAATCTGGTGTAATCCCTTACGCTAAAATGGGTTACTGGGATGCTTCATACGCAGTAAAAACTACTGATGTTCTTGCTTTATTCCGTATTACACCACAACCAGGTGTAGATCCTGTGGAAGCTGCTGCAGCAGTAGCTGGTGAATCATCTACTGCAACTTGGACCGTTGTATGGACGGATTTATTAACAGCTTGTGACCGTTACCGTGCAAAAGCTTACCGTGTAGATCCAGTTCCAAATGCAACAGATCAATACTTTGCATTTATCGCATACGAATGTGATTTATTCGAAGAAGGTTCATTATCGAACTTAACAGCATCGATCATTGGTAACGTTTTTGGTTTTAAAGCTGTATCAGCTTTACGTTTAGAAGATATGCGTATTCCTCACTCATATTTAAAAACATTCCAAGGTCCTGCAACAGGTATTGTTGTAGAACGTGAACGTTTAAACAAATACGGTACACCATTATTAGGTGCAACAGTAAAACCAAAATTAGGTTTATCTGGTAAAAACTATGGTCGTGTAGTATACGAAGGTTTAAAAGGTGGATTAGACTTTTTAAAAGATGATGAAAACATTAACTCACAACCATTTATGCGTTGGAGAGAGCGTTTCTTAAACTGTATGGAAGGCATTAACCGTGCATCTGCTGCTACAGGTGAAGTAAAAGGTTCTTACTTAAATGTTACAGCTGCTACTATGGAAGAAATCTACAAACGTTGTGAATATGCAAAAGAAGTAGGTTCAGTAATTGTGATGATCGATTTAGTTATGGGTTACACAGCAATTCAAAGTGCTGCAATTTGGGCTCGTGATAACGATATGATTTTACACTTACACCGTGCAGGTAACTCTACATATGCGCGTCAAAAAAATCATGGTATTAACTTCCGTGTTATTTGTAAATGGATGCGTATGTCTGGTGTAGATCACATCCACGCTGGGACAGTTGTAGGTAAGTTAGAAGGTGATCCTTTAATGATTAAAGGTTTCTACGATACATTACGTTTAACTCAATTAGAAGTAAACTTACCATATGGTCTTTTCTTCGAAATGTCTTGGGCTAGTTTACGTCGTTGTATGCCAGTTGCATCAGGTGGTATTCACTGTGGTCAAATGCACCAATTAGTACACTACTTAGGTGATGACGTAGTATTACAATTTGGTGGTGGTACAATTGGTCACCCAGATGGTATCCAAGCTGGGGCAACTGCAAACCGTGTTGCTTTAGAAGCGATGATCTTAGCTCGTAATGAAGGTGCTGATTACTTCAACAATGAAGTTGGTCCTGTGATTTTACGCAATGCGGCAAAAACATGTGGTCCTTTACAAACAGCTTTAGATTTATGGAAAGATATTAGTTTCAACTACACATCTACAGATACAGCTGATTTCGCTGCAACACCAACAGCAAACGTATAATT-AAGTTACTTTTAAAA-AATTAAAGGAGTATTCGAATAGTGAG--------------------------------------------------------------------------------------------------------------------------------TTGGTGGAGTGGAAATGCTCGTTTAATCAATGTTTCAGGTAAATTATTAGGTGCACACGTAGCTCATGCTGGTTTAATGGTATTTTGGGCTGGTGCAATGATTTTATTTGAAGTTTCTCATTTCGTACCAGAAAAACCTTTATATGAACAAGGGTTTATCTGTATGCAACATTTAGCAACGTTAGGTTATGGAATTGGTCCAGGTGGAGAAATTACGACAACTGTACCATATTTTGCCGTTGGTGTTATTCACTTAATTTCATCAGCAGTGTTAGGATTTGGTGGTATTTACCATTCACTATTAGGTCCGGATACGTTAGAAGAGTCATTCCCATTTTTTGGTTACGATTGGCGTGATAAAAATAAAATGACAACTATTCTAGGTATTCATTTATGCTTATTAGGTTGCGGTGCTTTCTTATTAGTAGCGAAAGCAATGTATATTGGTGGTGTATATGATACATGGGCCCCAGGTGGTGGAGATGTTCGTTTTATTACAACACCTACTTTAAATCCAATTGTTATTTTCGGTTATGTATTCCGTTCTCCGTTTGGAGGAGACGGTTGGGTTGTTTCTGTAAACAACATGGAAGACATTATTGGTGGTCACATTTGGGTTGGAATTTTATGTATTACTGGTGGAATTTGGCACATCTTTACAAAACCATTTGCATGGGCTCGTCGTGCTTTTGTATGGTCTGGTGAAGCATATCTTTCATACAGTTTAGCTGCAATTGCATTAATGGGATGGACAGCTGCATTATATTCTTGGTACAACAATACAGCATATCCAAGTGAATTATACGGACCAACAGGTCCAGAAGCATCACAATCACAAGCATTTACATTCTTAGTTCGTGACCAACGTTTAGGTGCTAACGTTTCATCAGCGCAAGGTCCAACTGGTTTAGGTAAATACTTAATGCGTTCTCCAAGTGGAGAAATTATCTTTGGTGGTGAAACAATGCGTTTCTGGGATTTACGTGCACCATGGGTAGAACCATTACGTGGTCCAAATGGTTTAGATATCAATAAAATTAAAAATGATATTCAACCATGGCAAGAACGTCGTGCGGCAGAATACATGACACATGCTCCATTAGGATCATTAAACTCGGTAGGTGGTGTAGCAACAGAAATTAACTCTGTAAACTATGTATCACCTCGTTCATGGTTATGTTGTTCACATTTCACGTTAGCCTTTTTCTTCTTAGTTGGTCATTGGTGG----------------------------------------------------------------------------------------------
fwNitzschia_inconspicua_G1_3_MN750458_HF679153_HF675073_MN734015                     --------------------------------------------------------------------------CT-TT-TACTTTGAA-ACTGCGAACGGCTCATTATATCAGTTATAGTTTATTTGATAG--TCCCTT-TCTACTCGG-ATAACTGTAGAAATTCTAGAGCTAATACGTGCGTCAAGACT---CTTCTG---GAGTCGTATTTATTAGATTGAAACCAACCCCTTC--GGGGTGATGTGGTGATTCATAAT-AAG-TTTGCGGATCGCATGCC-TT---TGGCGGCGACGGATCATTCAAGTTTCTGCCCTATCAGCTTTGGATGATAAGGTATTGGCTTATCATGGCTTTAACGGGTAACGGGAAATTAGGGTTTGATTCCGGAGAGGGAGCCTGAGAGACGGCTACCACATCCAAGGAAGGCAGCAGGCGCGTAAATTACCCAATCCTGACACAGGGAGGTAGTGACAATAAATAAGAATGCCG-GGCCTTT-GTAGGTCTGGCAA-TTCGAATGAGAACAATTTAAACCCCTTATCGAGTATCAATTGGAGGGCAAGTCTGGTGCCAGCAGCCGCGGTAATTCCAG-CTCCAATAGCGTATATTAAAGTT-GTTGCAGTTAAAAAGCTCG-TAGTTGGATTTGTGGT--GTGTCCTGTCGG-GTCGTTGAC---TTTG-TCGACGTATCTG--TACGGGTCTGCCTT-TTATGGGATTGTTGGCTTTGTGGCATTAGGTTGTCGC--ATTGTCGGTGCC-CATCT-TTTACTGTGAAAAAATTAGAGTGTTCAAAGCAGGCTTAT-GCC-GTTGAATATATTA-GCAT-GGAATAATGATATAGGACC-TTGGTACTA-TTTTGTTGGTTTGCGCACTAAGGTAATGATTAATAGGGACAGTT-GGGGGTATTCGTA-TTCCATTGTCAGAGGTGAAA-TTCTTGGATTTTT-GGAAGACGAACTACTGCGAAAGCATTTACC-AAGGATGTTTTCATTAATCAAGAACGAAAGTTAGGGGATCGAAGATGATTAGATACCATCGTAGTCTTAACCAT-AAACTATGCCGACAAGGGA-TTGGTGGAG-TTTCGTTT-CGTCTCCATCAGCACCTTATGAGAAATCACAAGTCTTTGGGTTCC-GGGGGGAGTATGGT-CGCAAGGCTGAAACTTAAA-GAAATTGACGGAAGGGCA-CCACCAGGAGTGGAGCCTGCGG-CTTAATTTGACTCAACACGGGAAAACTTACCA-GGTCCAGACATAGTGAGGATTGACAGATTGAGAGCTCTTTCTTGATTCTATGGGTGGTGGTGCATGGCCGTTCTTAGTTGGTGGAGTGATTTGTCTGGTTAATTCCGTTAAC-GAACGAGACCCCTGCCTGCTAAATAGTCCGCATAGTG-CCTGTCACTGTGTAGG-----TG-CTTCTTAGAGGGACGTGCATTTTATTAGATGCAGGAAGATAGGGGCAATAACAGGTCTGTGATG-CCCTTAGAT-GTTCTGGGCCGCACGCGCGCTACACTGATGCATTCAACGAGTT-C-TT--TACCTTGGCCGAGAGGCCTGGGC-AAT-CTTTTG-AA--CGTGCATCGTGATAGGGATAGATTATTGCAATTATTAATCTTG-AACGAGGAATT-CCTAGTAAACGCAGATCATCAATCTGCATTGATTACGTCCCTGCCCTTTGTACACACCGCCCGTCGCACCTACCGATTGAATGG-TCC-GGTGAAGC-CTCGGGATTGTGGCTGTCTTCCTTTATTGG-A-GG-T-TA-GTCGCG-A-GAA-C---------------------------------------------------------------------------------------------------------------------------------------------------------------------------------------------------------------------------------------------------------------------------------------------------------------------------------------------------------------------------------------------------------------------------------------------------------------------------------------------------------------------------------------------------------------------------------------------------------------------------------------------------------------------------------------------------------------------------------------------------------------------------------------------------------------------------------------------------------------------------------------------------------------------------------------------------------------------------------------------------------------------------------------------------------------------------------------------------------------------------------------------------------------------------------------------------------------------------------------------------------------------------------------------------------------------------------------------------------------------------------------------------------ACCAGGATTCCCCCAGTAAGGGCGACTGAAGCGGGATGAGCTC-AAGATGTGAATCTGTGCTNTTTT-TGA-ATGGCACCGAATTGTGGTCTGAAGAC-CGTGACATTA-TC---CTTCCGGGCCAAGTTCGTTGGAAAACGGCAGCAGAGAGGGTGACACTCCCGTC--CGCCTGTTGGAACGAGTCACGTG---------TCGACGAGTCGAGTTGTTTGGGATTGCAGCTCTAAKTGGGTGGTAAATTCCATCTAAAGCTAAATATTGGTGGGAGACCGATAGCGTACAAGTACCGTGAG-GGAAAGATGCAA-AGAACTTTGAAAAGAGAGTTAAAGAGTACCTGAAATTGCTGAAACGGAAGCGAAGGAAACCAGTGTTT---GGCC-GTATCATACTTCCCTTKCCACTTGTGGTTTGGGCGCTGTGKTGTGGCTGTCTGTCTGCCTTGGTTGTGTC-TTTTGGAA--GAGCGCTGTCGGAGTTGACGACGGT-TGCTAGCA------------------TTGGACT-TGACTGAG--TGGAGACG----------------------AAATGGTTTTCTTTACCCCGTCTTGAAACACGG--ACCAAGGAGTCTAACATATGTGCGAGTACAGGGGTGTCAAACCCCGGTGCGTAATGAAAGTGACA-GTGGTTGGACA------GTTTTTGCACAATCCGCCGGCCATAATCCCTCGGGAGAACGGTCTGAGTGTGAGCATACATGTTGGGACC-CGAAA-GATGGTGAA-CTATGCCTGAATAGGGT-GAAGCCAGGGGAAACTCTGGTGGAGGCTCGTAGCGATT-CTGAC-GTGCAAAT-CGATCGTC-AAA--------------------------------------------------------------------------------------------------------------------------------------------------------------------------------------------------------------------------------------------------------------------------------------------------------------------------------------------------------------------------------------------------------------------------------------------------------------------------------------------------------------------------------------------------------------------------------------------------------------------------------------------------------------------------------------------------------------------------------------------------------------------------------------------------------------------------------------------------------------------------------------------------------------------------------------------------------------------------------------------------------------------------------------------------------------------------------------------------------------------------------------------------------------------------------------------------------------------------------------------------------------------------------------------------------------------------------------------------------------------------------------------------------------------------------------------------------------------------------------------------------------------------------------------------------------------------------------------------------------------------------------------------------------------------------------------------------------------------------------------------------------------------------------------------------------------------------------------------------------------------------------------------------------------------------------------------------------------------------------------------------------------------------------------------------------------------------------------------------------------------------------------------------------------------------------------------------------------------------------------------------------------------------------------------------------------------------------------------------------------------------------------------------------------------------------------------------------------------------------------------------------------------------------------------------------------------------------------------------------------------------------------------------------------------------------------------------------------------------------------------------------------------------------------------------------------------------------------------------------------------------------------------------------------------------------------------------------------------------------------------------------------------------------------------------------------------------------------------------------------------------------------------------------------------------------------------------------------------------------------------------------------------------------------------------------------------------------------------------------------------------------------------------------------------------------------------------------------------------------------------------------------------------------------------------------------------------------------------------------------------------------------------------------------------GTAATCCCTTACGCTAAAATGGGTTACTGGGATGCTTCATACGCAGTAAAAACTACTGATGTTCTTGCTTTATTCCGTATTACACCACAACCAGGTGTAGATCCTGTAGAAGCTGCTGCTGCAGTAGCTGGTGAATCGTCAACTGCAACTTGGACAGTTGTATGGACGGATTTATTAACAGCTTGTGACCGTTACCGTGCAAAAGCTTACCGTGTAGATCCAGTTCCAAGCGCAACTGATCAATACTTTGCATTTATCGCATACGAATGTGATTTATTCGAAGAAGGTTCATTAGCAAACTTAACAGCGTCTATCATTGGTAACGTTTTTGGTTTCAAAGCTGTATCAGCTTTACGTTTAGAAGATATGCGTATTCCTCACTCATACTTAAAAACATTCCAAGGTCCTGCAACAGGTATCGTTGTAGAACGTGAGCGTTTAAACAAATACGGTACTCCATTATTAGGTGCAACAGTAAAACCAAAATTAGGTTTATCTGGTAAAAACTATGGTCGTGTAGTATACGAAGGTTTAAAAGGTGGTTTAGACTTCTTAAAAGATGATGAAAACATTAACTCACAACCATTCATGCGTTGGAGAGAACGTTTCTTAAACTGTATGGAAGGTATTAACCGTGCTGCTGCTGCTACAGGTGAAGTAAAAGGTTCTTACTTAAATGTTACAGCTGCAACTATGGAAGAAGTGTACAAACGTTGTGAGTACGCTAAAGAAGTAGGTTCTGTAATTGTGATGATCGATTTAGTTATGGGTTACACAGCAATTCAAAGTGCTGCAATCTGGGCTCGTGAAAATGATATGCTTTTACATTTACACCGTGCCGGTAACTCTACATATGCACGTCAAAAAAATCATGGTATTAACTTCCGTGTTATTTGTAAATGGATGCGTATGTCAGGTGTAGATCACATTCACGCTGGAACAGTTGTAGGTAAATTAGAAGGTGATCCTTTAATGATTAAAGGTTTCTACGATACATTACGTTTAACTCAGTTAGAAGTAAACTTACCATATGGTCTTTTCTTCGAAATGTCTTGGGCTAGTTTACGTCGTTGTATGCCAGTTGCTTCAGGTGGTATTCACTGTGGTCAAATGCACCAATTAGTACATTACTTAGGTGATGACGTAGTATTACAATTCGGTGGTGGTACAATTGGTCACCCAGATGGGATCCAAGCTGGTGCTACTGCAAACCGTGTTGCTTTAGAAGCAATGGTTTTAGCTCGTAACGAAGGTGCTGATTACTTCAACAATGAAGTTGGTCCTGTAATTTTACGAAACGCTGCGAAAACATGTGGTCCTCTACAAACAGCTTTAGATTTAT------------------------------------------------------------------------------------------------------------------------------------------------------------------------------------------------------------------------------------------------------CTTGGTGGAGTGGAAATGCTCGTTTAATTAATGTTTCAGGTAAGTTATTAGGTGCACACGTAGCTCATGCCGGTTTAATGGTATTTTGGGCTGGTGCAATGATTTTATTTGAAGTTTCTCATTTCGTACCAGAAAAACCTTTATACGAACAAGGGTTTATCTGTATGCAACATTTAGCAACTTTAGGCTATGGAATTGGTCCAGGTGGAGAAATTACTACAACTGTACCATATTTTGCTGTTGGTGTTATTCATTTAATTTCGTCAGCAGTATTAGGATTTGGGGGTATTTACCATTCATTATTAGGTCCAGATACATTAGAAGAATCGTTCCCATTCTTTGGTTATGATTGGCGTGATAAAAACAAAATGACAACTATTTTAGGTATTCATTTATGTTTACTAGGTTGCGGTGCTTTCTTATTAGTAGCAAAAGCAATGTATATTGGTGGTGTATATGATACATGGGCACCAGGTGGTGGAGATGTTCGTTTTATTACAACACCTACTTTAAACCCTATTGTTATTTTTGGTTATGTATTCCGTTCTCCGTTTGGAGGAGATGGCTGGGTTGTTTCTGTAAACAACATGGAAGACATCATTGGTGGTCACATTTGGGTAGGAATTCTATGTATTACTGGTGGAATTTGGCATATCTTTACAAAACCATTTGCGTGGGCACGTCGTGCTTTCGTATGGTCAGGTGAAGCATATCTTTCATACAGTTTAGCTGCGATTGCCTTAATGGGATGGACAGCTTCGTTATACTCTTGGTACAACAATACAGCTTATCCAAGTGAATTATACGGACCAACAGGTCCAGAAGCATCACAATCACAAGCATTTACATTCTTAGTTCGTGACCAACGTTTAGGTGCTAATGTTTCATCAGCGCAAGGTCCGACTGGTTTAGGTAAATACTTAATGCGTTCTCCAAGTGGAGAAATCATCTTTGGTGGTGAAACAATGCGTTTCTGGGATTTACGTGCACCATGGGTAGAACCATTACGTGGTCCAAATGGATTAGATATCAATAAGATTAAAAATGATATTCAACCATGGCAAGAACGTCGTGCTGCAGAATACATGACACATGCTCCATTAGGATCATTAAACTCAGTAGGTGGGGTAGCGACAGAAATTAACTCTGTAAATTACGTATCACCTCGTTCATGGTTATGTTGTTCACATTTCACGTTAGCCTTTTTCTTCTTAGTTGGTCATTGGTGGCA--------------------------------------------------------------------------------------------
fwNitzschia_inconspicua_G1_2_MN750457_HF679152_HF675072_MN734014                     -AACC-TGG-TTGATCCTTGCCATAGTCATACGCT-CGTCTCAAAGATTAAGCCATGCATGTCTAAGTATAAATCT-TT-TACTTTGAA-ACTGCGAACGGCTCATTATATCAGTTATAGTTTATTTGATAG--TCCCTT-TCTACTCGG-ATAACTGTAGAAATTCTAGAGCTAATACGTGCGTCAAGACT---CTTCTG---GAGTCGTATTTATTAGATTGAAACCAACCCCTTC--GGGGTGATGTGGTGATTCATAAT-AAG-TTTGCGGATCGCATGCC-TT---TGGCGGCGACGGATCATTCAAGTTTCTGCCCTATCAGCTTTGGATGATAAGGTATTGGCTTATCATGGCTTTAACGGGTAACGGGAAATTAGGGTTTGATTCCGGAGAGGGAGCCTGAGAGACGGCTACCACATCCAAGGAAGGCAGCAGGCGCGTAAATTACCCAATCCTGACACAGGGAGGTAGTGACAATAAATAAGAATGCCG-GGCCTTT-GTAGGTCTGGCAA-TTCGAATGAGAACAATTTAAACCCCTTATCGAGTATCAATTGGAGGGCAAGTCTGGTGCCAGCAGCCGCGGTAATTCCAG-CTCCAATAGCGTATATTAAAGTT-GTTGCAGTTAAAAAGCTCG-TAGTTGGATTTGTGGT--GTGTCCTGTCGG-GTCGATGAC---TTTG-TCGACGTATCTG--TACGGGTCTGCCTT-TTATGGGATTGTTGGCTTTGTGGCATTAGGTTGTCGC--ATTGTCGGTGCC-CATCT-TTTACTGTGAAAAAATTAGAGTGTTCAAAGCAGGCTTAT-GCC-GTTGAATATATTA-GCAT-GGAATAATGATATAGGACC-TTGGTACTA-TTTTGTTGGTTTGCGCACTAAGGTAATGATTAATAGGGACAGTT-GGGGGTATTCGTA-TTCCATTGTCAGAGGTGAAA-TTCTTGGATTTTT-GGAAGACGAACTACTGCGAAAGCATTTACC-AAGGATGTTTTCATTAATCAAGAACGAAAGTTAGGGGATCGAAGATGATTAGATACCATCGTAGTCTTAACCAT-AAACTATGCCGACAAGGGA-TTGGTGGAG-TTTCGTTT-CGTCTCCATCAGCACCTTATGAGAAATCACAAGTCTTTGGGTTCC-GGGGGGAGTATGGT-CGCAAGGCTGAAACTTAAA-GAAATTGACGGAAGGGCA-CCACCAGGAGTGGAGCCTGCGG-CTTAATTTGACTCAACACGGGAAAACTTACCA-GGTCCAGACATAGTGAGGATTGACAGATTGAGAGCTCTTTCTTGATTCTATGGGTGGTGGTGCATGGCCGTTCTTAGTTGGTGGAGTGATTTGTCTGGTTAATTCCGTTAAC-GAACGAGACCCCTGCCTGCTAAATAGTCCGCATAGTG-CCTGTCACTGTGTAGG-----TG-CTTCTTAGAGGGACGTGCATTTTATTAGATGCAGGAAGATAGGGGCAATAACAGGTCTGTGATG-CCCTTAGAT-GTTCTGGGCCGCACGCGCGCTACACTGATGCATTCAACGAGTT-C-TT--TACCTTGGCCGAGAGGCCTGGGC-AAT-CTTTTG-AA--CGTGCATCGTGATAGGGATAGATTATTGCAATTATTAATCTTG-AACGAGGAATT-CCTAGTAAACGCAGATCATCAATCTGCATTGATTACGTCCCTGCCCTTTGTACACACCGCCCG-C-C-----------------------------------------------------------------------------------------------------------------------------------------------------------------------------------------------------------------------------------------------------------------------------------------------------------------------------------------------------------------------------------------------------------------------------------------------------------------------------------------------------------------------------------------------------------------------------------------------------------------------------------------------------------------------------------------------------------------------------------------------------------------------------------------------------------------------------------------------------------------------------------------------------------------------------------------------------------------------------------------------------------------------------------------------------------------------------------------------------------------------------------------------------------------------------------------------------------------------------------------------------------------------------------------------------------------------------------------------------------------------------------------------------------------------------------------------------------------GCATATAATTAAGCGGAGGAAAAGAAACTAACCAGGATTCCCCCAGTAAGGGCGACTGAAGCGGGATGAGCTC-AWGATGTGAATCTGTGCTWTTTT-TGA-ATGGCACCGAATTGTGGTCTGAAGAC-CGTGACATTA-TC---CTTCCGGGCCAAGTTCGTTGGAAAACGGCAGCAGAGAGGGTGACACTCCCGTC--CGCCTGTTGGAACGAGTCACGTG---------TCGACGAGTCGAGTTGTTTGGGATTGCAGCTCTAAKTGGGTGGTAAATTCCATCTAAAGCTAAATATTGGTGGGAGACCGATAGCGTACAAGTACCGTGAG-GGAAAGATGCAA-AGAACTTTGAAAAGAGAGTTAAAGAGTACCTGAAATTGCTGAAACGGAAGCGAAGGAAACCAGTGTTT---GGCC-GTATCATACTTCCCTTKCCACTTGTGGTTTGGGCGCTGTGKTGTGGCTGTCTGTCTGCCTTGGTTGTGTC-TTTTGGAA--GAGCGCTGTCGGAGTTGACGAYGGT-TGCTAGCA------------------TTGGACT-TGACTGAG--TGGAGACG----------------------AAATGGTTTTCTTTACCCCGTCTTGAAACACGG--ACCAAGGAGTCTAACATATGTGCGAGTACAGGGGTGTCAAACCCCGGTGCGTAATGAAAGTGACA-GTGGTTGGACA------GTTTTTGCACAATCCGCCGGCCATAATCCCTCGGGAGAACGGTCTGAGTGTGAGCATACATGTTGGGACC-CGAAA-GATGGTGAA-CTATGCCTGAATAGGGT-GAAGCCAGGGGAAACTCTGGTGGAGGCTCGTAGCGATT-CTGAC-GTGCAAAT-CGATCGTC-AAA------------------------------------------------------------------------------------------------------------------------------------------------------------------------------------------------------------------------------------------------------------------------------------------------------------------------------------------------------------------------------------------------------------------------------------------------------------------------------------------------------------------------------------------------------------------------------------------------------------------------------------------------------------------------------------------------------------------------------------------------------------------------------------------------------------------------------------------------------------------------------------------------------------------------------------------------------------------------------------------------------------------------------------------------------------------------------------------------------------------------------------------------------------------------------------------------------------------------------------------------------------------------------------------------------------------------------------------------------------------------------------------------------------------------------------------------------------------------------------------------------------------------------------------------------------------------------------------------------------------------------------------------------------------------------------------------------------------------------------------------------------------------------------------------------------------------------------------------------------------------------------------------------------------------------------------------------------------------------------------------------------------------------------------------------------------------------------------------------------------------------------------------------------------------------------------------------------------------------------------------------------------------------------------------------------------------------------------------------------------------------------------------------------------------------------------------------------------------------------------------------------------------------------------------------------------------------------------------------------------------------------------------------------------------------------------------------------------------------------------------------------------------------------------------------------------------------------------------------------------------------------------------------------------------------------------------------------------------------------------------------------------------------------------------------------------------------------------------------------------------------------------------------------------------------------------------------------------------------------------------------------------------------------------------------------------------------------------------------------------------------------------------------------------------------------------------------------------------------------------------------------------------------------------------------------------------------------------------------------------------------------------------------------------------------------------------------------------------TAAAAACTACTGATGTTCTTGCTTTATTCCGTATTACACCACAACCAGGTGTAGATCCTGTAGAAGCTGCTGCTGCAGTAGCTGGTGAATCGTCAACTGCAACTTGGACAGTTGTATGGACGGATTTATTAACAGCTTGTGACCGTTACCGTGCAAAAGCTTACCGTGTAGATCCAGTTCCAAGCGCAACTGATCAATACTTTGCATTTATCGCATACGAATGTGATTTATTCGAAGAAGGTTCATTAGCAAACTTAACAGCGTCTATCATTGGTAACGTTTTTGGTTTCAAAGCTGTATCAGCTTTACGTTTAGAAGATATGCGTATTCCTCACTCATACTTAAAAACATTCCAAGGTCCTGCAACAGGTATCGTTGTAGAACGTGAGCGTTTAAACAAATACGGTACTCCATTATTAGGTGCAACAGTAAAACCAAAATTAGGTTTATCTGGTAAAAACTATGGTCGTGTAGTATACGAAGGTTTAAAAGGTGGTTTAGACTTCTTAAAAGATGATGAAAACATTAACTCACAACCATTCATGCGTTGGAGAGAACGTTTCTTAAACTGTATGGAAGGTATTAACCGTGCTGCTGCTGCTACAGGTGAAGTAAAAGGTTCTTACTTAAATGTTACAGCTGCAACTATGGAAGAAGTGTACAAACGTTGTGAGTACGCTAAAGAAGTAGGTTCTGTAATTGTGATGATCGATTTAGTTATGGGTTACACAGCAATTCAAAGTGCTGCAATCTGGGCTCGTGAAAATGATATGCTTTTACATTTACACCGTGCCGGTAACTCTACATATGCACGTCAAAAAAATCATGGTATTAACTTCCGTGTTATTTGTAAATGGATGCGTATGTCAGGTGTAGATCACATTCACGCTGGAACAGTTGTAGGTAAATTAGAAGGTGATCCTTTAATGATTAAAGGTTTCTACGATACATTACGTTTAACTCAGTTAGAAGTAAACTTACCATATGGTCTTTTCTTCGAAATGTCTTGGGCTAGTTTACGTCGTTGTATGCCAGTTGCTTCAGGTGGTATTCACTGTGGTCAAATGCACCAATTAGTACATTACTTAGGTGATGACGTAGTATTACAATTCGGTGGTGGTACAATTGGTCACCCAGATGGGATCCAAGCTGGTGCTACTGCAAACCGTGTTGCTTTAGAAGCAATGGTTTTAGCTCGTAACGAAGGTGCTGATTACTTCAACAATGAAGTTGGTCCTGTAATTTTACGAAACGCTGCGAAAACATGTGGTCCTCTACAAACAGCTTTAGATTTATGGAAAGATATTAGTTTCAACTATACATCTACAGATACAGCTGATTTCGCTGCAACACCAACAGCAAACGTATAATTTAAGTTACTTTTAAAA-AATTAAAGGAGTATTCGAATAGTGAG-------------------------------------------------------------------------------------------------------------------------------CTTGGTGGAGTGGAAATGCTCGTTTAATTAATGTTTCAGGTAAGTTATTAGGTGCACACGTAGCTCATGCCGGTTTAATGGTATTTTGGGCTGGTGCAATGATTTTATTTGAAGTTTCTCATTTCGTACCAGAAAAACCTTTATACGAACAAGGTTTTATCTGTATGCAACATTTAGCAACTTTAGGCTATGGAATTGGTCCAGGTGGAGAAATTACTACAACTGTACCATATTTTGCTGTTGGTGTTATTCATTTAATTTCGTCAGCAGTATTAGGATTTGGTGGTATTTACCATTCATTATTAGGTCCAGATACATTAGAAGAATCGTTCCCATTCTTTGGTTATGATTGGCGTGATAAAAACAAAATGACAACTATTTTAGGTATTCATTTATGTTTACTAGGTTGCGGTGCTTTCTTATTAGTAGCAAAAGCAATGTATATTGGTGGTGTATATGATACATGGGCACCAGGTGGTGGAGATGTTCGTTTTATTACAACACCTACTTTAAACCCTATTGTTATTTTTGGTTATGTATTCCGTTCTCCGTTTGGAGGAGATGGCTGGGTTGTTTCTGTAAACAACATGGAAGACATCATTGGTGGTCACATTTGGGTAGGAATTCTATGTATTACTGGTGGAATTTGGCATATCTTTACAAAACCATTTGCGTGGGCACGTCGTGCTTTCGTATGGTCAGGTGAAGCATATCTTTCATACAGTTTAGCTGCGATTGCCTTAATGGGATGGACAGCTTCGTTATACTCTTGGTACAACAATACAGCTTATCCAAGTGAATTATACGGACCAACAGGTCCAGAAGCATCACAATCACAAGCATTTACATTCTTAGTTCGTGACCAACGTTTAGGTGCTAATGTTTCATCAGCGCAAGGTCCGACTGGTTTAGGTAAATACTTAATGCGTTCTCCAAGTGGAGAAATCATCTTTGGTGGTGAAACAATGCGTTTCTGGGATTTACGTGCACCATGGGTAGAACCATTACGTGGTCCAAATGGATTAGATATCAATAAGATTAAAAATGATATTCAACCATGGCAAGAACGTCGTGCTGCAGAATACATGACACATGCTCCATTAGGATCATTAAACTCAGTAGGTGGGGTAGCGACAGAAATTAACTCTGTAAATTACGTATCACCTCGTTCATGGTTATGTTGTTCACATTTCACGTTAGCCTTTTTCTTCTTAGTTGGTCATTGGTGGCATTC-----------------------------------------------------------------------------------------
fwDenticula_kuetzingii_FD135_HQ912610_HQ912474                                       -------------------CCAGTAGTCATACGCT-CGTCTCAAAGATTAAGCCATGCATGTCTAAGTATAAATCT-TT-TACTTTGAA-ACTGCGAACGGCTCATTATATCAGTTATAGTTTATTTGATAG--TCCCTT-TCTACTCGG-ATAACTGTAGAAATTCTAGAGCTAATACGTGCGTCAAGACT---CTTCTG---GAGTCGTATTTATTAGATTGAAACCAACCCCTTC--GGGGTGATGTGGTGATTCATAAT-AAG-TTTGCGGATCGCATGCC-TT---TGGCGGCGACGGATCATTCAAGTTTCTGCCCTATCAGCTTTGGATGATAAGGTATTGGCTTATCATGGCTTTAACGGGTAACGGGAAATTAGGGTTTGATTCCGGAGAGGGAGCCTGAGAGACGGCTACCACATCCAAGGAAGGCAGCAGGCGCGTAAATTACCCAATCCTGACACAGGGAGGTAGTGACAATAAATAAGAATGCCG-GGCCTTT-GTAGGTCTGGCAA-TTCGAATGAGAACAATTTAAACCCCTTATCGAGTATCAATTGGAGGGCAAGTCTGGTGCCAGCAGCCGCGGTAATTCCAG-CTCCAATAGCGTATATTAAAGTT-GTTGCAGTTAAAAAGCTCG-TAGTTGGATTTGTGGC--GTGTCCTGTCGG-AGCATGGGC---TCTG-CTTGTGTGTCTG--TACGGGTGTGCCTT-TAATGGGATTGTTGGCTTTGTGGCATTAGGTTGTCGC--ATTGTTGATGCC-CATCT-TTTACTGTGAAAAAATTAGAGTGTTCAAAGCAGGCTTAT-GCC-GTTGAATATGTTA-GCAT-GGAATAATGATATAGGACC-TTGGTACTA-TTTTGTTGGTTTGCGCACTAAGGTAATGATTAATAGGGACAGTT-GGGGGTATTCGTA-TTCCATTGTCAGAGGTGAAA-TTCTTGGATTTTT-GGAAGACGAACTACTGCGAAAGCATTTACC-AAGGATGTTTTCATTAATCAAGAACGAAAGTTAGGGGATCGAAGATGATTAGATACCATCGTAGTCTTAACCAT-AAACTATGCCGACAAGGGA-TTGGTGGAG-TTTCGTTT-CGTCTCCATCAGCACCTTATGAGAAATCACAAGTCTTTGGGTTCC-GGGGGGAGTATGGT-CGCAAGGCTGAAACTTAAA-GAAATTGACGGAAGGGCA-CCACCAGGAGTGGAGCCTGCGG-CTTAATTTGACTCAACACGGGAAAACTTACCA-GGTCCAGACATAGTGAGGATTGACAGATTGAGAGCTCTTTCTTGATTCTATGGGTGGTGGTGCATGGCCGTTCTTAGTTGGTGGAGTGATTTGTCTGGTTAATTCCGTTAAC-GAACGAGACCCCTGCCTGCTAAATAGCCCGCATAGTG-CCTGTCACTGTGTTGG-----TG-CTTCTTAGAGGGACGTGCATTCTATTAGATGCAGGAAGATAGGGGCAATAACAGGTCTGTGATG-CCCTTAGAT-GTTCTGGGCCGCACGCGCGCTACACTGATGCATTCAACGAGTT-G-TT--TCCCTTGGCCGAGAGGCCTGGGC-AAT-CTTTTG-AA--CGTGCATCGTGATAGGGATAGATTATTGCAATTATTAATCTTG-AACGAGGAATT-CCTAGTAAACGCAGATCATCAATCTGCATTGATTACGTCCCTGCCCTTTGTACACACCGC-------------------------------------------------------------------------------------------------------------------------------------------------------------------------------------------------------------------------------------------------------------------------------------------------------------------------------------------------------------------------------------------------------------------------------------------------------------------------------------------------------------------------------------------------------------------------------------------------------------------------------------------------------------------------------------------------------------------------------------------------------------------------------------------------------------------------------------------------------------------------------------------------------------------------------------------------------------------------------------------------------------------------------------------------------------------------------------------------------------------------------------------------------------------------------------------------------------------------------------------------------------------------------------------------------------------------------------------------------------------------------------------------------------------------------------------------------------------------------------------------------------------------------------------------------------------------------------------------------------------------------------------------------------------------------------------------------------------------------------------------------------------------------------------------------------------------------------------------------------------------------------------------------------------------------------------------------------------------------------------------------------------------------------------------------------------------------------------------------------------------------------------------------------------------------------------------------------------------------------------------------------------------------------------------------------------------------------------------------------------------------------------------------------------------------------------------------------------------------------------------------------------------------------------------------------------------------------------------------------------------------------------------------------------------------------------------------------------------------------------------------------------------------------------------------------------------------------------------------------------------------------------------------------------------------------------------------------------------------------------------------------------------------------------------------------------------------------------------------------------------------------------------------------------------------------------------------------------------------------------------------------------------------------------------------------------------------------------------------------------------------------------------------------------------------------------------------------------------------------------------------------------------------------------------------------------------------------------------------------------------------------------------------------------------------------------------------------------------------------------------------------------------------------------------------------------------------------------------------------------------------------------------------------------------------------------------------------------------------------------------------------------------------------------------------------------------------------------------------------------------------------------------------------------------------------------------------------------------------------------------------------------------------------------------------------------------------------------------------------------------------------------------------------------------------------------------------------------------------------------------------------------------------------------------------------------------------------------------------------------------------------------------------------------------------------------------------------------------------------------------------------------------------------------------------------------------------------------------------------------------------------------------------------------------------------------------------------------------------------------------------------------------------------------------------------------------------------------------------------------------------------------------------------------------------------------------------------------------------------------------------------------------------------------------------------------------------------------------------------------------------------------------------------------------------------------------------------------------------------------------------------------------------------------------------------------------------------------------------------------------------------------------------------------------------------------------------------------------------------------------------------------------------------------------------------------------------------------------------------------------------------------------------------------------------------------------------------------------------------------------------------------------------------------------------------GACCGTTACGAATCTGGTGTAATCCCGTACGCTAAAATGGGTTACTGGGATGCTTCATACGCAGTAAAAACTACTGATGTTCTTGCTTTATTCCGTATTACACCACAACCAGGTGTAGATCCTGTAGAAGCTGCAGCAGCAGTAGCTGGCGAATCGTCAACTGCAACTTGGACAGTTGTATGGACAGATTTATTAACAGCTTGTGACCGTTACCGAGCAAAAGCTTACCGTGTTGACCCAGTTCCAAATGCGACAGACCAATACTTTGCATTTATCGCATACGAATGTGATTTATTCGAAGAAGGTTCATTAGCGAACTTAACAGCGTCTATCATTGGTAACGTTTTTGGTTTTAAAGCTGTATCAGCTTTACGTTTAGAAGATATGCGTATTCCTCACTCATACTTAAAAACATTCCAAGGTCCTGCAACAGGTATTGTTGTAGAACGTGAGCGTTTAAACAAATACGGTACTCCATTATTAGGTGCAACAGTAAAACCAAAATTAGGTTTATCTGGTAAAAACTATGGGCGTGTAGTATACGAAGGTTTAAAAGGTGGATTAGACTTCTTAAAAGATGATGAAAACATCAACTCACAACCATTTATGCGTTGGAGAGAACGTTTCTTAAACTGTATGGAAGGTATTAACCGTGCATCTGCCGCTACAGGGGAAGTAAAAGGTTCTTACTTAAACGTTACAGCTGCTACTATGGAAGAAATCTACAAACGTTGTGAGTATGCTAAAGAAGTAGGTTCTATAGTTGTGATGATCGATTTAGTAATGGGTTACACAGCAATCCAAAGTACTGCTATTTGGGCTCGTGAAAACGATATGCTTTTACATTTACACCGTGCAGGTAACTCTACATACGCGCGTCAAAAAAATCATGGGATTAACTTCCGTGTTATTTGTAAATGGATGCGTATGTCAGGTGTAGATCACATTCACGCTGGGACAGTTGTAGGTAAATTAGAAGGTGATCCTTTAATGATTAAAGGTTTCTATGATACATTACGTTTAACGCAATTAGACGTAAACTTACCATACGGTCTTTTCTTTGAGATGTCATGGGCTAGTTTACGTCGTTGTATGCCAGTTGCATCCGGTGGTATTCACTGTGGTCAAATGCACCAATTAGTTTACTATTTAGGTGATGACGTAGTATTACAATTCGGTGGTGGTACAATCGGTCACCCCGATGGTATTCAAGCAGGTGCGACTGCAAACCGTGTTGCTTTAGAATCAATGGTCTTAGCTCGTAATGAAGGTGCTGATTACTTCAACAATGAAGTTGGTCCTGTTATTTTACGCAATGCTGCTAAAACATGTGGTCCTTTACAAACAGCTTTAGATTTATGGAAAGATATTAGTTTTAACTATACATCTACAGATACAGCTGATTTCGCTGCAACACCAACAGCAAACGTATAA----------------------------------------------------------------------------------------------------------------------------------------------------------------------------------------------------------------------------------------------------------------TTTGGGCTGGCGCAATGATTTTATTTGAAGTTTCACACTTCGTCCCAGAAAAACCTTTATATGAACAAGGTTTTATTTGTATGCAACATTTAGCAACCTTAGGCTACGGAATTGGTCCAGGAGGAGAAATTACTACAACTGTACCATACTTTGCTGTTGGTGTTATTCATTTAATTTCTTCAGCAGTATTAGGTTTTGGCGGCATTTACCATTCATTATTAGGTCCTGATACATTAGAAGAATCATTCCCATTCTTTGGTTATGATTGGCGTGATAAAAATAAAATGACGACTATTCTAGGTATTCATTTATGCTTATTAGGTTGCGGCTCATTTTTATTAGTAGCGAAAGCAATGTATATTGGTGGTGTTTATGATACTTGGGCACCAGGTGGTGGAGATGTTCGTTTTATTACAACACCGACCTTAAATCCAATTGTTATTTTTGGTTATGTATTCCGTTCTCCATTTGGTGGAGATGGTTGGGTAGTTTCTGTCAACAACATGGAAGACATTATTGGTGGTCACATTTGGGTTGGGATTTTATGTATTACTGGTGGAATTTGGCATATTTTTACAAAACCATTTGCATGGGCACGTCGTGCTTTTGTATGGTCAGGTGAAGCATATCTTTCATATAGTTTAGCGGCAATTGCCTTAATGGGATGGACAGCTTCTTTATACTCTTGGTATAATAATACAGCCTATCCAAGTGAATTATATGGACCAACAGGTCCAGAAGCATCACAATCGCAAGCATTTACATTCTTAGTTCGTGACCAACGTTTAGGTGCTAATGTTTCATCAGCTCAAGGTCCGACTGGTTTAGGTAAATACTTGATGCGTTCTCCAAGTGGAGAAATCATTTTTGGTGGTGAAACAATGCGTTTCTGGGATTTACGGGCACCATGGGTAGAACCATTACGTGGTCCAAACGGTTTAGATATCAATAAAATTAAAAATGATATTCAACCATGGCAAGAACGACGTGCTGCGGAGTACATGACACATGCACCTTTAGGGTCATTGAACTCTGTAGGTGGTGTAGCGACAGAAATTAACTCTGTTA---------------------------------------------------------------------------------------------------------------------------------------------------------------------------
fwNitzschia_amphibia_RT5_AM182194_HF675118_MN734051                                  --------------------------------------------------------------------------------------------------------------------------------------------------------------------------------------------------------------------------------------------------------------------------------------------------------------------------------------------------------------------------------------------------------------------------------------------------------------------------------------------------------------------------------------------------------------------------------------------------------------------------------------------------------------------------------------------------------------------------------------------------------------------------------------------------------------------------------------------------------------------------------------------------------------------------------------------------------------------------------------------------------------------------------------------------------------------------------------------------------------------------------------------------------------------------------------------------------------------------------------------------------------------------------------------------------------------------------------------------------------------------------------------------------------------------------------------------------------------------------------------------------------------------------------------------------------------------------------------------------------------------------------------------------------------------------------------------------------------------------------------------------------------------------------------------------------------------------------------------------------------------------------------------------------------------------------------------------------------------------------------------------------------------------------------------------------------------------------------------------------------------------------------------------------------------------------------------------------------------------------------------------------------------------------------------------------------------------------------------------------------------------------------------------------------------------------------------------------------------------------------------------------------------------------------------------------------------------------------------------------------------------------------------------------------------------------------------------------------------------------------------------------------------------------------------------------------------------------------------------------------------------------------------------------------------------------------------------------------------------------------------------------------------------------------------------------------------------------------------------------------------------------------------------------------------------------------------------------------------------------T----------TACC-G--GGAA--TTTAAGCATATAATTAAGCGGAGGAAAAGAAACTAACCAGGATTCCCCCAGTAAGGGCGACTGAAGCGGGAAGAGCTC-AGGATGTGAATCTGTGCTTTTTG---AA--GGCACCGAATTGTGGTCTGTAGAC-TGTGACGTTA-TC---CTT-CGGGCCAAGTTCTTTGGAAAAAGGCAGCAGAGAGGGTGACACTCCCGTC--CGCCTGTTGGAAGGAGTCACTTG---------TCGACGAGTCGAGTTGTTTGGGATTGCAGCTCTAATTGGGTGGTAAATTCCATCTAAAGCTAAATATTGGTGGGAGACCGATAGCGTACAAGTACCGTGAG-GGAAAGATGCAA-AGAACTTTGAAAAGAGAGTTAAAGAGTACCTGAAATTGCTGAAATGGAAGCGAAGGAAACCAGTGTTT---GGTG-TGATGATACTTCCCTTACCACTTGTGGTGTGGGCGCTGTGATTGCACTATTGGTCCGGCTTGGTTGCATC-CTTTGGAA--GAGCGCTGTCAGAGTTGATGATAGT-TGTTAGCA------------------TTGGATG-CGACTGAG---GTGGACG----------------------AAATGGTTTTCTTTTCCCCGTCTTGAAACACGG--ACCCAG--------------------------------------------------------------------------------------------------------------------------------------------------------------------------------------------------------------------------------------------------------------------------------------------------------------------------------------------------------------------------------------------------------------------------------------------------------------------------------------------------------------------------------------------------------------------------------------------------------------------------------------------------------------------------------------------------------------------------------------------------------------------------------------------------------------------------------------------------------------------------------------------------------------------------------------------------------------------------------------------------------------------------------------------------------------------------------------------------------------------------------------------------------------------------------------------------------------------------------------------------------------------------------------------------------------------------------------------------------------------------------------------------------------------------------------------------------------------------------------------------------------------------------------------------------------------------------------------------------------------------------------------------------------------------------------------------------------------------------------------------------------------------------------------------------------------------------------------------------------------------------------------------------------------------------------------------------------------------------------------------------------------------------------------------------------------------------------------------------------------------------------------------------------------------------------------------------------------------------------------------------------------------------------------------------------------------------------------------------------------------------------------------------------------------------------------------------------------------------------------------------------------------------------------------------------------------------------------------------------------------------------------------------------------------------------------------------------------------------------------------------------------------------------------------------------------------------------------------------------------------------------------------------------------------------------------------------------------------------------------------------------------------------------------------------------------------------------------------------------------------------------------------------------------------------------------------------------------------------------------------------------------------------------------------------------------------------------------------------------------------------------------------------------------------------------------------------------------------------------------------------------------------------------------------------------------------------------------------------------------------------------------------------------------------------------------------------------------------------------------------------------------------------------------------------------------------------------------------------------------------------------------------------------------------AATCTGGTGTAATCCCGTACGCTAAAATGGGTTACTGGGATGCTTCATACGCAGTAAAAACTACTGATGTTCTTGCTTTATTCCGTATCACACCACAACCAGGTGTAGATCCTGTAGAAGCTGCAGCAGCAGTAGCTGGTGAATCGTCGACTGCAACTTGGACAGTTGTATGGACAGATTTATTAACAGCTTGTGACCGTTATCGAGCAAAAGCTTACCGTGTTGACCCAGTTCCAAATGCAACAGATCAATACTTTGCATTTATCGCATACGAATGTGATTTATTCGAAGAAGGTTCATTAGCCAACTTAACAGCATCTATCATTGGTAACGTTTTTGGTTTTAAAGCTGTATCAGCTTTACGTTTAGAAGATATGCGTATTCCTCATTCATACTTAAAAACATTCCAAGGTCCTGCAACAGGTATTATTGTAGAACGGGAGCGTTTAAACAAATACGGTACTCCATTATTAGGTGCAACAGTAAAACCAAAATTAGGTTTATCTGGTAAAAACTATGGTCGTGTAGTATACGAAGGTTTAAAAGGTGGATTAGACTTCTTAAAAGATGATGAAAACATTAACTCACAACCATTTATGCGTTGGAGAGAACGTTTCTTAAACTGTATGGAAGGTATTAACCGTGCATCTGCAGCTACAGGTGAAGTAAAAGGTTCGTACTTAAACGTTACAGCTGCTACTATGGAAGAAATCTACAAACGTTGTGAGTATGCTAAAGAAGTAGGTTCTGTAATTGTGATGATCGATTTAGTAATGGGTTACACAGCCATTCAAAGTACTGCTATTTGGGCTCGTGAAAACGATATGCTTTTACATTTACACCGTGCAGGTAACTCTACATACGCGCGTCAAAAAAATCATGGAATTAACTTCCGTGTTATTTGTAAATGGATGCGTATGTCAGGTGTAGATCACATTCACGCTGGGACAGTTGTAGGGAAATTAGAAGGTGATCCTTTAATGATTAAAGGTTTCTACGATACATTACGTTTAACTCAATTAGACGTTAACTTACCATACGGTCTTTTCTTTGAAATGTCATGGGCTAGTTTACGTCGTTGTATGCCAGTTGCATCGGGTGGTATTCACTGTGGTCAAATGCACCAATTAGTGTACTATTTAGGTGATGATGTAATATTACAATTCGGTGGTGGTACAATCGGTCACCCAGATGGTATTCAAGCAGGTGCAACGGCAAACCGTGTTGCTTTAGAATCAATGGTCTTAGCGCGTAACGAAGGTGCTGACTACTTCAACAATGAAGTTGGTCCTGTTATCTTACGCAATGCTGCGAAAACATGTGGTCCTTTACAAACAGCTTTAGATTTATGGAAAGATATTAGTTTCAACTATACATCTACCGATACGGCTGATTTCGCTGCAACACCAACAGCAAACGTATAATT-AAG------------------------------------------------------------------------------------------------------------------------------------------------------------------------------------------------------------------------------------------ACTGGTTTAATGGTATTTTGGGCTGGTGCAATGATTTTATTTGAAGTTTCACATTTCGTCCCAGAAAAACCTTTATATGAACAAGGTTTTATTTGTATGCAGCATTTAGCAACCTTAGGGTACGGAATTGGTCCAGGCGGAGAAATTACTACAACTGTACCATATTTTGCTGTTGGTGTTATTCATTTAATTTCGTCAGCCGTATTAGGCTTTGGTGGTATTTACCATTCATTGTTAGGTCCGGATACATTAGAAGAATCATTCCCATTCTTTGGTTATGATTGGCGTGATAAAAACAAAATGACGACTATTCTAGGTATTCATTTATGCTTATTAGGTTGCGGTTCGTTTTTATTAGTAGCGAAAGCAATGTATATTGGTGGTGTTTATGATACTTGGGCACCAGGTGGTGGAGATGTTCGTTTTATTACAACACCGACCTTAAATCCAATTGTTATTTTTGGTTATGTATTCCGTTCTCCATTTGGTGGAGATGGTTGGGTTGTTTCTGTGAACAACATGGAAGACATTATTGGTGGTCACATTTGGGTTGGTATTTTATGTATTACTGGTGGAATTTGGCATATTTTCACAAAA----------------------------------------------------------------------------------------------------------------------------------------------------------------------------------------------------------------------------------------------------------------------------------------------------------------------------------------------------------------------------------------------------------------------------------------------------------------------------------------------------------------------------------------------------------------------------------------------------------------------------------------------------------------------------------
fwNitzschia_inconspicua_TCC487_KC736636_MN696734_KC736607                            --------------------------------------------------------------------------CT-TT-TACTTTGAA-ACTGCGAACGGCTCATTATATCAGTTATAGTTTATTTGATAG--TCCCTT-TCTACTCGG-ATAACTGTAGAAATTCTAGAGCTAATACGTGCGTCAAGACT---CTTCTG---GAGTCGTATTTATTAGATTGAAACCAACCCCTTC--GGGGTGATGTGGTGATTCATAAT-AAG-TTTGCGGATCGCATGCC-TT---TGGCGGCGACGGATCATTCAAGTTTCTGCCCTATCAGCTTTGGATGATAAGGTATTGGCTTATCATGGCTTTAACGGGTAACGGGAAATTAGGGTTTGATTCCGGAGAGGGAGCCTGAGAGACGGCTACCACATCCAAGGAAGGCAGCAGGCGCGTAAATTACCCAATCCTGACACAGGGAGGTAGTGACAATAAATAAGAATGCCG-GGCCTTT-GTAGGTCTGGCAA-TTCGAATGAGAACAATTTAAACCCCTTATCGAGTATCAATTGGAGGGCAAGTCTGGTGCCAGCAGCCGCGGTAATTCCAG-CTCCTATAGCGTATATTAAAGTT-GTTGCAGTTAAAAAGCTCG-TAGTTGGATTTGTGGT--GTGTCCTGTCGG-GCCGTGGGCTT---TG-CCCGTGTGCCTG--TACGGGTCTGCCTT-TTATGGGACTGTTGGCTTTGTGGCATTAGGTTGTCGC--ATTGTCGATGCC-CATCT-TTTACTGTGAAAAAATTAGAGTGTTCAAAGCAGGCTTAT-GCC-GTTGAATATATTA-GCAT-GGAATAATGATATAGGACC-TTGGTACTA-TTTTGTTGGTTTGCGCACTAAGGTAATGATTAATAGGGACAGTT-GGGGGTATTTGTA-TTCCATTGTCAGAGGTGAAA-TTCTTGGATTTTT-GGAAGACAAACTACTGCGAAAGCATTTACC-AAGGATGTTTTCATTAATCAAGAACGAAAGTTAGGGGATCGAAGATGATTAGATACCATCGTAGTCTTAACCAT-AAACTATGCCGACAAGGGA-TTGGTGGAG-TTTCGTTT-CGTCTCCATCAGCACCTTATGAGAAATCACAAGTCTTTGGGTTCC-GGGGGGAGTATGGT-CGCAAGGCTGAAACTTAAA-GAAATTGACGGAAGGGCA-CCACCAGGAGTGGAGCCTGCGG-CTTAATTTGACTCAACACGGGAAAACTTACCA-GGTCCAGACATAGTGAGGATTGACAGATTGAGAGCTCTTTCTTGATTCTATGGGTGGTGGTGCATGGCCGTTCTTAGTTGGTGGAGTGATTTGTCTGGTTAATTCCGTTAAC-GAACGAGACCCCTGCCTGCTAAATAGCCCGCATAGTG-CCTGTCACTGTGTTGG-----TG-CTTCTTAGAGGGACGTGCATTCTATTAGATGCAGGAAGATAGGGGCAATAACAGGTCTGTGATG-CCCTTAGAT-GTTCTGGGCCGCACGCGCGCTACACTGATGCATTCAACGAGTTTG-TT--TACCTTGGCCGAGAGGCCTGGGC-AAT-CTTTTG-AA--CGTGCATCGTGATAGGGATAGATTATTGCAATTATTAATCTTG-AACGAGGAATT-CCTAGTAAACGCAGATCATCAATCTGCATTGATTACGTCCCTGCCCTTTGTACACACCGCCCGTCGCACCTACCGATTGAATGG-TCC-GGTGAAGC-CTCGGGATTGTGGCTAACCTCCTTTATTGG-A-GG-T-TA-GTCGCG-A-GAA-CT-TGT--CTAAA-CCTTATCATTTAGAGGAAG----------------------------------------------------------------------------------------------------------------------------------------------------------------------------------------------------------------------------------------------------------------------------------------------------------------------------------------------------------------------------------------------------------------------------------------------------------------------------------------------------------------------------------------------------------------------------------------------------------------------------------------------------------------------------------------------------------------------------------------------------------------------------------------------------------------------------------------------------------------------------------------------------------------------------------------------------------------------------------------------------------------------------------------------------------------------------------------------------------------------------------------------------------------------------------------------------------------------------------------------------------------------------------------------------------------------------------AA---TTAAGCATATAATTAAGCGGAGGAAAAGAAACTAACCAGGATTCCCCCAGTAAGGGCGACTGAAGCGGGAAGAGCTC-AGGATGTGAATCTGTGCTTTCCTA--AGGAGGCACCGAATTGTGGTCTGTAGACTTGTGACGTTA-TC---CTTCCGGGCCAAGTTCATTGGAAAATGGCAGCAGAGAGGGTGACACTCCCGTC--CGCCTGTTGGMACGAGTCACTTG---------TCGACGAGTCGAGTTGTTTGGGATTGCAGCTCTAATTGGGTGGTAAATTCCATCTAAAGCTAAATATTGGTGGGAGACCGATAGCGTACAAGTACCGTGAG-GGAAAGATGCAA-AGAACTTTGAAAAGAGAGTTAAAGAGTACCTGAAATTGCTGAAACGGAAGCGAAGGAAACCAGTGTCT---GACG-CGATCATACTTCCCTTGCCACTTGTGGTCTGGGCGCTGTGGTTGCGTCATGTGTCCCCCTTGGTTGTGTC-CTGTGGAA--GAGCGCTGTCAGAGTTGATGACGGT-TGCTAGCA------------------TTGGACG-TGACTGAG---GGTGACG----------------------AAATGGTTTTCTTTACCCCGTCTTGAAACACGGGAACCAAGGA------------------------------------------------------------------------------------------------------------------------------------------------------------------------------------------------------------------------------------------------------------------------------------------------------------------------------------------------------------------------------------------------------------------------------------------------------------------------------------------------------------------------------------------------------------------------------------------------------------------------------------------------------------------------------------------------------------------------------------------------------------------------------------------------------------------------------------------------------------------------------------------------------------------------------------------------------------------------------------------------------------------------------------------------------------------------------------------------------------------------------------------------------------------------------------------------------------------------------------------------------------------------------------------------------------------------------------------------------------------------------------------------------------------------------------------------------------------------------------------------------------------------------------------------------------------------------------------------------------------------------------------------------------------------------------------------------------------------------------------------------------------------------------------------------------------------------------------------------------------------------------------------------------------------------------------------------------------------------------------------------------------------------------------------------------------------------------------------------------------------------------------------------------------------------------------------------------------------------------------------------------------------------------------------------------------------------------------------------------------------------------------------------------------------------------------------------------------------------------------------------------------------------------------------------------------------------------------------------------------------------------------------------------------------------------------------------------------------------------------------------------------------------------------------------------------------------------------------------------------------------------------------------------------------------------------------------------------------------------------------------------------------------------------------------------------------------------------------------------------------------------------------------------------------------------------------------------------------------------------------------------------------------------------------------------------------------------------------------------------------------------------------------------------------------------------------------------------------------------------------------------------------------------------------------------------------------------------------------------------------------------------------------------------------------------------------------------------------------------------------------------------------------------------------------------------------------------------------------------------------------------------------------------------------------------------ACGCTAAAATGGGTTACTGGGATGCTTCATACGCAGTAAAAACTACTGATGTTCTTGCTTTATTCCGTATTACACCACAACCAGGTGTAGATCCTGTAGAAGCTGCAGCAGCAGTAGCTGGTGAATCGTCAACTGCAACTTGGACAGTTGTATGGACGGATTTATTAACAGCTTGTGACCGTTACCGTGCAAAAGCTTACCGTGTTGATCCAGTTCCAAATGCAACAGATCAATACTTTGCGTTTATCGCATACGAATGTGATTTATTCGAAGAAGGTTCTTTAGCGAACTTAACAGCGTCTATCATTGGTAACGTTTTCGGTTTTAAAGCTGTATCAGCTTTACGTTTAGAAGATATGCGTATTCCTCACTCATACTTAAAAACATTCCAAGGTCCTGCAACAGGTATTGTTGTAGAACGTGAGCGTTTAAACAAATACGGTACTCCATTATTAGGTGCAACAGTAAAACCAAAATTAGGTTTATCTGGTAAAAACTATGGTCGTGTAGTATACGAAGGTTTAAAAGGTGGGTTAGACTTCTTAAAAGATGATGAAAACATTAACTCACAACCATTTATGCGTTGGAGAGAACGTTTCTTAAACTGTATGGAAGGTATTAACCGTGCATCTGCTGCTACAGGTGAAGTAAAAGGTTCTTACTTAAACGTTACAGCTGCTACTATGGAAGAAGTATACAAACGTTGTGAGTATGCCAAAGAAGTAGGTTCTGTAATTGTAATGATCGATTTAGTTATGGGTTACACAGCAATTCAAAGTACTGCGATTTGGGCTCGTGAAAACGATATGCTTTTACATTTACACCGTGCAGGTAACTCTACATACGCGCGTCAAAAAAATCATGGTATTAACTTCCGTGTTATTTGTAAATGGATGCGTATGTCAGGTGTAGATCATATTCACGCAGGGACAGTTGTAGGTAAATTAGAAGGTGATCCTTTAATGATTAAAGGTTTCTACGATACATTACGTTTAACTCAATTAGAAGTAAACTTACCATACGGTCTTTTCTTCGAAATGTCATGGGCTAGTTTACGTCGTTGTATGCCAGTTGCATCGGGTGGTATTCACTGTGGTCAAATGCACCAATTAGTATACTACTTAGGTGATGATGTAGTATTACAATTCGGTGGTGGTACAATCGGTCACCCAGACGGTATTCAAGCTGGTGCGACTGCAAACCGTGTTGCTTTAGAAGCAATGGTATTAGCTCGTAACGAAGGTGCTGATTACTTCAATAATGAAGTTGGTCCTGTGATTTTACGCAATGCTGCGAAAACATGTGGTCCTTTACAAACAGCTTTAGATTTATGGAAAGATATTAGTTTCAACTATACATCTACAGATACAGCTGATTTCGCTGCAACACCAACAGCTAACGTATA--------------------------------------------------------------------------------------------------------------------------------------------------------------------------------------------------------------------------------------------------------------------------------------------------------------------------------------------------------------------------------------------------------------------------------------------------------------------------------------------------------------------------------------------------------------------------------------------------------------------------------------------------------------------------------------------------------------------------------------------------------------------------------------------------------------------------------------------------------------------------------------------------------------------------------------------------------------------------------------------------------------------------------------------------------------------------------------------------------------------------------------------------------------------------------------------------------------------------------------------------------------------------------------------------------------------------------------------------------------------------------------------------------------------------------------------------------------------------------------------------------------------------------------------------------
fwNitzschia_hantzschiana_TCC510_KT072967_MN696737_MN696762                           -----------------------------------------------GATAGCCATGCATGTCTA-GTATAAATCT-TT-TACTTTGAA-ACTGCGAACGGCTCATTATATCAGTTATAGTTTATTTGATAG--TCCCTT-TCTACTCGG-ATAACTGTAGAAATTCTAGAGCTAATACGTGCGTCAAGACC---CTTCTG---GGGTCGTATTTATTAGATTGAAACCAACCCCTTC--GGGGTGATGTGGTGATTCATAAT-AAG-TTTGCGGATCGCATGCC--TC--TGGCGGCGACGGATCATTCAAGTTTCTGCCCTATCAGCTTTGGATGATAAGGTATTGGCTTATCATGGCTTTAACGGGTAACGGGAAATTAGGGTTTGATTCCGGAGAGGGAGCCTGAGAGACGGCTACCACATCCAAGGAAGGCAGCAGGCGCGTAAATTACCCAATCCTGACACAGGGAGGTAGTGACAATAAATAAGAATGCCG-GGCCTTT-GTAGGTCTGGCAA-TTCGAATGAGAACAATTTAAACCCCTTATCGAGTATCAATTGGAGGGCAAGTCTGGTGCCAGCAGCCGCGGTAATTCCAG-CTCCAATAGCGTATATTAAAGTT-GTTGCAGTTAAAAAGCTCG-TAGTTGGATTTGTGGT--GTGTCCTGTCGG-TCCATAGGCTC---TG-CCAATGTGTCTG--TACGGGTCTGCCTT-TCATGGGATTGTTGGCCTTGTGGCATTAGGTTGTCGC--ATTGTCGATGCC-CATCT-TTTACTGTGAAAAAATTAGAGTGTTCAAAGCAGGCTTAT-GCC-GTTGAATATGTTA-GCAT-GGAATAATGATATAGGACC-TTGGTACTA-TTTTGTTGGTTTGCGCACTAAGGTAATGATTAATAGGGACAGTT-GGGGGTATTCGTA-TTCCATTGTCAGAGGTGAAA-TTCTTGGATTTTT-GGAAGACGAACTACTGCGAAAGCATTTACC-AAGGATGTTTTCATTAATCAAGAACGAAAGTTAGGGGATCGAAGATGATTAGATACCATCGTAGTCTTAACCAT-AAACTATGCCGACAAGGGA-TTGGTGGAG-TTTCGTTT-CGTCTCCATCAGCACCTTATGAGAAATCACAAGTCTTTGGGTTCC-GGGGGGAGTATGGT-CGCAAGGCTGAAACTTAAA-GAAATTGACGGAAGGGCA-CCACCAGGAGTGGAGCCTGCGG-CTTAATTTGACTCAACACGGGAAAACTTACCA-GGTCCAGACATAGTGAGGATTGACAGATTGAGAGCTCTTTCTTGATTCTATGGGTGGTGGTGCATGGCCGTTCTTAGTTGGTGGAGTGATTTGTCTGGTTAATTCCGTTAAC-GAACGAGACCCCTGCCTGCTAAATAGCCCGCATAGTG-CCTGTCACTGTGTTGG-----TG-CTTCTTAGAGGGACGTGCATTCTATTAGATGCAGGAAGATAGGGGCAATAACAGGTCTGTGATG-CCCTTAGAT-GTTCTGGGCCGCACGCGCGCTACACTGATGCATTCAACGAGTTT--TTC-TTCCTTGGCCGAGAGGCCTGGGT-AAT-CTTTTG-AA--CCTGCATCGTGATAGGGATAGATTATTGCAATTATTAATCTTG-AACGAGGAATT-CCTAGTAAACGCAGATCATCAATCTGCATTGATTACGTCCCTGCCCTTTGTACACACCGCCCGTCGCACCTACCGATTGAATGG-TCC-GGTGAAGC-CTCGGGATTGTGGCTGTCTTCCTTTATTGG-A-GG-T-TA-GTCGCG-A-GAA-CT-TGT--CTAAA-CCTTATCA-TTAGAG----------------------------------------------------------------------------------------------------------------------------------------------------------------------------------------------------------------------------------------------------------------------------------------------------------------------------------------------------------------------------------------------------------------------------------------------------------------------------------------------------------------------------------------------------------------------------------------------------------------------------------------------------------------------------------------------------------------------------------------------------------------------------------------------------------------------------------------------------------------------------------------------------------------------------------------------------------------------------------------------------------------------------------------------------------------------------------------------------------------------------------------------------------------------------------------------------------------------------------------------------------------------------------------------------------------------------TACCCGCTGGAA---TTAAGCATATAATTAAGCGGAGGAAAAGAAACTAACCAGGATTCCCCCAGTAAGGGCGACTGAAGCGGGAAGTGCTC-AGGATGTGAATCTGTGCT-TGTAA--AA-GGGCACCGAATTGTGGTCTGTAGAC-TGTGACGTTA-TC---CTTACGGGCCAAGTTCTTTGGAAAAAGGCAGCAGAGAGGGTGACACTCCCGTC--CGCCTGTTGGAAGGAGTCACATG---------TCGACGAGTCGAGTTGTTTGGGATTGCAGCTCTAATTGGGTGGTAAATTCCATCTAAAGCTAAATATTGGTGGGAGACCGATAGCGTACAAGTACCGTGAG-GGAAAGATGCAA-AGAACTTTGAAAAGAGAGTTAAAGAGTACCTGAAATTGCTGAAACGGAAGCGAAGGAAACCAGTGTTT---GGCC-TGATCATACTTCTCTTGCCACTTGTGGTCTGGGCGCTGTGGTCTTGCTATCTGTCAGGCTTGGTTGTGTC-CTGTGGAA--GAGCGCTGTCAGAGTTGATGACGGT-TGCTAGCA------------------CTGGATA-TGAGTGAG---GTTGACG----------------------AAATGGTTTTCTTTACCCCGTCTTGAAACACGG---------------------------------------------------------------------------------------------------------------------------------------------------------------------------------------------------------------------------------------------------------------------------------------------------------------------------------------------------------------------------------------------------------------------------------------------------------------------------------------------------------------------------------------------------------------------------------------------------------------------------------------------------------------------------------------------------------------------------------------------------------------------------------------------------------------------------------------------------------------------------------------------------------------------------------------------------------------------------------------------------------------------------------------------------------------------------------------------------------------------------------------------------------------------------------------------------------------------------------------------------------------------------------------------------------------------------------------------------------------------------------------------------------------------------------------------------------------------------------------------------------------------------------------------------------------------------------------------------------------------------------------------------------------------------------------------------------------------------------------------------------------------------------------------------------------------------------------------------------------------------------------------------------------------------------------------------------------------------------------------------------------------------------------------------------------------------------------------------------------------------------------------------------------------------------------------------------------------------------------------------------------------------------------------------------------------------------------------------------------------------------------------------------------------------------------------------------------------------------------------------------------------------------------------------------------------------------------------------------------------------------------------------------------------------------------------------------------------------------------------------------------------------------------------------------------------------------------------------------------------------------------------------------------------------------------------------------------------------------------------------------------------------------------------------------------------------------------------------------------------------------------------------------------------------------------------------------------------------------------------------------------------------------------------------------------------------------------------------------------------------------------------------------------------------------------------------------------------------------------------------------------------------------------------------------------------------------------------------------------------------------------------------------------------------------------------------------------------------------------------------------------------------------------------------------------------------------------------------------------------------------------------------------------------------------------------ATCCCTTATGCTAAAATGGGTTACTGGGATGCTGCATACGCAGTAAAAACTACTGATGTTCTTGCTTTATTCCGTATTACACCACAACCAGGTGTAGATCCTGTAGAAGCTGCAGCAGCGGTAGCTGGTGAATCGTCTACTGCAACTTGGACAGTTGTATGGACAGATTTATTAACAGCTTGTGACCGTTACCGTGCAAAAGCTTACCGTGTAGATCCAGTTCCAAATGCAACAGATCAATACTTTGCATTTATCGCATACGAATGTGATTTATTCGAAGAAGGTTCATTATCGAACTTAACAGCTTCTATCATTGGTAACGTTTTTGGTTTTAAAGCGGTATCAGCTTTACGTTTAGAAGATATGCGTATTCCTCACTCATATTTAAAAACATTCCAAGGTCCGGCAACAGGTATTGTTGTAGAACGTGAGCGTTTAAATAAATATGGTACTCCATTATTAGGTGCAACAGTAAAACCAAAATTAGGTTTATCTGGTAAAAACTATGGTCGTGTAGTATACGAAGGTTTAAAAGGTGGATTAGATTTCCTAAAAGATGATGAAAACATTAACTCACAACCATTTATGCGTTGGAGAGAACGTTTCTTAAACTGTATGGAAGGTATTAATCGTGCATCTGCAGCGACAGGTGAGGTAAAAGGTTCTTACTTAAACGTTACAGCTGCTACTATGGAAGAAATCTATAAACGTTGTGAGTACGCGAAAGAAGTAGGGTCTGTAATTGTGATGATCGATTTAGTTATGGGTTACACAGCAATTCAAAGTGCTGCAATCTGGGCTCGTGAAAATGATATGATTTTACATTTACACCGTGCAGGTAACTCTACATACGCGCGTCAAAAAAATCATGGTATTAACTTCCGTGTTATTTGTAAATGGATGCGTATGTCTGGTGTAGATCACATTCACGCTGGGACAGTTGTAGGTAAATTAGAAGGTGATCCTTTAATGATTAAAGGTTTCTACGATACATTACGTTTAACTCAATTAGATGTAAACTTACCATACGGTATTTTCTTCGAAATGTCTTGGGCTAGTTTACGTCGTTGTATGCCTGTTGCATCAGGTGGTATTCACTGTGGTCAAATGCACCAATTAGTACACTACTTAGGTGATGACGTAGTATTACAGTTTGGTGGTGGTACAATTGGTCACCCAGATGGTATCCAAGCAGGTGCGACTGCAAACCGTGTTGCTTTAGAAGCAATGATCTTAGCTCGTAACGAAGGTGCTGATTACTTCAACAATGAAGTTGGTCCTGTGATTTTACGCAATGCTGCAAAAACATGTGGTCCTTTACAAACAGCTTTAGATTTATGGAAAGATATTAGTTTCAACTATACATCTACAGATACAGCTGATTTC----------------------------------------------------------------------------------------------------------------------------------------------------------------------------------------------------------------------------------------------------------------------------------------------------------------------------------------------------------------------------------------------------------------------------------------------------------------------------------------------------------------------------------------------------------------------------------------------------------------------------------------------------------------------------------------------------------------------------------------------------------------------------------------------------------------------------------------------------------------------------------------------------------------------------------------------------------------------------------------------------------------------------------------------------------------------------------------------------------------------------------------------------------------------------------------------------------------------------------------------------------------------------------------------------------------------------------------------------------------------------------------------------------------------------------------------------------------------------------------------------------------------------------------------------------------------------------
fwNitzschia_inconspicua_G5_8_HF679173_HF675093                                       -------------------------------------------------------------------------------------------------------------------------------------------------------------------------------------------------------------------------------------------------------------------------------------------------------------------------------------------------------------------------------------------------------------------------------------------------------------------------------------------------------------------------------------------------------------------------------------------------------------------------------------------------------------------------------------------------------------------------------------------------------------------------------------------------------------------------------------------------------------------------------------------------------------------------------------------------------------------------------------------------------------------------------------------------------------------------------------------------------------------------------------------------------------------------------------------------------------------------------------------------------------------------------------------------------------------------------------------------------------------------------------------------------------------------------------------------------------------------------------------------------------------------------------------------------------------------------------------------------------------------------------------------------------------------------------------------------------------------------------------------------------------------------------------------------------------------------------------------------------------------------------------------------------------------------------------------------------------------------------------------------------------------------------------------------------------------------------------------------------------------------------------------------------------------------------------------------------------------------------------------------------------------------------------------------------------------------------------------------------------------------------------------------------------------------------------------------------------------------------------------------------------------------------------------------------------------------------------------------------------------------------------------------------------------------------------------------------------------------------------------------------------------------------------------------------------------------------------------------------------------------------------------------------------------------------------------------------------------------------------------------------------------------------------------------------------------------------------------------------------------------------------------------------------------------------------------------------------------------------------------TACCCGCT-GAA--TTTAAGCATATAATTAAGCGGWGGAAAAGAAACTAACCMGGATTCCCCCAGTAAGGGCGACTGAAGCGGGATGAGCTC-AGGATGTGAATCTGTATACTA-CACTAATGTATACCGAATTGTGGTCTGTAGAC-TTTGACGTTA-ACA--TGC-CGGGCCAAGTCCCTTGGAACAGGGCAGCAGAGAGGGTGAGACTCCCGTT--CGCCTGGTGGTGTGAGTCAGATG---------TCAACGAGTCGAGTTGTTTGGGATTGCAGCTCTAATTTGGTGGTAAATTCCATCTAAAGCTAAATATTGGTGGGAGACCGATAGCGTACAAGTACCGTGAG-GGAAAGATGCAA-AGAACTTTGAAAAGAGAGTTAAAGAGTACCTGAAATTGCTGAAACGGAAGCGAAGGAAACCAGTGTCT---GATT-GTACCATACTTCCCTTGCCACTTGTGGTCTGGGCGCTGTGGTGCTTTCATAGGTCTGCCTTGGTTGTGTCTCTCTGGAA--GAGCGCCCACAGAGTTGATGTGGGT-TGCTAGCA------------------TTGGACT-TGACTGAG--TGCAGACG----------------------AAATGGTTTTCTTTACCCCGTCTTGAAACACGG--ACCAAGGAGTCTAACATATGTGCGAGTACAGGGGTGGCAAACCCCGGTGCGCAATGAAAGTGACA-GTGGTTGGATG-------TTTTTGCACAATCCGCCGGCCTCAATCCCTCGGGAGAACGGTCTGAGTGTGAGCATACATGTTGGGACC-CGAAA-GGTGATGAA-CTATGCCTGAATAGGGT-GAAGCCAGGGGAAACTCTGGTGGAGGCTCGTAGCGATT-CTGAC-GTGCAAAT-CGATCGTC-AAATTG----------------------------------------------------------------------------------------------------------------------------------------------------------------------------------------------------------------------------------------------------------------------------------------------------------------------------------------------------------------------------------------------------------------------------------------------------------------------------------------------------------------------------------------------------------------------------------------------------------------------------------------------------------------------------------------------------------------------------------------------------------------------------------------------------------------------------------------------------------------------------------------------------------------------------------------------------------------------------------------------------------------------------------------------------------------------------------------------------------------------------------------------------------------------------------------------------------------------------------------------------------------------------------------------------------------------------------------------------------------------------------------------------------------------------------------------------------------------------------------------------------------------------------------------------------------------------------------------------------------------------------------------------------------------------------------------------------------------------------------------------------------------------------------------------------------------------------------------------------------------------------------------------------------------------------------------------------------------------------------------------------------------------------------------------------------------------------------------------------------------------------------------------------------------------------------------------------------------------------------------------------------------------------------------------------------------------------------------------------------------------------------------------------------------------------------------------------------------------------------------------------------------------------------------------------------------------------------------------------------------------------------------------------------------------------------------------------------------------------------------------------------------------------------------------------------------------------------------------------------------------------------------------------------------------------------------------------------------------------------------------------------------------------------------------------------------------------------------------------------------------------------------------------------------------------------------------------------------------------------------------------------------------------------------------------------------------------------------------------------------------------------------------------------------------------------------------------------------------------------------------------------------------------------------------------------------------------------------------------------------------------------------------------------------------------------------------------------------AAAAACTACTGATGTTCTTGCATTATTCCGTATTACACCACAACCAGGTGTAGATCCTGTGGAAGCAGCTGCAGCCGTAGCTGGTGAATCGTCTACAGCAACTTGGACAGTTGTATGGACTGATTTATTAACAGCTTGTGACCGTTACCGTGCAAAAGCATACCGTGTAGATCCAGTTCCAAACGCAACAGATCAATACTTTGCATTTATCGCATACGAATGTGATTTATTTGAAGAAGGTTCGTTAGCTAACTTAACAGCATCTATCATTGGTAACGTTTTCGGTTTCAAAGCTATCTCAGCGTTACGTTTAGAAGATATGCGTATCCCTCACTCATACTTAAAAACATTCCAAGGTCCAGCGACAGGGATTATTGTAGAACGTGAGCGTTTAAACAAATACGGTGTTCCATTACTAGGTGCAACAGTAAAACCAAAACTAGGTTTATCTGGTAAAAACTATGGTCGTGTAGTATACGAAGGTTTAAAAGGTGGTTTANACTTCTTAAAAGATGATGANAACATTAACTCACAACCATTCATGCGTTGGAGAGAGCGTTTCTTAAACTGTATGGAAGGTATTAACCGTGCTTCTGCTGCTACAGGTGAGGTAAAAGGTTCTTACTTAAACGTTACAGCTGCTACTATGGAAGAAGTATACAAACGTTGTGAGTATGCTAAAGAAGTAGGTTCTGTAATTGTAATGATCGATTTAGTTATGGGTTACACAGCAATTCAAAGTACTGCTATTTGGGCTCGTGAGAACGATATGTTATTACACTTACACCGTGCCGGTAACTCTACATACGCTCGTCAAAAGAATCATGGTATTAACTTCCGTGTTATCTGTAAATGGATGCGTATGTCTGGTGTAGATCATATTCACGCTGGAACAGTTGTAGGTAAATTAGAAGGTGATCCTTTAATGATTAAAGGTTTCTACGATATTTTACGTTTAACTCAATTAGAAGTAAACTTACCATACGGTATTTTCTTCGAAATGTCTTGGGCTAGTTTACGTCGTTGTATGCCGGTTGCATCTGGTGGTATTCACTGTGGTCAAATGCACCAATTAGTACACTACTTAGGTGATGACGTAGTATTACAATTCGGTGGTGGTACAATTGGTCACCCTGATGGTATCCAAGCTGGTGCTACTGCAAACCGTGTTGCATTAGAAGCTATGGTATTAGCTCGTAACGAAGGTGCTGACTACTTCAATAATGAAGTTGGTCCACAAATTTTACGCAACGCTGCGAAAACATGTGGTCCTTTACAAACAGCATTAGACTTATGGAAAGATATTAGTTTCAANTACACATCTACAGATACAGCAGATTTCGCTGCAAC--------------------------------------------------------------------------------------------------------------------------------------------------------------------------------------------------------------------------------------------------------------------------------------------------------------------------------------------------------------------------------------------------------------------------------------------------------------------------------------------------------------------------------------------------------------------------------------------------------------------------------------------------------------------------------------------------------------------------------------------------------------------------------------------------------------------------------------------------------------------------------------------------------------------------------------------------------------------------------------------------------------------------------------------------------------------------------------------------------------------------------------------------------------------------------------------------------------------------------------------------------------------------------------------------------------------------------------------------------------------------------------------------------------------------------------------------------------------------------------------------------------------------------------------------------------------------
fwNitzschia_inconspicua_G5_6_HF679171_HF675092                                       -------------------------------------------------------------------------------------------------------------------------------------------------------------------------------------------------------------------------------------------------------------------------------------------------------------------------------------------------------------------------------------------------------------------------------------------------------------------------------------------------------------------------------------------------------------------------------------------------------------------------------------------------------------------------------------------------------------------------------------------------------------------------------------------------------------------------------------------------------------------------------------------------------------------------------------------------------------------------------------------------------------------------------------------------------------------------------------------------------------------------------------------------------------------------------------------------------------------------------------------------------------------------------------------------------------------------------------------------------------------------------------------------------------------------------------------------------------------------------------------------------------------------------------------------------------------------------------------------------------------------------------------------------------------------------------------------------------------------------------------------------------------------------------------------------------------------------------------------------------------------------------------------------------------------------------------------------------------------------------------------------------------------------------------------------------------------------------------------------------------------------------------------------------------------------------------------------------------------------------------------------------------------------------------------------------------------------------------------------------------------------------------------------------------------------------------------------------------------------------------------------------------------------------------------------------------------------------------------------------------------------------------------------------------------------------------------------------------------------------------------------------------------------------------------------------------------------------------------------------------------------------------------------------------------------------------------------------------------------------------------------------------------------------------------------------------------------------------------------------------------------------------------------------------------------------------------------------------------------------------------TACCCGCT-GAA--TTTAAGCATATAATTAAGCGGAGGAAAAGAAACTAACCAGGATTCCCCCAGTAAGGGCGACTGAAGCGGGATGAGCTC-AGGATGTGAATCTGTATACTA-CACTAATGTATACCGAATTGTGGTCTGTAGAC-TTTGACGTTA-ACA--TGC-CGGGCCAAGTCCCTTGGAACAGGGCAGCAGAGAGGGTGAGACTCCCGTT--CGCCTGGTGGTGTGAGTCAGATG---------TCAACGAGTCGAGTTGTTTGGGATTGCAGCTCTAATTTGGTGGTAAATTCCATCTAAAGCTAAATATTGGTGGGAGACCGATAGCGTACAAGTACCGTGAG-GGAAAGATGCAA-AGAACTTTGAAAAGAGAGTTAAAGAGTACCTGAAATTGCTGAAACGGAAGCGAAGGAAACCAGTGTCT---GATT-GTACCATACTTCCCTTGCCACTTGTGGTCTGGGCGCTGTGGTGCTTTCATAGGTCTGCCTTGGTTGTGTCTCTCTGGAA--GAGCGCCCACAGAGTTGATGTGGGT-TGCTAGCA------------------TTGGACT-TGACTGAG--TGCAGACG----------------------AAATGGTTTTCTTTACCCCGTCTTGAAACACGG--ACCAAGGAGTCTAACATATGTGCGAGTACAGGGGTGGCAAACCCCGGTGCGCAATGAAAGTGACA-GTGGTTGGATG-------TTTTTGCACAATCCGCCGGCCTCAATCCCTCGGGAGAACGGTCTGAGTGTGAGCATACATGTTGGGACC-CGAAA-GGTGATGAA-CTATGCCTGAATAGGGT-GAAGCCAGGGGAAACTCTGGTGGAGGCTYGTAGCGATT-CTGAC-GTGCAAAT-CGATCGTC-AAAT-------------------------------------------------------------------------------------------------------------------------------------------------------------------------------------------------------------------------------------------------------------------------------------------------------------------------------------------------------------------------------------------------------------------------------------------------------------------------------------------------------------------------------------------------------------------------------------------------------------------------------------------------------------------------------------------------------------------------------------------------------------------------------------------------------------------------------------------------------------------------------------------------------------------------------------------------------------------------------------------------------------------------------------------------------------------------------------------------------------------------------------------------------------------------------------------------------------------------------------------------------------------------------------------------------------------------------------------------------------------------------------------------------------------------------------------------------------------------------------------------------------------------------------------------------------------------------------------------------------------------------------------------------------------------------------------------------------------------------------------------------------------------------------------------------------------------------------------------------------------------------------------------------------------------------------------------------------------------------------------------------------------------------------------------------------------------------------------------------------------------------------------------------------------------------------------------------------------------------------------------------------------------------------------------------------------------------------------------------------------------------------------------------------------------------------------------------------------------------------------------------------------------------------------------------------------------------------------------------------------------------------------------------------------------------------------------------------------------------------------------------------------------------------------------------------------------------------------------------------------------------------------------------------------------------------------------------------------------------------------------------------------------------------------------------------------------------------------------------------------------------------------------------------------------------------------------------------------------------------------------------------------------------------------------------------------------------------------------------------------------------------------------------------------------------------------------------------------------------------------------------------------------------------------------------------------------------------------------------------------------------------------------AAAGTGGACCGTTTCGAATCTGGTGTAATCCCTTACGCTAAAATGGGTTACTGGGATGCTTCATACGCAGTAAAAACTACTGATGTTCTTGCATTATTCCGTATTACACCACAACCAGGTGTAGATCCTGTGGAAGCAGCTGCAGCCGTAGCTGGTGAATCGTCTACAGCAACTTGGACAGTTGTATGGACTGATTTATTAACAGCTTGTGACCGTTACCGTGCAAAAGCATACCGTGTAGATCCAGTTCCAAACGCAACAGATCAATACTTTGCATTTATCGCATACGAATGTGATTTATTTGAAGAAGGTTCGTTAGCTAACTTAACAGCATCTATCATTGGTAACGTTTTCGGTTTCAAAGCTATCTCAGCGTTACGTTTAGAAGATATGCGTATCCCTCACTCATACTTAAAAACATTCCAAGGTCCAGCGACAGGGATTATTGTAGAACGTGAGCGTTTAAACAAATACGGTGTTCCATTACTAGGTGCAACAGTAAAACCAAAACTAGGTTTATCTGGTAAAAACTATGGTCGTGTAGTATACGAAGGTTTAAAAGGTGGTTTAGACTTCTTAAAAGATGATGAGAACATTAACTCACAACCATTCATGCGTTGGAGAGAGCGTTTCTTAAACTGTATGGAAGGTATTAACCGTGCTTCTGCTGCTACAGGTGAGGTAAAAGGTTCTTACTTAAACGTTACAGCTGCTACTATGGAAGAAGTATACAAACGTTGTGAGTATGCTAAAGAAGTAGGTTCTGTAATTGTAATGATCGATTTAGTTATGGGTTACACAGCAATTCAAAGTACTGCTATTTGGGCTCGTGAGAACGATATGTTATTACACTTACACCGTGCCGGTAACTCTACATACGCTCGTCAAAAGAATCATGGTATTAACTTCCGTGTTATCTGTAAATGGATGCGTATGTCTGGTGTAGATCATATTCACGCTGGAACAGTTGTAGGTAAATTAGAAGGTGATCCTTTAATGATTAAAGGTTTCTACGATATTTTACGTTTAACTCAATTAGAAGTAAACTTACCATACGGTATTTTCTTCGAAATGTCTTGGGCTAGTTTACGTCGTTGTATGCCGGTTGCATCTGGTGGTATTCACTGTGGTCAAATGCACCAATTAGTACACTACTTAGGTGATGACGTAGTATTACAATTCGGTGGTGGTACAATTGGTCACCCTGATGGTATCCAAGCTGGTGCTACTGCAAACCGTGTTGCATTAGAAGCTATGGTATTAGCTCGTAACGAAGGTGCTGACTACTTCAATAATGAAGTTGGTCCACAAATTTTACGCAACGCTGCGAAAACATGTGGTCCTTTACAAACAGCATTAGACTTATGGAAAGATATTAGTTTCAACTACACATCTACAGATACAGCAGATTTCGCTGCAACACCAACAGCAAACGTATAAT--AA--------------------------------------------------------------------------------------------------------------------------------------------------------------------------------------------------------------------------------------------------------------------------------------------------------------------------------------------------------------------------------------------------------------------------------------------------------------------------------------------------------------------------------------------------------------------------------------------------------------------------------------------------------------------------------------------------------------------------------------------------------------------------------------------------------------------------------------------------------------------------------------------------------------------------------------------------------------------------------------------------------------------------------------------------------------------------------------------------------------------------------------------------------------------------------------------------------------------------------------------------------------------------------------------------------------------------------------------------------------------------------------------------------------------------------------------------------------------------------------------------------------------------------------------------
fwNitzschia_inconspicua_G5_3_HF679168_HF675089                                       ---------------------------------------------------------------------------------------------------------------------------------------------------------------------------------------------------------------------------------------------------------------------------------------------------------------------------------------------------------------------------------------------------------------------------------------------------------------------------------------------------------------------------------------------------------------------------------------------------------------------------------------------------------------------------------------------------------------------------------------------------------------------------------------------------------------------------------------------------------------------------------------------------------------------------------------------------------------------------------------------------------------------------------------------------------------------------------------------------------------------------------------------------------------------------------------------------------------------------------------------------------------------------------------------------------------------------------------------------------------------------------------------------------------------------------------------------------------------------------------------------------------------------------------------------------------------------------------------------------------------------------------------------------------------------------------------------------------------------------------------------------------------------------------------------------------------------------------------------------------------------------------------------------------------------------------------------------------------------------------------------------------------------------------------------------------------------------------------------------------------------------------------------------------------------------------------------------------------------------------------------------------------------------------------------------------------------------------------------------------------------------------------------------------------------------------------------------------------------------------------------------------------------------------------------------------------------------------------------------------------------------------------------------------------------------------------------------------------------------------------------------------------------------------------------------------------------------------------------------------------------------------------------------------------------------------------------------------------------------------------------------------------------------------------------------------------------------------------------------------------------------------------------------------------------------------------------------------------------------------------------CCCGCT-GAA--WTTAAGCATATAATTAAGCGGAKGAAAAGAAACTAACCAGGATTCCCCCAGTAAGGGCGACTGAAGCGGGATGAGCTC-AGGATGTGAATCTGTATACTA-CACTAATGTRYACCGAATTGTGGTCTGTAGAC-TTTGACGTTA-ACA--TGC-CGGGCCAAGTCCCTTGGAACAGGGCAGCAGAGAGGGTGAGACTCCCGTT--CGCCTGGTGGTGTGAGTCAGATG---------TCAACGAGTCGAGTTGTTTGGGATTGCAGCTCTAATTTGGTGGTAAATTCCATCTAAAGCTAAATATTGGTGGGAGACCGATAGCGTACAAGTACCGTGAG-GGAAAGATGCAA-AGAACTTTGAAAAGAGAGTTAAAGAGTACCTGAAATTGCTGAAACGGAAGCGAAGGAAACCAGTGTCT---GATT-GTACCATACTTCCCTTGCCACTTGTGGTCTGGGCGCTGTGGTGCTTTCATAGGTCTGCCTTGGTTGTGTCTCTCTGGAA--GAGCGCCCACAGAGTTGATGTGGGT-TGCTAGCA------------------TTGGACT-TGACTGAG--TGCAGACG----------------------AAATGGTTTTCTTTACCCCGTCTTGAAACACGG--ACCAAGGAGTCTAACATATGTGCGAGTACAGGGGTGGCAAACCCCGGTGCGCAATGAAAGTGACA-GTGGTTGGATG-------TTTTTGCACAATCCGCCGGCCTCAATCCCTCGGGAGAACGGTCTGAGTGTGAGCATACATGTTGGGACC-CGAAA-GGTGATGAA-CTATGCCTGAATAGGGT-GAAGCCAGGGGAAACTCTGGTGGAGGCTYGTAGCGATT-CTGAC-GTGCAAAT-CGATCGTC-AAAT----------------------------------------------------------------------------------------------------------------------------------------------------------------------------------------------------------------------------------------------------------------------------------------------------------------------------------------------------------------------------------------------------------------------------------------------------------------------------------------------------------------------------------------------------------------------------------------------------------------------------------------------------------------------------------------------------------------------------------------------------------------------------------------------------------------------------------------------------------------------------------------------------------------------------------------------------------------------------------------------------------------------------------------------------------------------------------------------------------------------------------------------------------------------------------------------------------------------------------------------------------------------------------------------------------------------------------------------------------------------------------------------------------------------------------------------------------------------------------------------------------------------------------------------------------------------------------------------------------------------------------------------------------------------------------------------------------------------------------------------------------------------------------------------------------------------------------------------------------------------------------------------------------------------------------------------------------------------------------------------------------------------------------------------------------------------------------------------------------------------------------------------------------------------------------------------------------------------------------------------------------------------------------------------------------------------------------------------------------------------------------------------------------------------------------------------------------------------------------------------------------------------------------------------------------------------------------------------------------------------------------------------------------------------------------------------------------------------------------------------------------------------------------------------------------------------------------------------------------------------------------------------------------------------------------------------------------------------------------------------------------------------------------------------------------------------------------------------------------------------------------------------------------------------------------------------------------------------------------------------------------------------------------------------------------------------------------------------------------------------------------------------------------------------------------------------------------------------------------------------------------------------------------------------------------------------------------------------------------------------------------------------------AGTGACCGTTTCGAATCTGGTGTAATCCCTTACGCTAAAATGGGTTACTGGGATGCTTCATACGCAGTAAAAACTACTGATGTTCTTGCATTATTCCGTATTACACCACAACCAGGTGTAGATCCTGTGGAAGCAGCTGCAGCCGTAGCTGGTGAATCGTCTACAGCAACTTGGACAGTTGTATGGACTGATTTATTAACAGCTTGTGACCGTTACCGTGCAAAAGCATACCGTGTAGATCCAGTTCCAAACGCAACAGATCAATACTTTGCATTTATCGCATACGAATGTGATTTATTTGAAGAAGGTTCGTTAGCTAACTTAACAGCATCTATCATTGGTAACGTTTTCGGTTTCAAAGCTATCTCAGCGTTACGTTTAGAAGATATGCGTATCCCTCACTCATACTTAAAAACATTCCAAGGTCCAGCGACAGGGATTATTGTAGAACGTGAGCGTTTAAACAAATACGGTGTTCCATTACTAGGTGCAACAGTAAAACCAAAACTAGGTTTATCTGGTAAAAACTATGGTCGTGTAGTATACGAAGGTTTAAAAGGTGGTTTAGACTTCTTAAAAGATGATGAGAACATTAACTCACAACCATTCATGCGTTGGAGAGAGCGTTTCTTAAACTGTATGGAAGGTATTAACCGTGCTTCTGCTGCTACAGGTGAGGTAAAAGGTTCTTACTTAAACGTTACAGCTGCTACTATGGAAGAAGTATACAAACGTTGTGAGTATGCTAAAGAAGTAGGTTCTGTAATTGTAATGATCGATTTAGTTATGGGTTACACAGCAATTCAAAGTACTGCTATTTGGGCTCGTGAGAACGATATGTTATTACACTTACACCGTGCCGGTAACTCTACATACGCTCGTCAAAAGAATCATGGTATTAACTTCCGTGTTATCTGTAAATGGATGCGTATGTCTGGTGTAGATCATATTCACGCTGGAACAGTTGTAGGTAAATTAGAAGGTGATCCTTTAATGATTAAAGGTTTCTACGATATTTTACGTTTAACTCAATTAGAAGTAAACTTACCATACGGTATTTTCTTCGAAATGTCTTGGGCTAGTTTACGTCGTTGTATGCCGGTTGCATCTGGTGGTATTCACTGTGGTCAAATGCACCAATTAGTACACTACTTAGGTGATGACGTAGTATTACAATTCGGTGGTGGTACAATTGGTCACCCTGATGGTATCCAAGCTGGTGCTACTGCAAACCGTGTTGCATTAGAAGCTATGGTATTAGCTCGTAACGAAGGTGCTGACTACTTCAATAATGAAGTTGGTCCACAAATTTTACGCAACGCTGCGAAAACATGTGGTCCTTTACAAACAGCATTAGACTTATGGAAAGATATTAGTTTCAACTACACATCTACAGATACAGCAGATTTCGCTGCAACACCAACAGCAAACGTATAAT--AAGTTACTTTTAAAA-AATTAAAGGAGTATTCGAATAGTG------------------------------------------------------------------------------------------------------------------------------------------------------------------------------------------------------------------------------------------------------------------------------------------------------------------------------------------------------------------------------------------------------------------------------------------------------------------------------------------------------------------------------------------------------------------------------------------------------------------------------------------------------------------------------------------------------------------------------------------------------------------------------------------------------------------------------------------------------------------------------------------------------------------------------------------------------------------------------------------------------------------------------------------------------------------------------------------------------------------------------------------------------------------------------------------------------------------------------------------------------------------------------------------------------------------------------------------------------------------------------------------------------------------------------------------------------------------------------------------------------------
fwNitzschia_inconspicua_G5_4_HF679169_HF675090                                       -------------------------------------------------------------------------------------------------------------------------------------------------------------------------------------------------------------------------------------------------------------------------------------------------------------------------------------------------------------------------------------------------------------------------------------------------------------------------------------------------------------------------------------------------------------------------------------------------------------------------------------------------------------------------------------------------------------------------------------------------------------------------------------------------------------------------------------------------------------------------------------------------------------------------------------------------------------------------------------------------------------------------------------------------------------------------------------------------------------------------------------------------------------------------------------------------------------------------------------------------------------------------------------------------------------------------------------------------------------------------------------------------------------------------------------------------------------------------------------------------------------------------------------------------------------------------------------------------------------------------------------------------------------------------------------------------------------------------------------------------------------------------------------------------------------------------------------------------------------------------------------------------------------------------------------------------------------------------------------------------------------------------------------------------------------------------------------------------------------------------------------------------------------------------------------------------------------------------------------------------------------------------------------------------------------------------------------------------------------------------------------------------------------------------------------------------------------------------------------------------------------------------------------------------------------------------------------------------------------------------------------------------------------------------------------------------------------------------------------------------------------------------------------------------------------------------------------------------------------------------------------------------------------------------------------------------------------------------------------------------------------------------------------------------------------------------------------------------------------------------------------------------------------------------------------------------------------------------------------------------TACCCGCTGGAA--TTTAAGCATATAATTAAGCGGWGGAAAAGAAACTAACYAGGATTCCCCCAGTAAGGGCGACTGAAGCGGGATGAGCTC-AGGATGTGAATCTGTATACTA-CACTAATGTATACCGAATTGTGGTCTGTAGAC-TTTGACGTTA-ACA--TGC-CGGGCCAAGTCCCTTGGAACAGGGCAGCAGAGAGGGTGAGACTCCCGTT--CGCCTGGTGGTGTGAGTCAGATG---------TCAACGAGTCGAGTTGTTTGGGATTGCAGCTCTAATTTGGTGGTAAATTCCATCTAAAGCTAAATATTGGTGGGAGACCGATAGCGTACAAGTACCGTGAG-GGAAAGATGCAA-AGAACTTTGAAAAGAGAGTTAAAGAGTACCTGAAATTGCTGAAACGGAAGCGAAGGAAACCAGTGTCT---GATT-GTACCATACTTCCCTTGCCACTTGTGGTCTGGGCGCTGTGGTGCTTTCATAGGTCTGCCTTGGTTGTGTCTCTCTGGAA--GAGCGCCCACAGAGTTGATGTGGGT-TGCTAGCA------------------TTGGACT-TGACTGAG--TGCAGACG----------------------AAATGGTTTTCTTTACCCCGTCTTGAAACACGG--ACCAAGGAGTCTAACATATGTGCGAGTACAGGGGTGGCAAACCCCGGTGCGCAATGAAAGTGACA-GTGGTTGGATK-------TTTTTGCACAATCCGCCGGCCTCAATCCCTCGGGAGAACGGTYTGAGTGTGAGCATACATGTTGGGACC-CGAAA-GGTGATGAA-CTATGCCTGAATAGGGT-GAAGCCAGGGGAAACTCTGGTGGAGGCTCGTAGCGATT-CTGAC-GTGCAAAT-CGATCGTC-AAATTT--------------------------------------------------------------------------------------------------------------------------------------------------------------------------------------------------------------------------------------------------------------------------------------------------------------------------------------------------------------------------------------------------------------------------------------------------------------------------------------------------------------------------------------------------------------------------------------------------------------------------------------------------------------------------------------------------------------------------------------------------------------------------------------------------------------------------------------------------------------------------------------------------------------------------------------------------------------------------------------------------------------------------------------------------------------------------------------------------------------------------------------------------------------------------------------------------------------------------------------------------------------------------------------------------------------------------------------------------------------------------------------------------------------------------------------------------------------------------------------------------------------------------------------------------------------------------------------------------------------------------------------------------------------------------------------------------------------------------------------------------------------------------------------------------------------------------------------------------------------------------------------------------------------------------------------------------------------------------------------------------------------------------------------------------------------------------------------------------------------------------------------------------------------------------------------------------------------------------------------------------------------------------------------------------------------------------------------------------------------------------------------------------------------------------------------------------------------------------------------------------------------------------------------------------------------------------------------------------------------------------------------------------------------------------------------------------------------------------------------------------------------------------------------------------------------------------------------------------------------------------------------------------------------------------------------------------------------------------------------------------------------------------------------------------------------------------------------------------------------------------------------------------------------------------------------------------------------------------------------------------------------------------------------------------------------------------------------------------------------------------------------------------------------------------------------------------------------------------------------------------------------------------------------------------------------------------------------------------------------------------------------------------AGTGACCGTTTCGAATCTGGTGTAATCCCTTACGCTAAAATGGGTTACTGGGATGCTTCATACGCAGTAAAAACTACTGATGTTCTTGCATTATTCCGTATTACACCACAACCAGGTGTAGATCCTGTGGAAGCAGCTGCAGCCGTAGCTGGTGAATCGTCTACAGCAACTTGGACAGTTGTATGGACTGATTTATTAACAGCTTGTGACCGTTACCGTGCAAAAGCATACCGTGTAGATCCAGTTCCAAACGCAACAGATCAATACTTTGCATTTATCGCATACGAATGTGATTTATTTGAAGAAGGTTCGTTAGCTAACTTAACAGCATCTATCATTGGTAACGTTTTCGGTTTCAAAGCTATCTCAGCGTTACGTTTAGAAGATATGCGTATCCCTCACTCATACTTAAAAACATTCCAAGGTCCAGCGACAGGGATTATTGTAGAACGTGAGCGTTTAAACAAATACGGTGTTCCATTACTAGGTGCAACAGTAAAACCAAAACTAGGTTTATCTGGTAAAAACTATGGTCGTGTAGTATACGAAGGTTTAAAAGGTGGTTTAGACTTCTTAAAAGATGATGAGAACATTAACTCACAACCATTCATGCGTTGGAGAGAGCGTTTCTTAAACTGTATGGAAGGTATTAACCGTGCTTCTGCTGCTACAGGTGAGGTAAAAGGTTCTTACTTAAACGTTACAGCTGCTACTATGGAAGAAGTATACAAACGTTGTGAGTATGCTAAAGAAGTAGGTTCTGTAATTGTAATGATCGATTTAGTTATGGGTTACACAGCAATTCAAAGTACTGCTATTTGGGCTCGTGAGAACGATATGTTATTACACTTACACCGTGCCGGTAACTCTACATACGCTCGTCAAAAGAATCATGGTATTAACTTCCGTGTTATCTGTAAATGGATGCGTATGTCTGGTGTAGATCATATTCACGCTGGAACAGTTGTAGGTAAATTAGAAGGTGATCCTTTAATGATTAAAGGTTTCTACGATATTTTACGTTTAACTCAATTAGAAGTAAACTTACCATACGGTATTTTCTTCGAAATGTCTTGGGCTAGTTTACGTCGTTGTATGCCGGTTGCATCTGGTGGTATTCACTGTGGTCAAATGCACCAATTAGTACACTACTTAGGTGATGACGTAGTATTACAATTCGGTGGTGGTACAATTGGTCACCCTGATGGTATCCAAGCTGGTGCTACTGCAAACCGTGTTGCATTAGAAGCTATGGTATTAGCTCGTAACGAAGGTGCTGACTACTTCAATAATGAAGTTGGTCCACAAATTTTACGCAACGCTGCGAAAACATGTGGTCCTTTACAAACAGCATTAGACTTATGGAAAGATATTAGTTTCAACTACACATCTACAGATACAGCAGATTTCGCTGCA----------------------------------------------------------------------------------------------------------------------------------------------------------------------------------------------------------------------------------------------------------------------------------------------------------------------------------------------------------------------------------------------------------------------------------------------------------------------------------------------------------------------------------------------------------------------------------------------------------------------------------------------------------------------------------------------------------------------------------------------------------------------------------------------------------------------------------------------------------------------------------------------------------------------------------------------------------------------------------------------------------------------------------------------------------------------------------------------------------------------------------------------------------------------------------------------------------------------------------------------------------------------------------------------------------------------------------------------------------------------------------------------------------------------------------------------------------------------------------------------------------------------------------------------------------------------------
fwNitzschia_inconspicua_G5_5_HF679170_HF675091                                       ----------------------------------------------------------------------------------------------------------------------------------------------------------------------------------------------------------------------------------------------------------------------------------------------------------------------------------------------------------------------------------------------------------------------------------------------------------------------------------------------------------------------------------------------------------------------------------------------------------------------------------------------------------------------------------------------------------------------------------------------------------------------------------------------------------------------------------------------------------------------------------------------------------------------------------------------------------------------------------------------------------------------------------------------------------------------------------------------------------------------------------------------------------------------------------------------------------------------------------------------------------------------------------------------------------------------------------------------------------------------------------------------------------------------------------------------------------------------------------------------------------------------------------------------------------------------------------------------------------------------------------------------------------------------------------------------------------------------------------------------------------------------------------------------------------------------------------------------------------------------------------------------------------------------------------------------------------------------------------------------------------------------------------------------------------------------------------------------------------------------------------------------------------------------------------------------------------------------------------------------------------------------------------------------------------------------------------------------------------------------------------------------------------------------------------------------------------------------------------------------------------------------------------------------------------------------------------------------------------------------------------------------------------------------------------------------------------------------------------------------------------------------------------------------------------------------------------------------------------------------------------------------------------------------------------------------------------------------------------------------------------------------------------------------------------------------------------------------------------------------------------------------------------------------------------------------------------------------------------------------------------G-A--TTTAAGCATATAATTAAGCGGAGGAAAAGAAACTAACCAGGATTCCCCCAGTAAGGGCGACTGAAGCGGGATGAGCTC-AGGATGTGAATCTGTATACTA-CACTAATGTATACCGAATTGTGGTCTGTAGAC-TTTGACGTTA-ACA--TGC-CGGGCCAAGTCCCTTGGAACAGGGCAGCAGAGAGGGTGAGACTCCCGTT--CGCCTGGTGGTGTGAGTCAGATG---------TCAACGAGTCGAGTTGTTTGGGATTGCAGCTCTAATTTGGTGGTAAATTCCATCTAAAGCTAAATATTGGTGGGAGACCGATAGCGTACAAGTACCGTGAG-GGAAAGATGCAA-AGAACTTTGAAAAGAGAGTTAAAGAGTACCTGAAATTGCTGAAACGGAAGCGAAGGAAACCAGTGTCT---GATT-GTACCATACTTCCCTTGCCACTTGTGGTCTGGGCGCTGTGGTGCTTTCATAGGTCTGCCTTGGTTGTGTCTCTCTGGAA--GAGCGCCCACAGAGTTGATGTGGGT-TGCTAGCA------------------TTGGACT-TGACTGAG--TGCAGACG----------------------AAATGGTTTTCTTTACCCCGTCTTGAAACACGG--ACCAAGGAGTCTAACATATGTGCGAGTACAGGGGTGGCAAACCCCGGTGCGCAATGAAAGTGACA-GTGGTTGGATG-------TTTTTGCACAATCCGCCGGCCTCAATCCCTCGGGAGAACGGTYTGAGTGTGAGCATACATGTTGGGACC-CGAAA-GGTGATGAA-CTATGCCTGAATAGGGT-GAAGCCAGGGGAAACTCTGGTGGAGGCTYGTAGCGATT-CTGAC-GTGCAAAT-CGATCGTC-AAAT----------------------------------------------------------------------------------------------------------------------------------------------------------------------------------------------------------------------------------------------------------------------------------------------------------------------------------------------------------------------------------------------------------------------------------------------------------------------------------------------------------------------------------------------------------------------------------------------------------------------------------------------------------------------------------------------------------------------------------------------------------------------------------------------------------------------------------------------------------------------------------------------------------------------------------------------------------------------------------------------------------------------------------------------------------------------------------------------------------------------------------------------------------------------------------------------------------------------------------------------------------------------------------------------------------------------------------------------------------------------------------------------------------------------------------------------------------------------------------------------------------------------------------------------------------------------------------------------------------------------------------------------------------------------------------------------------------------------------------------------------------------------------------------------------------------------------------------------------------------------------------------------------------------------------------------------------------------------------------------------------------------------------------------------------------------------------------------------------------------------------------------------------------------------------------------------------------------------------------------------------------------------------------------------------------------------------------------------------------------------------------------------------------------------------------------------------------------------------------------------------------------------------------------------------------------------------------------------------------------------------------------------------------------------------------------------------------------------------------------------------------------------------------------------------------------------------------------------------------------------------------------------------------------------------------------------------------------------------------------------------------------------------------------------------------------------------------------------------------------------------------------------------------------------------------------------------------------------------------------------------------------------------------------------------------------------------------------------------------------------------------------------------------------------------------------------------------------------------------------------------------------------------------------------------------------------------------------------------------------------------------GAACGGACTCGAATTAAAAGTGACCGTTACGAATCTGGTGTAATCCCTTACGCTAAAATGGGTTACTGGGATGCTTCATACGCAGTAAAAACTACTGATGTTCTTGCATTATTCCGTATTACACCACAACCAGGTGTAGATCCTGTGGAAGCAGCTGCAGCCGTAGCTGGTGAATCGTCTACAGCAACTTGGACAGTTGTATGGACTGATTTATTAACAGCTTGTGACCGTTACCGTGCAAAAGCATACCGTGTAGATCCAGTTCCAAACGCAACAGATCAATACTTTGCATTTATCGCATACGAATGTGATTTATTTGAAGAAGGTTCGTTAGCTAACTTAACAGCATCTATCATTGGTAACGTTTTCGGTTTCAAAGCTATCTCAGCGTTACGTTTAGAAGATATGCGTATCCCTCACTCATACTTAAAAACATTCCAAGGTCCAGCGACAGGGATTATTGTAGAACGTGAGCGTTTAAACAAATACGGTGTTCCATTACTAGGTGCAACAGTAAAACCAAAACTAGGTTTATCTGGTAAAAACTATGGTCGTGTAGTATACGAAGGTTTAAAAGGTGGTTTAGACTTCTTAAAAGATGATGAGAACATTAACTCACAACCATTCATGCGTTGGAGAGAGCGTTTCTTAAACTGTATGGAAGGTATTAACCGTGCTTCTGCTGCTACAGGTGAGGTAAAAGGTTCTTACTTAAACGTTACAGCTGCTACTATGGAAGAAGTATACAAACGTTGTGAGTATGCTAAAGAAGTAGGTTCTGTAATTGTAATGATCGATTTAGTTATGGGTTACACAGCAATTCAAAGTACTGCTATTTGGGCTCGTGAGAACGATATGTTATTACACTTACACCGTGCCGGTAACTCTACATACGCTCGTCAAAAGAATCATGGTATTAACTTCCGTGTTATCTGTAAATGGATGCGTATGTCTGGTGTAGATCATATTCACGCTGGAACAGTTGTAGGTAAATTAGAAGGTGATCCTTTAATGATTAAAGGTTTCTACGATATTTTACGTTTAACTCAATTAGAAGTAAACTTACCATACGGTATTTTCTTCGAAATGTCTTGGGCTAGTTTACGTCGTTGTATGCCGGTTGCATCTGGTGGTATTCACTGTGGTCAAATGCACCAATTAGTACACTACTTAGGTGATGACGTAGTATTACAATTCGGTGGTGGTACAATTGGTCACCCTGATGGTATCCAAGCTGGTGCTACTGCAAACCGTGTTGCATTAGAAGCTATGGTATTAGCTCGTAACGAAGGTGCTGACTACTTCAATAATGAAGTTGGTCCACAAATTTTACGCAACGCTGCGAAAACATGTGGTCCTTTACAAACAGCATTAGACTTATGGAAAGATATTAGTTTCAA--------------------------------------------------------------------------------------------------------------------------------------------------------------------------------------------------------------------------------------------------------------------------------------------------------------------------------------------------------------------------------------------------------------------------------------------------------------------------------------------------------------------------------------------------------------------------------------------------------------------------------------------------------------------------------------------------------------------------------------------------------------------------------------------------------------------------------------------------------------------------------------------------------------------------------------------------------------------------------------------------------------------------------------------------------------------------------------------------------------------------------------------------------------------------------------------------------------------------------------------------------------------------------------------------------------------------------------------------------------------------------------------------------------------------------------------------------------------------------------------------------------------------------------------------------------------------------------------------------------
fwNitzschia_inconspicua_G5_9_HF679174_HF675094                                       ----------------------------------------------------------------------------------------------------------------------------------------------------------------------------------------------------------------------------------------------------------------------------------------------------------------------------------------------------------------------------------------------------------------------------------------------------------------------------------------------------------------------------------------------------------------------------------------------------------------------------------------------------------------------------------------------------------------------------------------------------------------------------------------------------------------------------------------------------------------------------------------------------------------------------------------------------------------------------------------------------------------------------------------------------------------------------------------------------------------------------------------------------------------------------------------------------------------------------------------------------------------------------------------------------------------------------------------------------------------------------------------------------------------------------------------------------------------------------------------------------------------------------------------------------------------------------------------------------------------------------------------------------------------------------------------------------------------------------------------------------------------------------------------------------------------------------------------------------------------------------------------------------------------------------------------------------------------------------------------------------------------------------------------------------------------------------------------------------------------------------------------------------------------------------------------------------------------------------------------------------------------------------------------------------------------------------------------------------------------------------------------------------------------------------------------------------------------------------------------------------------------------------------------------------------------------------------------------------------------------------------------------------------------------------------------------------------------------------------------------------------------------------------------------------------------------------------------------------------------------------------------------------------------------------------------------------------------------------------------------------------------------------------------------------------------------------------------------------------------------------------------------------------------------------------------------------------------------------------------------------------GAA---TTAAGCATATAATTAAGCGGAGGAAAAGAAACTAACCAGGATTCCCCCAGTAAGGGCGACTGAAGCGGGATGAGCTC-AGGATGTGAATCTGTATACTA-CACTAATGTATACCGAATTGTGGTCTGTAGAC-TTTGACGTTA-ACA--TGC-CGGGCCAAGTCCCTTGGAACAGGGCAGCAGAGAGGGTGAGACTCCCGTT--CGCCTGGTGGTGTGAGTCAGATG---------TCAACGAGTCGAGTTGTTTGGGATTGCAGCTCTAATTTGGTGGTAAATTCCATCTAAAGCTAAATATTGGTGGGAGACCGATAGCGTACAAGTACCGTGAG-GGAAAGATGCAA-AGAACTTTGAAAAGAGAGTTAAAGAGTACCTGAAATTGCTGAAACGGAAGCGAAGGAAACCAGTGTCT---GATT-GTACCATACTTCCCTTGCCACTTGTGGTCTGGGCGCTGTGGTGCTTTCATAGGTCTGCCTTGGTTGTGTCTCTCTGGAA--GAGCGCCCACAGAGTTGATGTGGGT-TGCTAGCA------------------TTGGACT-TGACTGAG--TGCAGACG----------------------AAATGGTTTTCTTTACCCCGTCTTGAAACACGG--ACCAAGGAGTCTAACATATGTGCGAGTACAGGGGTGGCAAACCCCGGTGCGCAATGAAAGTGACA-GTGGTTGGATG-------TTTTTGCACAATCCGCCGGCCTCAATCCCTCGGGAGAACGGTCTGAGTGTGAGCATACATGTTGGGACC-CGAAA-GGTGATGAA-CTATGCCTGAATAGGGT-GAAGCCAGGGGAAACTCTGGTGGAGGCTCGTAGCGATT-CTGAC-GTGCAAAT-CGATCGTC-AAATT-----------------------------------------------------------------------------------------------------------------------------------------------------------------------------------------------------------------------------------------------------------------------------------------------------------------------------------------------------------------------------------------------------------------------------------------------------------------------------------------------------------------------------------------------------------------------------------------------------------------------------------------------------------------------------------------------------------------------------------------------------------------------------------------------------------------------------------------------------------------------------------------------------------------------------------------------------------------------------------------------------------------------------------------------------------------------------------------------------------------------------------------------------------------------------------------------------------------------------------------------------------------------------------------------------------------------------------------------------------------------------------------------------------------------------------------------------------------------------------------------------------------------------------------------------------------------------------------------------------------------------------------------------------------------------------------------------------------------------------------------------------------------------------------------------------------------------------------------------------------------------------------------------------------------------------------------------------------------------------------------------------------------------------------------------------------------------------------------------------------------------------------------------------------------------------------------------------------------------------------------------------------------------------------------------------------------------------------------------------------------------------------------------------------------------------------------------------------------------------------------------------------------------------------------------------------------------------------------------------------------------------------------------------------------------------------------------------------------------------------------------------------------------------------------------------------------------------------------------------------------------------------------------------------------------------------------------------------------------------------------------------------------------------------------------------------------------------------------------------------------------------------------------------------------------------------------------------------------------------------------------------------------------------------------------------------------------------------------------------------------------------------------------------------------------------------------------------------------------------------------------------------------------------------------------------------------------------------------------------------------------------------------------------------------------------------------------------------------AAAAACTACTGATGTTCTTGCATTATTCCGTATTACACCACAACCAGGTGTAGATCCTGTGGAAGCAGCTGCAGCCGTAGCTGGTGAATCGTCTACAGCAACTTGGACAGTTGTATGGACTGATTTATTAACAGCTTGTGACCGTTACCGTGCAAAAGCATACCGTGTAGATCCAGTTCCAAACGCAACAGATCAATACTTTGCATTTATCGCATACGAATGTGATTTATTTGAAGAAGGTTCGTTAGCTAACTTAACAGCATCTATCATTGGTAACGTTTTCGGTTTCAAAGCTATCTCAGCGTTACGTTTAGAAGATATGCGTATCCCTCACTCATACTTAAAAACATTCCAAGGTCCAGCGACAGGGATTATTGTAGAACGTGAGCGTTTAAACAAATACGGTGTTCCATTACTAGGTGCAACAGTAAAACCAAAACTAGGTTTATCTGGTAAAAACTATGGTCGTGTAGTATACGAAGGTTTAAAAGGTGGTTTAGACTTCTTAAAAGATGATGAGAACATTAACTCACAACCATTCATGCGTTGGAGAGAGCGTTTCTTAAACTGTATGGAAGGTATTAACCGTGCTTCTGCTGCTACAGGTGAGGTAAAAGGTTCTTACTTAAACGTTACAGCTGCTACTATGGAAGAAGTATACAAACGTTGTGAGTATGCTAAAGAAGTAGGTTCTGTAATTGTAATGATCGATTTAGTTATGGGTTACACAGCAATTCAAAGTACTGCTATTTGGGCTCGTGAGAACGATATGTTATTACACTTACACCGTGCCGGTAACTCTACATACGCTCGTCAAAAGAATCATGGTATTAACTTCCGTGTTATCTGTAAATGGATGCGTATGTCTGGTGTAGATCATATTCACGCTGGAACAGTTGTAGGTAAATTAGAAGGTGATCCTTTAATGATTAAAGGTTTCTACGATATTTTACGTTTAACTCAATTAGAAGTAAACTTACCATACGGTATTTTCTTCGAAATGTCTTGGGCTAGTTTACGTCGTTGTATGCCGGTTGCATCTGGTGGTATTCACTGTGGTCAAATGCACCAATTAGTACACTACTTAGGTGATGACGTAGTATTACAATTCGGTGGTGGTACAATTGGTCACCCTGATGGTATCCAAGCTGGTGCTACTGCAAACCGTGTTGCATTAGAAGCTATGGTATTAGCTCGTAACGAAGGTGCTGACTACTTCAATAATGAAGTTGGTCCACAAATTTTACGCAACGCTGCGAAAACATGTGGTCCTTTACAAACAGCATTAGACTTATGGAAAGATATTAGTTT-----------------------------------------------------------------------------------------------------------------------------------------------------------------------------------------------------------------------------------------------------------------------------------------------------------------------------------------------------------------------------------------------------------------------------------------------------------------------------------------------------------------------------------------------------------------------------------------------------------------------------------------------------------------------------------------------------------------------------------------------------------------------------------------------------------------------------------------------------------------------------------------------------------------------------------------------------------------------------------------------------------------------------------------------------------------------------------------------------------------------------------------------------------------------------------------------------------------------------------------------------------------------------------------------------------------------------------------------------------------------------------------------------------------------------------------------------------------------------------------------------------------------------------------------------------------------------------------------------------------
[truncated: 3,380,168 more chars]
