# Supplementary material for: Spatial fragmentation in the distribution of diatom endosymbionts from the taxonomically clarified dinophyte Kryptoperidinium triquetrum (= Kryptoperidinium foliaceum, Peridiniales)
Source: Sci Rep. 2023 May 26;13:8593. doi: 10.1038/s41598-023-32949-y (PMC10219988; doi:10.1038/s41598-023-32949-y)
Supplement: Supplementary file 3 — Supplementary Information 2. [file 41598_2023_32949_MOESM3_ESM.nex]

#NEXUS

BEGIN DATA;
DIMENSIONS  NTAX=101 NCHAR=5647;
FORMAT DATATYPE=DNA GAP=- MISSING=?;
MATRIX

Kryptoperidinium_triquetrum_W1D11                                                              ------------------------------------YCHMARAWTAAGCCAKGCAKGTCTMRKHHHAMKCTY-YWRYYTKGYGAMWCTGMSHDTRDMWHAWTAYWMHVKTWWWDWYYWWWTKRDWGKBC-HY-TM-STACHT-GGATAACBGTRGTAATTCTAGARCTAAWACMTGCKWCARWACYCBWCY-ST---GCGGAWRGRTTGYRYTTABWARMYACARAACCAACGCAGGCDCTGCC-TGATTGDTTGGTGAGTCATGGTACGACAATGAATTGCACAGCACCAGCTGGCGATAGATCATTCAGGCTTCTGACCTATCAGCTTTCGACGGTAGGGDATTGGCTTACCGTGGCGATGACGGGTAACGGAGAATTAGGGTTCGATTCCGGAGAGGGAGCCTGAGAAATGGCTACCACATCTAAGGAAGGCAGCAGGCGCGCAAATTACCCAATTCTGACACAGGGAGGTAGTGACAAGAAATAACAATACAGGGCATCCATGTCTTGTAATTGGAATGAGTGTGATTTAAACCCCTTTAKGAGTATCGATTG-GAGGGCAAGTCTGGKGCCAGCAGCCGCGGTAATTCCAGCTCCAATAGCGTATATTAAAGTTGTTGCGGTTAAAAARCTCGTAGTTGGATTTCTGCCGAGGACGACCGGTCCGCCCTTCGGGTGA-GTATC-TGGCTCGACCTGGGCATATTCTTGGAGAACGCAGCT-GCGCTTGATTGTGCGGTGCGGCATTCAAGACATTTACTTTGAGGAAATTAGAGTGTTTCAAGCAGGCGCATGCCTTGAATACATTAGCATGGAATAATGACATAGGGCCTTGGTTCTATTTTGTTGGTTTCTAG-AGCTGAGGTAATGATTGATAGGGATGGTTGGGGGCATTCGTATTTAACTGTCAGAGGTGAAATTCTTGGATTTGTTAAAGACGGCCTACTGCGAAAGCATTTGCCAAGG-ATGTTCTCATTGATCAAGAACGAAAGTTAGGGGATCGAAGACGATCAGATACCGTCGTAGTCTTAACCATAAACTATGCCGACTAGAGATTGGAGGTCGTTTTCCATATGACCCCTTCAGCACCTTATGAGAAATCAAAGTCTTTGGGTTCCGGGGGGAGTATGGTCGCAAGGCTGAAACTTAAAGGAATTGACGGAAGGGCACCACCAGGAGTGGAGCCTGCGGCTTAATTTGACTCAACACGGGGAAACTTACCAGGTCCAGACATAGTAAGGATTGACAGATTGATAGCTCTTTCTTGATTCTATGGGTGGTGGTGCATGGCCGTTCTTAKTTGGKGGAGTGATTTGTCTGG-TTAATTCCGTTAACGAACGAGACCTTAACCTGCTAAATAGTTACTC-GTAACCTCKGTTACGTGGGCAACTTCTTAGAGGGACTTTGTGTGTCTAACGCGAGGAAGTTTGAGGCAATAACAGGTCTGTGATGCCCTTAGATGTTCTGGGCTGCACGCGCGCTACACTGATGCGCTCAACGAGTTTATGACCTAGCCCGAGAGGGCCGGGTAATCTTGTTAAACCGCATCGTGATGGGGATCGATTATTGCAATTATTAATCTTCAACGAGGAATTCCTAG-TAAGCGCGAGTCATCAGCTCGTGCTGATTACGTCCCTGCCCTTTGTACACACCGCCCGTCGCTCCTACCGATTGAGTGATCCGGTGAATAATACAGACCGCAGCGCTTAT---CAKTTC--CTGAAAAGTGCAGSGGGAAGTTTGGTG-AACCTTATCACTTARAGGAAGGAGAAGTCSTAACAAGGTTTCCGTAGGTGWACSWGCGGAAGGATCATTCATGCGCGATCCCTGGACTACATGCAT-------------CGACGGTGTGAGACTTCGCAC---------------------------------TCT----GTGCGTGAGCCTCGAGGGGTCTG----GTTATGC--GGGGTCTT---------------------------------------------------CTGGCTCTGTTGGTACCTCTTTCG-------------------------------------------GCTCTTCGCTCGCCATTCGTT---TAAGGATCCTGACCCCTC------------------------GGATGG--------------TGATACTTTTAGCGATGGATATTTCGGCTCGGACAACGATGAAGAGCGCAGCGAAGTGCGAGAAGCACTGCGAATTGCAGAATTCCGCGAGTCAATTGAAATTTGAATGCATGCTGCGCTTTCGGG-CAGGCCTGAAGGCATGCCTGCTTCAGCGTCTGCCCTGCTACTTGT-------GTGCTTTCCGCGCGTGCTGGAAGCATCCGAGCTG-----------------------TGAGTATCCAGG---AGTCTTG----CGCTCC--------------------------TTGATGCCCGAAG---CTGGACG------AAGACTGAACCGCAGTAGTGGATGCTCCGGACGACATGCGGTGCTGGGCTTTCGTTCCTCACCTCTCC---------------------------------------------------------------------------CTGCGCAAGACATGAA-GCCAGGCTCGGGCACCC-GCTGAATTTAAGCATATMARTAAGCGGAGGATCGGAAACTAAACAGGATTCCCTTAGTAATGGCGAATGAACAGGGATGCGCTCGGACTGGGAATCGTGG-CCTTCGGCTTTGACTTGTAGTCTGTAGTTGCAAAGCTAACA-GAGGCGCAGGCGAAAATCTGTTGGAATATTG-GGCATAGAGGGTGAGAGTCCC-GTCCGCCAT-GCGCA-GT-CCTCCGTGTACAGCTTGTG-CCAAAGAGTCGCGCTCCTCGGGAGTGGAGTGCAAAGCGGGTGGTAAATTTCATCCGAAGCTAAATACATGTTCGAGATCGACAGTGGACAAGTACCATGAGGGAAAGGTGAAA-AGGACTTTGAAAAGAGAGCTAAA-AGGACATGAATTCGCTGAAAGGGAAGCGAATGGGACTA--GACGCGT-TGGGCGAGATTGCAGCCATGTTTGCG--A--GGCCCTGCCGTTTT-GGTACAAACACTGCGGCGGGTTGCGAGCAA--TGATTCGTTGTGTC-TCTCGTTCAGCATGCGACCCGTAGCGC-ATCTTTGAAGACAACGTTTGTGTGCGGAAT----CCTT-CCCTGGCGGGTGTGCACGCTGGTACGAAATCCATCGATGCGCTGCTT----------------------------------------------------------------------------------------------------------------GGTTGCGACTTARTTTCCTTCGACCCGTCTTGAAACACGGAM----------------------------------------------------------------------------------------------------------------------------------------------------------------------------------------------------------------------------------------------------------------------------------------------------------------------------------------------------------------------------------------------------------------------------------------------------------------------------------------------------------------------------------------------------------------------------------------------------------------------------------------------------------------------------------------------------------------------------------------------------------------------------------------------------------------------------------------------------------------------------------------------------------------------------------------------------------------------------------------------------------------------------------------------------------------------------------------------------------------------------------------------------------------------------------------------------------------------------------------------------------------------------------------------------------------------------------------------------------------------------------------------------------------------------------------------------------------------------------------------------------------------------------------------------------------------------------------------------------------------------------------------------------------------------------------------------------------------------------------------------------------------------------------------------------------------------------------------------------------------------------------------------------------------------------------------------------------------------------------------------------------------------------------------------------------------------------------------------------------------------------------------------------------------------------------------------------------------------------------------------------------------------
Kryptoperidinium_triquetrum_W4F09                                                              ------------------------------CTBGTCYHMAAGATTAAGCCATGCATGTCTMGKTHYAAKCTC-TWKYYTKGMRAMWCTGCVHHTRDMWHATTAYAMCAKTWWTAAYCWATTKRAWGKYC-HT-TM-CTACWT-GGATAACYGTRGTAATTCTAGAGCTAATACATGCTWCARWACYCKWCT-S--K-GSKRAWRGKTWKYRSWTWSWARCYACAGAACCAACGCAGGCTCTGCC-TGATTGTTTGGTGAGTCATGGTACGACAATGAATTGCACAGCACCAGCTGGCGATAGATCATTCAGGCTTCTGACCTATCAGCTTTCGACGGTAGGGTATTGGCTTACCGTGGCGATGACGGGTAACGGAGAATTAGGGTTCGATTCCGGAGAGGGAGCCTGAGAAATGGCTACCACATCTAAGGAAGGCAGCAGGCGCGCAAATTACCCAATTCTGACACAGGGAGGTAGTGACAAGAAATAACAATACAGGGCATCCATGTCTTGTAATTGGAATGAGTGTGATTTAAACCCCTTTATGAGTATCGATTG-GAGGGCAAGTCTGGTGCCAGCAGCCGCGGTAATTCCAGCTCCAATAGCGTATATTAAAGTTGTTGCGGTTAAAAAGCTCGTAGTTGGATTTCTGCCGAGGACGACCGGTCCGCCCTTCGGGTGA-GTATC-TGGCTCGACCTGGGCATATTCTTGGAGAACGCAGCT-GCGCTTGATTGTGCGGTGCGGCATTCAAGACATTTACTTTGAGGAAATTAGAGTGTTTCAAGCAGGCGCATGCCTTGAATACATTAGCATGGAATAATGACATAGGGCCTTGGTTCTATTTTGTTGGTTTCTAG-AGCTGAGGTAATGATTGATAGGGATGGTTGGGGGCATTCGTATTTAACTGTCAGAGGTGAAATTCTTGGATTTGTTAAAGACGGCCTACTGCGAAAGCATTTGCCAAGG-ATGTTCTCATTGATCAAGAACGAAAGTTAGGGGATCGAAGACGATCAGATACCGTCGTAGTCTTAACCATAAACTATGCCGACTAGAGATTGGAGGTCGTTTTCCATATGACCCCTTCAGCACCTTATGAGAAATCAAAGTCTTTGGGTTCCGGGGGGAGTATGGTCGCAAGGCTGAAACTTAAAGGAATTGACGGAAGGGCACCACCAGGAGTGGAGCCTGCGGCTTAATTTGACTCAACACGGGGAAACTTACCAGGTCCAGACATAGTAAGGATTGACAGATTGATAGCTCTTTCTTGATTCTATGGGTGGTGGTGCATGGCCGTTCTTAGTTGGTGGAGTGATTTGTCTGG-TTAATTCCGTTAACGAACGAGACCTTAACCTGCTAAATAGTTACTC-GTAACCTCGGTTACGTGGGCAACTTCTTAGAGGGACTTTGTGTGTCTAACGCGAGGAAGTTTGAGGCAATAACAGGTCTGTGATGCCCTTAGATGTTCTGGGCTGCACGCGCGCTACACTGATGCGCTCAACGAGTTTATGACCTAGCCCGAGAGGGCCGGGTAATCTTGTTAAACCGCATCGTGATGGGGATCGATTATTGCAATTATTAATCTTCAACGAGGAATTCCTAG-TAAGCGCGAGTCATCAGCTCGTGCTGATTACGTCCCTGCCCTTTGTACACACCGCCCGTCGCTCCTACCGATTGAGTGATCCGGTGAATAATACAGACCGCAGCGCTTAT---CAKTTC--CTGAAAAGTGCAGCGGGAAGTTTGGTG-AACCTTATCACTTAGAGGAAGGAGAAGTCGTAACAAGGTTNNNNNNNNNNNNNNNNNNNNNNNNNNNNNNNNNNNSSAHCCBKGGRMWMMWTGCAT-------------CGACGGTGTGAGACTTCGCAC---------------------------------TCT----GTGCGTGAGCCTCGAGGGGTCTG----GYTATGC--GGGGTCTT---------------------------------------------------CTGGCTCTGTTGGTACCTCTTTCG-------------------------------------------GCTCTTCGCTCGCCATTCGTT---TAAGGATCCTGACCCCTC------------------------GGATGG--------------TGATACTTTTAGCGATGGATATTTCGGCTCGGACAACGATGAAGAGCGCAGCGAAGTGCGAGAAGCACTGCGAATTGCAGAATTCCGCGAGTCAATTGAAATTTGAATGCATGCTGCGCTTTCGGG-CAGGCCTGAAGGCATGCCTGCTTCAGCGTCTGCCCTGCTACTTGT-------GTGCTTTCCGCGCGTGCTGGAAGCATCCGAGCTG-----------------------TGAGTATCCAGG---AGTCTTG----CGCTCC--------------------------TTGATGCCCGAAG---CTGGACG------AAGACTGAACCGCAGTAGTGGATGCTCCGGACGACATGCGGTGCTGGGCTTTCGTTCCTCACCTCTCC---------------------------------------------------------------------------CTGCGCAAGACATGAA-GCCAGGYTCGGGNNNNN-NNNNNNNNNNNGCATATNANTAAGCGGAGGATCGGAAACTAAACAGGATTCCCTTAGTAATGGCGAATGAACAGGGATGCGCTCGGACTGGGAATCGTGG-CCTTCGGCTTTGACTTGTAGTCTGTAGTTGCAAAGCTAACA-GAGGCGCAGGCGAAAATCTGTTGGAATATTG-GGCATAGAGGGTGAGAGTCCC-GTCCGCCAT-GCGCA-GT-CCTCCGTGTACAGCTTGTG-CCAAAGAGTCGCGCTCCTCGGGAGTGGAGTGCAAAGCGGGTGGTAAATTTCATCCGAAGCTAAATACATGTTCGAGATCGACAGTGGACAAGTACCATGAGGGAAAGGTGAAA-AGGACTTTGAAAAGAGAGCTAAA-AGGACATGAATTCGCTGAAAGGGAAGCGAATGGGACTA--GACGCGT-TGGGCGAGATTGCAGCCATGTTTGCG--A--GGCCCTGCCGTTTT-GGTACAAACACTGCGGCGGGTTGCGAGCAA--TGATTCGTTGTGTC-TCTCGTTCAGCATGCGACCCGTAGCGC-ATCTTTGAAGACAACGTTTGTGTGCGGAAT----CCTT-CCCTGGCGGGTGTGCACGCTGGTACGAAATCCATCGATGCGCTGCTT----------------------------------------------------------------------------------------------------------------GGTTGCGACTTAGTTTCCTTCGACCCGTCTTGAAACACGGACCAAGGAGTCTAACACGTGTGCGAGTCTGGGGGGAC---ACACCCAGGAGCGAAACGAAAGTGAGAGCCGGGACTTCGCCGCACCGGCAACCGACTGACCAATTGTGGGAGGTTTGAGTATGAGCACACATGCTAGGACCCGAAAGATGGTGAACTATGCCTGTGAAGAGTAAACTCAGGGGAAACTCTGATGGAGGCTCGTAGCGATACTGACGTGCAAATCGTTCGTCAAACATGGGTATAGGGGCGAAAGACTAATCGAACCATCTAGTAGCTGGTTTCCTCCGAAGTTTCCCTCAGGATAGCTGGAGTTGAACAGTTGTTTCAGGTAAAGCGAATGATTAGAGGAATCGGGGGCGCGTAGCCCTCGACCTATTCTCAAACTTTAAATGGGTACGAGCCAATGGTTGCTTAGGTGAACTTTTGGGAGAAATGACGACTCTAAGTGGGCCACTTTTGGTAAGCAGAACTGGCGATGAGGGATGAACCTATCGTTGGGTTAAGGCGCTGAACTGCCCGCTCATTCGATACCACAAAGGGTGTTGGTTCATTTTAACAGCAGGACGGTGGTCATGGAAGTCGAAATCCGCTAAGGAGTGTGTAACAACTCACCTGCCGAATGGACTAGCCCCGAAAATGGATGGCGCTCAAGCGTGTGGCCAATACCCGACCATCGTTGCAGTG-CTGTAGCATCGACGAGTAGGAGGGCGTGGGGGTTTGCCTCGAAGCTTCGGCCGCAAGGTKGGKAAGCMCC------------------------------------------------------------------------------------------------------------------------------------------------------------------------------------------------------------------------------------------------------------------------------------------------------------------------------------------------------------------------------------------------------------------------------------------------------------------------------------------------------------------------------------------------------------------------------------------------------------------------------------------------------------------------------------------------------------------------------------------------------------------------------------------------------------------------------------------------------------------------------------------------------------------------------------------------------------------------------------------------------------------------------------------------------------------------------------------------------------------------------------------------------------------------------------------------------------------------------------------------------------------------------------------------------------------------------------------------------------------------------------------------------------------------------------------------------------------------------------------
Kryptoperidinium_triquetrum_W1E04                                                              ACCTGGTTGATYHWS-CCAGTAGTCATATGCTKKTSTCAAAGATTAAKCCAWRCAWGTMWSGSWATMAGSTY-TARTYWKRMRAAWYTGMGAATGGCTCATTACAACAGTTATAACCTATTTGATGGTC-AT-TC-CTACAT-GGATAACTGTGGTAATTMTAGAKMTAATACATGSTACAGAACTMGACT--T-T-GMGGAAGGGTTGSGGTTRTTAGCCACAGAACCAACSCAGGCTYTGCS-KGAKWGKTKGKKGAKTCWWGKTAVGACAAKGAWTKGCACAGCWCCMGSKGGMGRKAKMTCWYTMRGGYTTBTSMYMTMTSAKYTTKMGRSGGTRGGGTATTGGCTTACCGKGGCGATGASGGGTAACGGAGAATTAGGGTTCGATTCCGGAGAGGGAGCCTGAGAAATGGCTACCACATYTAAGGAAGGCAGCAGGCGCGCAAATTACCCAATTYTGACACAGGGAGGTAGTGACAAGAAATAACAATACAGGGCATYCATGTYTTGTAATTGGAATGAGWGTGATTTAAACCCCTTTATGAGTATCGAWWG-GRGGGCAARTSTGGKGCCASCASCCSCGGTAWWTYCASMTCCAAWAGMGTATATWAAARWKGTKGCGGTTAAAAAGCTCGTAGTTGGATTTCTGCCGAGGACGACCGGTCCGCCCTTCGGGTGA-GTATC-TGGCTCGACCTGGGCATATTCTTGGAGAACGCAGCT-GCGCTTGATTGTGCGGTGCGGCATTCAAGACATTTACTTTGAGGAAATTARAGKGTTTCAAGCAGGCGCWTGCCTTGAATACATTAGCATGGAATAATGACATAGGGCCTTGGTTCTATTTTGTTGGTTTCTAG-ASCTGAGGTAATGATTGATAGGGATGGTTGGGGGCATTCGTATTTAACTGTCAGAGGTGAAATTCTTGGATTTGTTAAARACGGCCTACTGCGAAAGCATTTGCCAAGG-ATGTTCTCATTGATCAAGAACGAAAGTTAGGGGATCGAAGACGATCAGATACCGTCGTAGTCTTAACCATAAACTATGCCGACTAGAGATTGGAGGTCGTTTTCCATATGACCCCTTCASCACCTTATGAGAAATCAAAGTCTTTGGGTTCCGGGGGGAGTATGGTCGCAAGGCTGAAACTTAAAGGAATTGACGGAAGGGCACCACCAGGAGTGGAGCCTGCGGCTTAATTTGACTCAACACGGGGAAACTTACCAGGTCCAGACATAGTAAGGATTGACAGATTGATAGCTCTTTCTTGATTCTATGGGTGGTGGTGCATGGCCGTTCTTAGTTGGTGGAGTGATTTGTCTGG-TTAATTCCGTTAACGAACGAGACCTTAACCTGCTAAATAGTTACTC-GTAACCTCKGTTACGTGGGCAACTTCTTAGAGGGACTTTGTGTGTCTAACGCGAGGAAGTTTGAGGCAATAACAGGTCTGTGATGCCCTTAGATGTTCTGGGCTGCACGCGCGCTACACTGATGCGCTCAACGAGTTTWTGACCTAGCCCGAGAGGGCCGGGTAATCTTGTTAAACCGCATCGTGATGGGGATCGATTATTGCAATTATTAATCTTCAACGAGGAATTCCTAG-TAAGCGCGARTCATCAGCTCGTGCTGATTACGTCCCTGCCCTTTGTACACACCGCCCGTCGCTCCTACCGATTGAGTGATCCGGTGAATAATACAGACCGCAGCGCTTAT---CAKTTC--CTGAAAAGTGCAGCGGGAAGTTTGGTG-AACCTTATCACTTAGAGGAAGGAGAAGTCGTAACMAGGKTTCCSTARGTGAACCTGSGGAAGGATCATTCAYGCRCGATCCMWGRACKACATGCAT-------------CGACGGWGTGAGACTTCGCAC---------------------------------TCT----GTGCGTGAGCCTCGAGGGGTCTG----GTTATGC--GGGGTCTT---------------------------------------------------CTGGCTCTGTTGGTACCTCTTTCG-------------------------------------------GCTCTTCGCTCGCCATTCGTT---TAAGGATCCTGACCCCTC------------------------GGATGG--------------TGATACTTTTAGCGATGGATATTTCGGCTCGGACAACGATGAAGAGCGCARCGAAGTGCGAGAAGCACTGCGAATTGCAGAATTCCGCGAGTCAATTGAAATTTGAATGCATGCTGCGCTTTCGGG-CAGGCCTGAAGGCATGCCTGCTTCAGCGTCTGCCCTGCTACTTGT-------GTGCTTTCCGCGCGTGCTGGAAGCATCCGAGCTG-----------------------TGAGTATCCAGG---AGTCTTG----CGCTCC--------------------------TTGATGCCCGAAG---CTGGACG------AAGACTGAACCGCAGTAGTGGATGCTCCGGACGACATGCGGTGCTGGGCTTTCGTTCCTCACCTYTYC---------------------------------------------------------------------------CTGCGCAAGACATGAA-GCCAGGCTCGGGSACCC-GCTGAATTTAAGCATATMARTAAGCGGAGGATCGGAAACTAAACAGGATTCCCTTAGTAATGGCGAATGAACAGGGATGCGCTCGGACTGGGAATCGTGG-CCTTCGGCTTTGACTTGTAGTCTGTAGTTGCAAAGCTAACA-GAGGCGCAGGCGAAAATCTGTTGGAATATTG-GGCATAGAGGGTGAGAGTCCC-GTCCGCCAT-GCGCA-GT-CCTCCGTGTACAGCTTGTG-CCAAAGAGTCGCGCTCCTCGGGAGTGGAGTGCAAAGCGGGTGGTAAATTTCATCCGAAGCTAAATACATGTTCGAGATCGACAGTGGACAAGTACCATGAGGGAAAGGTGAAA-AGGACTTTGAAAAGAGAGCTAAA-AGGACATGAATTCGCTGAAAGGGAAGCGAATGGGACTA--GACGCGT-TGGGCGAGATTGCAGCCATGTTTGCG--A--GGCCCTGCCGTTTT-GGTACAAACACTGCGGCGGGTTGCGAGCAA--TGATTCGTTGTGTC-TCTCGTTCAGCATGCGACCCGTAGCGC-ATCTTTGAAGACAACGTTTGTGTGCGGAAT----CCTT-CCCTGGCGGGTGTGCACGCTGGTACGAAATCCATCGATGCGCTGCTT----------------------------------------------------------------------------------------------------------------GGTTGCGACTTAGTTTCCTTCGACCCGTCTTGAAACACGGACCAAGGAGTCTAACACGTGTGCGAGTCTGGGGGGAC---ACACCCAGGAGCGAAACGAAAGTGAGAGCCGGGACTTCGCCGCACCGGCAACCGACTGACCAATTGTGGGAGGTTTGAGTATGAGCACACATGCTAGGACCCGAAAGATGGTGAACTATGCCTGTGAAGAGTAAACTCAGGGGAAACTCTGATGGAGGCTCGTAGCGATACTGACGTGCAAATCGTTCGTCAAACATGGGTATAGGGGCGAAAGACTAATCGAACCATCTAGTAGCTGGTTTCCTCCGAAGTTTCCCTCAGGATAGCTGGAGTTGAACAGTTGTTTCAGGTAAAGCGAATGATTAGAGGAATCGGGGGCGCGTAGCCCTCGACCTATTCTCAAACTTTAAATGGGTACGAGCCAATGGTTGCTTAGGTGAACTTTTGGGAGAAATGACGACTCTAAGTGGGCCACTTTTGGTAAGCAGAACTGGCGATGAGGGATGAACCTATCGTTGGGTTAAGGCGCTGAACTGCCCGCTCATTCGATACCACAAAGGGTGTTGGTTCATTTTAACAGCAGGACGGTGGTCATGGAAGTCGAAATCCGCTAAGGAGTGTGTAACAACTCACCTGCCGAATGGACTAGCCCCGAAAATGGATGGCGCTCAAGCGTGTGGCCAATACCCGACCATCGTTGCAGTG-CTGTAGCATCGACGAGTAGGAGGGCGTGGGGGTTTGCCTCGAAGCTTCGGCCGCAAGGTKGGKAAGSMSC------------------------------------------------------------------------------------------------------------------------------------------------------------------------------------------------------------------------------------------------------------------------------------------------------------------------------------------------------------------------------------------------------------------------------------------------------------------------------------------------------------------------------------------------------------------------------------------------------------------------------------------------------------------------------------------------------------------------------------------------------------------------------------------------------------------------------------------------------------------------------------------------------------------------------------------------------------------------------------------------------------------------------------------------------------------------------------------------------------------------------------------------------------------------------------------------------------------------------------------------------------------------------------------------------------------------------------------------------------------------------------------------------------------------------------------------------------------------------------------
Kryptoperidinium_triquetrum_W4A06                                                              --------------------------------------------------------------------------------------------------------------------------------------------------------------------------------------------------------------------------------------------------------------------------------------------------------------------------------------------------------------------------------------------------------------------------------------------------------------------------------------------------------------------------------------------------------------------------------------------------------------------------------------------------------------------------------------------------------------------------------------------------------------------------------------------------------------------------------------------------------------------------------------------------------------------------------------------------------------------------------------------------------------------------------------------------------------------------------------------------------------------------------------------------------------------------------------------------------------------------------------------------------------------------------------------------------------------------------------------------------------------------------------------------------------------------------------------------------------------------------------------------------------------------------------------------------------------------------------------------------------------------------------------------------------------------------------------------------------------------------------------------------------------------------------------------------------------------------------------------------TYGTAACAAGGDWTCCGTAGGTGAACCTGCGGAAGGATCATTCATGCGCGATCCCTGGACTACATGCAT-------------CGACGGTGTGAGACTTCGCAC---------------------------------TCT----GTGCGTGAGCCTCGAGGGGTCTG----GTTATGC--GGGGTCTT---------------------------------------------------CTGGCTCTGTTGGTACCTCTTTCG-------------------------------------------GCTCTTCGCTCGCCATTCGTT---TAAGGATCCTGACCCCTC------------------------GGATGG--------------TGATACTTTTAGCGATGGATATTTCGGCTCGGACAACGATGAAGAGCGCAGCGAAGTGCGAGAAGCACTGCGAATTGCAGAATTCCGCGAGTCAATTGAAATTTGAATGCATGCTGCGCTTTCGGG-CAGGCCTGAAGGCATGCCTGCTTCAGCGTCTGCCCTGCTACTTGT-------GTGCTTTCCGCRCGTGCTGGAAGCATCCGAGCTG-----------------------TGAGTATCCAGG---AGTCTTG----CGCTCC--------------------------TTGATGCCCGAAG---CTGGACG------AAGACTGAACCGCAGTAGTGGATGCTCCGGACGACATGCGGTGCTGGGCTTTCGTTCCTCACCTCTCC---------------------------------------------------------------------------CTGCGCAAGACATGAA-GCCAGGCTCGGGCACCC-GCTGAAYTTAAGCATATMARTAAGCGGAGGATCGGAAACTAAACAGGATTCCCTTAGTAATGGCGAATGAACAGGGATGCGCTCGGACTGGGAATCGTGG-CCTTCGGCTTTGACTTGTAGTCTGTAGTTGCAAAGCTAACA-GAGGCGCAGGCGAAAATCTGTTGGAATATTG-GGCATAGAGGGTGAGAGTCCC-GTCCGCCAT-GCGCA-GT-CCTCCGTGTACAGCTTGTG-CCAAAGAGTCGCGCTCCTCGGGAGTGGAGTGCAAAGCGGGTGGTAAATTTCATCCGAAGCTAAATACATGTTCGAGATCGACAGTGGACAAGTACCATGAGGGAAAGGTGAAA-AGGACTTTGAAAAGAGAGCTAAA-AGGACATGAATTCGCTGAAAGGGAAGCGAATGGGACTA--GACGCGT-TGGGCGAGATTGCAGCCATGTTTGCG--A--GGCCCTGCCGTTTT-GGTACAAACACTGCGGCGGGTTGCGAGCAA--TGATTCGTTGTGTC-TCTCGTTCAGCATGCGACCCGTAGCGC-ATCTTTGAAGACAACGTTTGTGTGCGGAAT----CCTT-CCCTGGCGGGTGTGCACGCTGGTACGAAATCCATCGATGCGCTGCTT----------------------------------------------------------------------------------------------------------------GGTTGCGACTTAGTTTCCTTCGACCCGTCTTGAAACACGGACCAAGGAGTCTAACACGTGTGCGAGTCTGGGGGGAC---ACACCCAGGAGCGAAACGAAAGTGAGAGCCGGGACTTCGCCGCACCGGCAACCGACTGACCAATTGTGGGAGGTTTGAGTATGAGCACACATGCTAGGACCCGAAAGATGGTGAACTATGCCTGTGAAGAGTAAACTCAGGGGAAACTCTGATGGAGGCTCGTAGCGATACTGACGTGCAAATCGTTCGTCAAACATGGGTATAGGGGCGAAAGACTAATCGAACCATCTAGTAGCTGGTTTCCTCCGAAGTTTCCCTCAGGATAGCTGGAGTTGAACAGTTGTTTCAGGTAAAGCGAATGATTAGAGGAATCGGGGGCGCGTAGCCCTCGACCTATTCTCAAACTTTAAATGGGTACGAGCCAATGGTTGCTTAGGTGAACTTTTGGGAGAAATGACGACTCTAAGTGGGCCACTTTTGGTAAGCAGAACTGGCGATGAGGGATGAACCTATCGTTGGGTTAAGGCGCTGAACTGCCCGCTCATTCGATACCACAAAGGGTGTTGGTTCATTTTAACAGCAGGACGGTGGTCATGGAAGTCGAAATCCGCTAAGGAGTGTGTAACAACTCACCTGCCGAATGGACTAGCCCCGAAAATGGATGGCGCTCAAGCGTGTGGCCAATACCCGACCATCGTTGCAGTG-CTGTAGCATCGACGAGTAGGAGGGCGTGGGGGTTTGCCTCGAAGCTTCGGCCGSMAGGTKGGDAA-----------------------------------------------------------------------------------------------------------------------------------------------------------------------------------------------------------------------------------------------------------------------------------------------------------------------------------------------------------------------------------------------------------------------------------------------------------------------------------------------------------------------------------------------------------------------------------------------------------------------------------------------------------------------------------------------------------------------------------------------------------------------------------------------------------------------------------------------------------------------------------------------------------------------------------------------------------------------------------------------------------------------------------------------------------------------------------------------------------------------------------------------------------------------------------------------------------------------------------------------------------------------------------------------------------------------------------------------------------------------------------------------------------------------------------------------------------------------------------------------
Kryptoperidinium_triquetrum_W20H6                                                              --------------------------------------------------------------------------------------------------------------------------------------------------------------------------------------------------------------------------------------------------------------------------------------------------------------------------------------------------------------------------------------------------------------------------------------------------------------------------------------------------------------------------------------------------------------------------------------------------------------------------------------------------------------------------------------------------------------------------------------------------------------------------------------------------------------------------------------------------------------------------------------------------------------------------------------------------------------------------------------------------------------------------------------------------------------------------------------------------------------------------------------------------------------------------------------------------------------------------------------------------------------------------------------------------------------------------------------------------------------------------------------------------------------------------------------------------------------------------------------------------------------------------------------------------------------------------------------------------------------------------------------------------------------------------------------------------------------------------------------------------------------------------------------------------------------------------------------------------------------------HTCCGTAGGTGAACCTGCGGAAGGATCATTCATGCGCGATCCMTGGACTACATGCAT-------------CGACGGTGTGAGACTTCGCAC---------------------------------TCT----GTGCGTGAGCCTCGAGGGGTCTG----GTTATGC--GGGGTCTT---------------------------------------------------CTGGCTCTGTTGGTACCTCTTTCG-------------------------------------------GCTCTTCGCTCGCCATTCGTT---TAAGGATCCTGACCCCTC------------------------GGATGG--------------TGATACTTTTAGCGATGGATATTTCGGCTCGGACAACGATGAAGAGCGCAGCGAAGTGCGAGAAGCACTGCGAATTGCAGAATTCCGCGAGTCAATTGAAATTTGAATGCATGCTGCGCTTTCGGG-CAGGCCTGAAGGCATGCCTGCTTCAGCGTCTGCCCTGCTACTTGT-------GTGCTTTCCGCGCGTGCTGGAAGCATCCGAGCTG-----------------------TGAGTATCCAGG---AGTCTTG----CGCTCC--------------------------TTGATGCCCGAAG---CTGGACG------AAGACTGAACCGCAGTAGTGGATGCTCCGGACGACATGCGGTGCTGGGCTTTCGTTCCTCACCTCTCC---------------------------------------------------------------------------CTGCGCAAGACATGAA-GCCARGCTCGGGCACCC-BCTGAAYTTAAGCATAT--------------------------------------------------------------------------------------------------------------------------------------------------------------------------------------------------------------------------------------------------------------------------------------------------------------------------------------------------------------------------------------------------------------------------------------------------------------------------------------------------------------------------------------------------------------------------------------------------------------------------------------------------------------------------------------------------------------------------------------------------------------------------------------------------------------------------------------------------------------------------------------------------------------------------------------------------------------------------------------------------------------------------------------------------------------------------------------------------------------------------------------------------------------------------------------------------------------------------------------------------------------------------------------------------------------------------------------------------------------------------------------------------------------------------------------------------------------------------------------------------------------------------------------------------------------------------------------------------------------------------------------------------------------------------------------------------------------------------------------------------------------------------------------------------------------------------------------------------------------------------------------------------------------------------------------------------------------------------------------------------------------------------------------------------------------------------------------------------------------------------------------------------------------------------------------------------------------------------------------------------------------------------------------------------------------------------------------------------------------------------------------------------------------------------------------------------------------------------------------------------------------------------------------------------------------------------------------------------------------------------------------------------------------------------------------------------------------------------------------------------------------------------------------------------------------------------------------------------------------------------------------------------------------------------------------------------------------------------------------------------------------------------------------------------------------------------
Kryptoperidinium_triquetrum_W4B10                                                              --------------------------------------------------------------------------------------------------------------------------------------------------------------------------------------------------------------------------------------------------------------------------------------------------------------------------------------------------------------------------------------------------------------------------------------------------------------------------------------------------------------------------------------------------------------------------------------------------------------------------------------------------------------------------------------------------------------------------------------------------------------------------------------------------------------------------------------------------------------------------------------------------------------------------------------------------------------------------------------------------------------------------------------------------------------------------------------------------------------------------------------------------------------------------------------------------------------------------------------------------------------------------------------------------------------------------------------------------------------------------------------------------------------------------------------------------------------------------------------------------------------------------------------------------------------------------------------------------------------------------------------------------------------------------------------------------------------------------------------------------------------------------------------------------------------------------------------------------------TBGTWACAAGGTTYCCGTAGGTGWACCTGCGGAAGGATCATTCATGCGCGATCCCTGGACTACATGCAT-------------CGACGGTGTGAGACTTCGCAC---------------------------------TCT----GTGCGTGAGCCTCGAGGGGTCTG----GTTATGC--GGGGTCTT---------------------------------------------------CTGGCTCTGTTGGTACCTCTTTCG-------------------------------------------GCTCTTCGCTCGCCATTCGTT---TAAGGATCCTGACCCCTC------------------------GGATGG--------------TGATACTTTTAGCGATGGATATTTCGGCTCGGACAACGATGAAGAGCGCAGCGAAGTGCGAGAAGCACTGCGAATTGCAGAATTCCGCGAGTCAATTGAAATTTGAATGCATGCTGCGCTTTCGGG-CAGGCCTGAAGGCATGCCTGCTTCAGCGTCTGCCCTGCTACTTGT-------GTGCTTTCCGCRCGTGCTGGAAGCATCCGAGCTG-----------------------TGAGTATCCAGG---AGTCTTG----CGCTCC--------------------------TTGATGCCCGAAG---CTGGACG------AAGACTGAACCGCAGTAGTGGATGCTCCGGACGACATGCGGTGCTGGGCTTTCGTTCCTCACCTCTCC---------------------------------------------------------------------------CTGCGCAAGACATGAA-GCCAGGCTCGGGCACCC-GCTGAAYTTAAGCATMT--------------------------------------------------------------------------------------------------------------------------------------------------------------------------------------------------------------------------------------------------------------------------------------------------------------------------------------------------------------------------------------------------------------------------------------------------------------------------------------------------------------------------------------------------------------------------------------------------------------------------------------------------------------------------------------------------------------------------------------------------------------------------------------------------------------------------------------------------------------------------------------------------------------------------------------------------------------------------------------------------------------------------------------------------------------------------------------------------------------------------------------------------------------------------------------------------------------------------------------------------------------------------------------------------------------------------------------------------------------------------------------------------------------------------------------------------------------------------------------------------------------------------------------------------------------------------------------------------------------------------------------------------------------------------------------------------------------------------------------------------------------------------------------------------------------------------------------------------------------------------------------------------------------------------------------------------------------------------------------------------------------------------------------------------------------------------------------------------------------------------------------------------------------------------------------------------------------------------------------------------------------------------------------------------------------------------------------------------------------------------------------------------------------------------------------------------------------------------------------------------------------------------------------------------------------------------------------------------------------------------------------------------------------------------------------------------------------------------------------------------------------------------------------------------------------------------------------------------------------------------------------------------------------------------------------------------------------------------------------------------------------------------------------------------------------------------
Kryptoperidinium_triquetrum_W4A09                                                              --------------------------------------------------------------------------------------------------------------------------------------------------------------------------------------------------------------------------------------------------------------------------------------------------------------------------------------------------------------------------------------------------------------------------------------------------------------------------------------------------------------------------------------------------------------------------------------------------------------------------------------------------------------------------------------------------------------------------------------------------------------------------------------------------------------------------------------------------------------------------------------------------------------------------------------------------------------------------------------------------------------------------------------------------------------------------------------------------------------------------------------------------------------------------------------------------------------------------------------------------------------------------------------------------------------------------------------------------------------------------------------------------------------------------------------------------------------------------------------------------------------------------------------------------------------------------------------------------------------------------------------------------------------------------------------------------------------------------------------------------------------------------------------------------------------------------------------------------------------------WTCCGTAGGTGAACCTGCGGAAGGATCATTCATGCGCGATCCCTGGACTACATGCAT-------------CGACGGTGTGAGACTTCGCAC---------------------------------TCT----GTGCGTGAGCCTCGAGGGGTCTG----GTTATGC--GGGGTCTT---------------------------------------------------CTGGCTCTGTTGGTACCTCTTTCG-------------------------------------------GCTCTTCGCTCGCCATTCGTT---TAAGGATCCTGACCCCTC------------------------GGATGG--------------TGATACTTTTAGCGATGGATATTTCGGCTCGGACAACGATGAAGAGCGCAGCGAAGTGCGAGAAGCACTGCGAATTGCAGAATTCCGCGAGTCAATTGAAATTTGAATGCATGCTGCGCTTTCGGG-CAGGCCTGAAGGCATGCCTGCTTCAGCGTCTGCCCTGCTACTTGT-------GTGCTTTCCGCGCGTGCTGGAAGCATCCGAGCTG-----------------------TGAGTATCCAGG---AGTCTTG----CGCTCC--------------------------TTGATGCCCGAAG---CTGGACG------AAGACTGAACCGCAGTAGTGGATGCTCCGGACGACATGCGGTGCTGGGCTTTCGTTCCTCACCTCTCC---------------------------------------------------------------------------CTGCGCAAGACATGAA-GCCAGGCTCGGGCACCC-GCTGAAYTTAAGCATMT--------------------------------------------------------------------------------------------------------------------------------------------------------------------------------------------------------------------------------------------------------------------------------------------------------------------------------------------------------------------------------------------------------------------------------------------------------------------------------------------------------------------------------------------------------------------------------------------------------------------------------------------------------------------------------------------------------------------------------------------------------------------------------------------------------------------------------------------------------------------------------------------------------------------------------------------------------------------------------------------------------------------------------------------------------------------------------------------------------------------------------------------------------------------------------------------------------------------------------------------------------------------------------------------------------------------------------------------------------------------------------------------------------------------------------------------------------------------------------------------------------------------------------------------------------------------------------------------------------------------------------------------------------------------------------------------------------------------------------------------------------------------------------------------------------------------------------------------------------------------------------------------------------------------------------------------------------------------------------------------------------------------------------------------------------------------------------------------------------------------------------------------------------------------------------------------------------------------------------------------------------------------------------------------------------------------------------------------------------------------------------------------------------------------------------------------------------------------------------------------------------------------------------------------------------------------------------------------------------------------------------------------------------------------------------------------------------------------------------------------------------------------------------------------------------------------------------------------------------------------------------------------------------------------------------------------------------------------------------------------------------------------------------------------------------------------------
Kryptoperidinium_triquetrum_W1D01                                                              --------------------------------------------------------------------------------------------------------------------------------------------------------------------------------------------------------------------------------------------------------------------------------------------------------------------------------------------------------------------------------------------------------------------------------------------------------------------------------------------------------------------------------------------------------------------------------------------------------------------------------------------------------------------------------------------------------------------------------------------------------------------------------------------------------------------------------------------------------------------------------------------------------------------------------------------------------------------------------------------------------------------------------------------------------------------------------------------------------------------------------------------------------------------------------------------------------------------------------------------------------------------------------------------------------------------------------------------------------------------------------------------------------------------------------------------------------------------------------------------------------------------------------------------------------------------------------------------------------------------------------------------------------------------------------------------------------------------------------------------------------------------------------------------------------------------------------------------------------------------WTCCGTAGGTGAACCTGCGGAAGGATCATTCATGCGCGATCCCTGGACTACATGCAT-------------CGACGGTGTGAGACTTCGCAC---------------------------------TCT----GTGCGTGAGCCTCGAGGGGTCTG----GTTATGC--GGGGTCTT---------------------------------------------------CTGGCTCTGTTGGTACCTCTTTCG-------------------------------------------GCTCTTCGCTCGCCATTCGTT---TAAGGATCCTGACCCCTC------------------------GGATGG--------------TGATACTTTTAGCGATGGATATTTCGGCTCGGACAACGATGAAGAGCGCAGCGAAGTGCGAGAAGCACTGCGAATTGCAGAATTCCGCGAGTCAATTGAAATTTGAATGCATGCTGCGCTTTCGGG-CAGGCCTGAAGGCATGCCTGCTTCAGCGTCTGCCCTGCTACTTGT-------GTGCTTTCCGCGCGTGCTGGAAGCATCCGAGCTG-----------------------TGAGTATCCAGG---AGTCTTG----CGCTCC--------------------------TTGATGCCCGAAG---CTGGACG------AAGACTGAACCGCAGTAGTGGATGCTCCGGACGACATGCGGTGCTGGGCTTTCGTTCCTCACCTCTCC---------------------------------------------------------------------------CTGCGCAAGACATGAA-RCCAGGCTCGGGCACCC-GCTGAAYTTWAGCATMT--------------------------------------------------------------------------------------------------------------------------------------------------------------------------------------------------------------------------------------------------------------------------------------------------------------------------------------------------------------------------------------------------------------------------------------------------------------------------------------------------------------------------------------------------------------------------------------------------------------------------------------------------------------------------------------------------------------------------------------------------------------------------------------------------------------------------------------------------------------------------------------------------------------------------------------------------------------------------------------------------------------------------------------------------------------------------------------------------------------------------------------------------------------------------------------------------------------------------------------------------------------------------------------------------------------------------------------------------------------------------------------------------------------------------------------------------------------------------------------------------------------------------------------------------------------------------------------------------------------------------------------------------------------------------------------------------------------------------------------------------------------------------------------------------------------------------------------------------------------------------------------------------------------------------------------------------------------------------------------------------------------------------------------------------------------------------------------------------------------------------------------------------------------------------------------------------------------------------------------------------------------------------------------------------------------------------------------------------------------------------------------------------------------------------------------------------------------------------------------------------------------------------------------------------------------------------------------------------------------------------------------------------------------------------------------------------------------------------------------------------------------------------------------------------------------------------------------------------------------------------------------------------------------------------------------------------------------------------------------------------------------------------------------------------------------------------
Kryptoperidinium_triquetrum_W1C06                                                              --------------------------------------------------------------------------------------------------------------------------------------------------------------------------------------------------------------------------------------------------------------------------------------------------------------------------------------------------------------------------------------------------------------------------------------------------------------------------------------------------------------------------------------------------------------------------------------------------------------------------------------------------------------------------------------------------------------------------------------------------------------------------------------------------------------------------------------------------------------------------------------------------------------------------------------------------------------------------------------------------------------------------------------------------------------------------------------------------------------------------------------------------------------------------------------------------------------------------------------------------------------------------------------------------------------------------------------------------------------------------------------------------------------------------------------------------------------------------------------------------------------------------------------------------------------------------------------------------------------------------------------------------------------------------------------------------------------------------------------------------------------------------------------------------------------------------------------------------------------------TTCCGTAGGTGAACCTGCGGAAGGATCATTCATGCGCGATCCCTGGACTACATGCAT-------------CGACGGTGTGAGACTTCGCAC---------------------------------TCT----GTGCGTGAGCCTCGAGGGGTCTG----GTTATGC--GGGGTCTT---------------------------------------------------CTGGCTCTGTTGGTACCTCTTTCG-------------------------------------------GCTCTTCGCTCGCCATTCGTT---TAAGGATCCTGACCCCTC------------------------GGATGG--------------TGATACTTTTAGCGATGGATATTTCGGCTCGGACAACGATGAAGAGCGCAGCGAAGTGCGAGAAGCACTGCGAATTGCAGAATTCCGCGAGTCAATTGAAATTTGAATGCATGCTGCGCTTTCGGG-CAGGCCTGAAGGCATGCCTGCTTCAGCGTCTGCCCTGCTACTTGT-------GTGCTTTCCGCGCGTGCTGGAAGCATCCGAGCTG-----------------------TGAGTATCCAGG---AGTCTTG----CGCTCC--------------------------TTGATGCCCGAAG---CTGGACG------AAGACTGAACCGCAGTAGTGGATGCTCCGGACGACATGCGGTGCTGGGCTTTCGTTCCTCACCTCTCC---------------------------------------------------------------------------CTGCGCAAGACATGAA-GCCAGGCTCGGGCACCC-GCTGAAYTTAAGCATMT--------------------------------------------------------------------------------------------------------------------------------------------------------------------------------------------------------------------------------------------------------------------------------------------------------------------------------------------------------------------------------------------------------------------------------------------------------------------------------------------------------------------------------------------------------------------------------------------------------------------------------------------------------------------------------------------------------------------------------------------------------------------------------------------------------------------------------------------------------------------------------------------------------------------------------------------------------------------------------------------------------------------------------------------------------------------------------------------------------------------------------------------------------------------------------------------------------------------------------------------------------------------------------------------------------------------------------------------------------------------------------------------------------------------------------------------------------------------------------------------------------------------------------------------------------------------------------------------------------------------------------------------------------------------------------------------------------------------------------------------------------------------------------------------------------------------------------------------------------------------------------------------------------------------------------------------------------------------------------------------------------------------------------------------------------------------------------------------------------------------------------------------------------------------------------------------------------------------------------------------------------------------------------------------------------------------------------------------------------------------------------------------------------------------------------------------------------------------------------------------------------------------------------------------------------------------------------------------------------------------------------------------------------------------------------------------------------------------------------------------------------------------------------------------------------------------------------------------------------------------------------------------------------------------------------------------------------------------------------------------------------------------------------------------------------------------------
Kryptoperidinium_triquetrum_W4F01                                                              --------------------------------------------------------------------------------------------------------------------------------------------------------------------------------------------------------------------------------------------------------------------------------------------------------------------------------------------------------------------------------------------------------------------------------------------------------------------------------------------------------------------------------------------------------------------------------------------------------------------------------------------------------------------------------------------------------------------------------------------------------------------------------------------------------------------------------------------------------------------------------------------------------------------------------------------------------------------------------------------------------------------------------------------------------------------------------------------------------------------------------------------------------------------------------------------------------------------------------------------------------------------------------------------------------------------------------------------------------------------------------------------------------------------------------------------------------------------------------------------------------------------------------------------------------------------------------------------------------------------------------------------------------------------------------------------------------------------------------------------------------------------------------------------------------------------------------------------------------------------WTCCGTAGGTGAACCTGCGGAAGGATCATTCATGCGCGATCCCTGGACTACATGCAT-------------CGACGGTGTGAGACTTCGCAC---------------------------------TCT----GTGCGTGAGCCTCGAGGGGTCTG----GTTATGC--GGGGTCTT---------------------------------------------------CTGGCTCTGTTGGTACCTCTTTCG-------------------------------------------GCTCTTCGCTCGCCATTCGTT---TAAGGATCCTGACCCCTC------------------------GGATGG--------------TGATACTTTTAGCGATGGATATTTCGGCTCGGACAACGATGAAGAGCGCAGCGAAGTGCGAGAAGCACTGCGAATTGCAGAATTCCGCGAGTCAATTGAAATTTGAATGCATGCTGCGCTTTCGGG-CAGGCCTGAAGGCATGCCTGCTTCAGCGTCTGCCCTGCTACTTGT-------GTGCTTTCCGCGCGTGCTGGAAGCATCCGAGCTG-----------------------TGAGTATCCAGG---AGTCTTG----CGCTCC--------------------------TTGATGCCCGAAG---CTGGACG------AAGACTGAACCGCAGTAGTGGATKCTCSGGRCGACATGCGSYSMHGSKYYTWSRTYSYWMMCMKBTYC---------------------------------------------------------------------------SWGS--------------------------------------------------------------------------------------------------------------------------------------------------------------------------------------------------------------------------------------------------------------------------------------------------------------------------------------------------------------------------------------------------------------------------------------------------------------------------------------------------------------------------------------------------------------------------------------------------------------------------------------------------------------------------------------------------------------------------------------------------------------------------------------------------------------------------------------------------------------------------------------------------------------------------------------------------------------------------------------------------------------------------------------------------------------------------------------------------------------------------------------------------------------------------------------------------------------------------------------------------------------------------------------------------------------------------------------------------------------------------------------------------------------------------------------------------------------------------------------------------------------------------------------------------------------------------------------------------------------------------------------------------------------------------------------------------------------------------------------------------------------------------------------------------------------------------------------------------------------------------------------------------------------------------------------------------------------------------------------------------------------------------------------------------------------------------------------------------------------------------------------------------------------------------------------------------------------------------------------------------------------------------------------------------------------------------------------------------------------------------------------------------------------------------------------------------------------------------------------------------------------------------------------------------------------------------------------------------------------------------------------------------------------------------------------------------------------------------------------------------------------------------------------------------------------------------------------------------------------------------------------------------------------------------------------------------------------------------------------------------------------------------------------------------------------------------------------------------------------------------
Kryptoperidinium_triquetrum_W20H7                                                              --------------------------------------------------------------------------------------------------------------------------------------------------------------------------------------------------------------------------------------------------------------------------------------------------------------------------------------------------------------------------------------------------------------------------------------------------------------------------------------------------------------------------------------------------------------------------------------------------------------------------------------------------------------------------------------------------------------------------------------------------------------------------------------------------------------------------------------------------------------------------------------------------------------------------------------------------------------------------------------------------------------------------------------------------------------------------------------------------------------------------------------------------------------------------------------------------------------------------------------------------------------------------------------------------------------------------------------------------------------------------------------------------------------------------------------------------------------------------------------------------------------------------------------------------------------------------------------------------------------------------------------------------------------------------------------------------------------------------------------------------------------------------------------------------------------------------------------------------------------------TTCCGTAGGTGAACCTGCGGAAGGATCATTCATGCGCGATCCCTGGACTACATGCAT-------------CGACGGTGTGAGACTTCGCAC---------------------------------TCT----GTGCGTGAGCCTCGAGGGGTCTG----GTTATGC--GGGGTCTT---------------------------------------------------CTGGCTCTGTTGGTACCTCTTTCG-------------------------------------------GCTCTTCGCTCGCCATTCGTT---TAAGGATCCTGACCCCTC------------------------GGATGG--------------TGATACTTTTAGCGATGGATATTTCGGCTCGGACAACGATGAAGAGCGCAGCGAAGTGCGAGAAGCACTGCGAATTGCAGAATTCCGCGAGTCAATTGAAATTTGAATGCATGCTGCGCTTTCGGG-CAGGCCTGAAGGCATGCCTGCTTCAGCGTCTGCCCTGCTACTTGT-------GTGCTTTCCGCGCGTGCTGGAAGCATCCGAGCTG-----------------------TGAGTATCCAGG---AGTCTTG----CGCTCC--------------------------TTGATGCCCGAAG---CTGGACG------AAGACTGAACCGCAGTAGTGGATGCTCCGGACGACATGCGGTGCTGGGCTTTCGTTCCTCACCTCTCC---------------------------------------------------------------------------CTGCGCAAGACATGAA-GCCAGGCTCGGGCACCC-GCTGAAYTTAAGCATMT--------------------------------------------------------------------------------------------------------------------------------------------------------------------------------------------------------------------------------------------------------------------------------------------------------------------------------------------------------------------------------------------------------------------------------------------------------------------------------------------------------------------------------------------------------------------------------------------------------------------------------------------------------------------------------------------------------------------------------------------------------------------------------------------------------------------------------------------------------------------------------------------------------------------------------------------------------------------------------------------------------------------------------------------------------------------------------------------------------------------------------------------------------------------------------------------------------------------------------------------------------------------------------------------------------------------------------------------------------------------------------------------------------------------------------------------------------------------------------------------------------------------------------------------------------------------------------------------------------------------------------------------------------------------------------------------------------------------------------------------------------------------------------------------------------------------------------------------------------------------------------------------------------------------------------------------------------------------------------------------------------------------------------------------------------------------------------------------------------------------------------------------------------------------------------------------------------------------------------------------------------------------------------------------------------------------------------------------------------------------------------------------------------------------------------------------------------------------------------------------------------------------------------------------------------------------------------------------------------------------------------------------------------------------------------------------------------------------------------------------------------------------------------------------------------------------------------------------------------------------------------------------------------------------------------------------------------------------------------------------------------------------------------------------------------------------------
Kryptoperidinium_triquetrum_W4A07                                                              -----------------------------------------------------------------------------------------------------------------------------------------------------------------------------------------------------------------------------------------------------------------------------------------------------------------------------------------------------------------------------------------------------------------------------------------------------------------------------------------------------------------------------------------------------------------------------------------------------------------------------------------------------------------------------------------------------------------------------------------------------------------------------------------------------------------------------------------------------------------------------------------------------------------------------------------------------------------------------------------------------------------------------------------------------------------------------------------------------------------------------------------------------------------------------------------------------------------------------------------------------------------------------------------------------------------------------------------------------------------------------------------------------------------------------------------------------------------------------------------------------------------------------------------------------------------------------------------------------------------------------------------------------------------------------------------------------------------------------------------------------------------------------------------------------------------------------------------------------------------GGKTTCCGTAGGWGAACMTGCGGAAGGATCATTCATGCGCGATCCCTGGACTACATGCAT-------------CGACGGTGTGAGACTTCKCAC---------------------------------TCT----GTGCGTGAGCCTCGAGGGGTCTG----GTTATGC--GGGGTCTT---------------------------------------------------CTGGCTCTGTTGGTACCTCTTTCG-------------------------------------------GCTCTTCGCTCGCCATTCGTT---TAAGGATCCTGACCCCTC------------------------GGATGG--------------TGATACTTTTAGCGATGGATATTTCGGCTCGGACAACGATGAAGAGCGCAGCGAAGTGCGAGAAGCACTGCGAATTGCAGAATTCCGCGAGTCAATTGAAATTTGAATGCATGCTGCGCTTTCGGG-CAGGCCTGAAGGCATGCCTGCTTCAGCGTCTGCCCTGCTACTTGT-------GTGCTTTCCGCGCGTGCTGGAAGCATCCGAGCTG-----------------------TGAGTATCCAGG---AGTCTTG----CGCTCC--------------------------TTGATGCCCGAAG---CTGGACG------AAGACTGAACCGCAGTAGTGGATGCTCCGGACGRCATGCGSYSMWGSKCTTWSRTTSYWMMMCKSTYC---------------------------------------------------------------------------CYGHGSWWGRCAKKRR-GCCARR-------------------------------------------------------------------------------------------------------------------------------------------------------------------------------------------------------------------------------------------------------------------------------------------------------------------------------------------------------------------------------------------------------------------------------------------------------------------------------------------------------------------------------------------------------------------------------------------------------------------------------------------------------------------------------------------------------------------------------------------------------------------------------------------------------------------------------------------------------------------------------------------------------------------------------------------------------------------------------------------------------------------------------------------------------------------------------------------------------------------------------------------------------------------------------------------------------------------------------------------------------------------------------------------------------------------------------------------------------------------------------------------------------------------------------------------------------------------------------------------------------------------------------------------------------------------------------------------------------------------------------------------------------------------------------------------------------------------------------------------------------------------------------------------------------------------------------------------------------------------------------------------------------------------------------------------------------------------------------------------------------------------------------------------------------------------------------------------------------------------------------------------------------------------------------------------------------------------------------------------------------------------------------------------------------------------------------------------------------------------------------------------------------------------------------------------------------------------------------------------------------------------------------------------------------------------------------------------------------------------------------------------------------------------------------------------------------------------------------------------------------------------------------------------------------------------------------------------------------------------------------------------------------------------------------------------------------------------------------------------------------------------------------------------------------------------------------------------------------
Kryptoperidinium_triquetrum_W4A10                                                              --------------------------------------------------------------------------------------------------------------------------------------------------------------------------------------------------------------------------------------------------------------------------------------------------------------------------------------------------------------------------------------------------------------------------------------------------------------------------------------------------------------------------------------------------------------------------------------------------------------------------------------------------------------------------------------------------------------------------------------------------------------------------------------------------------------------------------------------------------------------------------------------------------------------------------------------------------------------------------------------------------------------------------------------------------------------------------------------------------------------------------------------------------------------------------------------------------------------------------------------------------------------------------------------------------------------------------------------------------------------------------------------------------------------------------------------------------------------------------------------------------------------------------------------------------------------------------------------------------------------------------------------------------------------------------------------------------------------------------------------------------------------------------------------------------------------------------------------------------------------------------------GGAAGGWTCMTTCATGCGSGATCCCTGRACTACATGCAT-------------CGACGGWGTGAGACTTCGCAC---------------------------------TCT----GTGCGTGAGCCTCGAGGGGTCTG----GTTATGC--GGGGTCTT---------------------------------------------------CTGGCTCTGTTGGTACCTCTTTCG-------------------------------------------GCTCTTCGCTCGCCATTCGTT---TAAGGATCCTGACCCCTC------------------------GGATGG--------------TGATACTTTTAGCGATGGATATTTCGGCTCGGACAACGATGAAGAGCGCAGCGAAGTGCGAGAAGCACTGCGAATTGCAGAATTCCGCGAGTCAATTGAAATTTGAATGCATGCTGCGCTTTCGGG-CAGGCCTGAAGGCATGCCTGCTTCAGCGTCTGCCCTGCTACTTGT-------GTGCTTTCCGCACGTGCTGGAAGCATCCGAGCTG-----------------------TGAGTATCCAGG---AGTCTTG----CGCTCC--------------------------TTGATGCCCGAAG---CTGGACG------AAGACTGAACCGCAGTAGTGGATGCTCCGGACGACATGCGGTGCTGGGCTTTCGTTCCTCACCTCTCC---------------------------------------------------------------------------CTGCGCAAGACATGAA-GCCAGGCTCGGGCACCC-GCTGAATTTAAGCATATNW------------------------------------------------------------------------------------------------------------------------------------------------------------------------------------------------------------------------------------------------------------------------------------------------------------------------------------------------------------------------------------------------------------------------------------------------------------------------------------------------------------------------------------------------------------------------------------------------------------------------------------------------------------------------------------------------------------------------------------------------------------------------------------------------------------------------------------------------------------------------------------------------------------------------------------------------------------------------------------------------------------------------------------------------------------------------------------------------------------------------------------------------------------------------------------------------------------------------------------------------------------------------------------------------------------------------------------------------------------------------------------------------------------------------------------------------------------------------------------------------------------------------------------------------------------------------------------------------------------------------------------------------------------------------------------------------------------------------------------------------------------------------------------------------------------------------------------------------------------------------------------------------------------------------------------------------------------------------------------------------------------------------------------------------------------------------------------------------------------------------------------------------------------------------------------------------------------------------------------------------------------------------------------------------------------------------------------------------------------------------------------------------------------------------------------------------------------------------------------------------------------------------------------------------------------------------------------------------------------------------------------------------------------------------------------------------------------------------------------------------------------------------------------------------------------------------------------------------------------------------------------------------------------------------------------------------------------------------------------------------------------------------------------------------------------------------
Kryptoperidinium_triquetrum_W1D06                                                              --------------------------------------------------------------------------------------------------------------------------------------------------------------------------------------------------------------------------------------------------------------------------------------------------------------------------------------------------------------------------------------------------------------------------------------------------------------------------------------------------------------------------------------------------------------------------------------------------------------------------------------------------------------------------------------------------------------------------------------------------------------------------------------------------------------------------------------------------------------------------------------------------------------------------------------------------------------------------------------------------------------------------------------------------------------------------------------------------------------------------------------------------------------------------------------------------------------------------------------------------------------------------------------------------------------------------------------------------------------------------------------------------------------------------------------------------------------------------------------------------------------------------------------------------------------------------------------------------------------------------------------------------------------------------------------------------------------------------------------------------------------------------------------------------------------------------------------------------------------------------------------GGAAGGATCATTCAYGCGCGATCCCTGGACKMCATGCAT-------------YGACGGTGTGAGACTTCGCAC---------------------------------TCT----GTGCGTGAGCCTCGAGGGGTCTG----GTTATGC--GGGGTCTT---------------------------------------------------CTGGCTCTGTTGGTACCTCTTTCG-------------------------------------------GCTCTTCGCTCGCCATTCGTT---TAAGGATCCTGACCCCTC------------------------GGATGG--------------TGATACTTTTAGCGATGGATATTTCGGCTCGGACAACGATGAAGAGCGCAGCGAAGTGCGAGAAGCACTGCGAATTGCAGAATTCCGCGAGTCAATTGAAATTTGAATGCATGCTGCGCTTTCGGG-CAGGCCTGAAGGCATGCCTGCTTCAGCGTCTGCCCTGCTACTTGT-------GTGCTTTCCGCGCGTGCTGGAAGCATCCGAGCTG-----------------------TGAGTATCCAGG---AGTCTTG----CGCTCC--------------------------TTGATGCCCGAAG---CTGGACG------AAGACTGAACCGCAGTAGTGGATGCTCCGGACGACATGCGGTGCTGGGCTTTCGTTCCTCACCTCTCC---------------------------------------------------------------------------CTGCGCAAGACATGAA-GCCAGGCTCGGGCACCC-GCTGAATTTAAGCATAT--------------------------------------------------------------------------------------------------------------------------------------------------------------------------------------------------------------------------------------------------------------------------------------------------------------------------------------------------------------------------------------------------------------------------------------------------------------------------------------------------------------------------------------------------------------------------------------------------------------------------------------------------------------------------------------------------------------------------------------------------------------------------------------------------------------------------------------------------------------------------------------------------------------------------------------------------------------------------------------------------------------------------------------------------------------------------------------------------------------------------------------------------------------------------------------------------------------------------------------------------------------------------------------------------------------------------------------------------------------------------------------------------------------------------------------------------------------------------------------------------------------------------------------------------------------------------------------------------------------------------------------------------------------------------------------------------------------------------------------------------------------------------------------------------------------------------------------------------------------------------------------------------------------------------------------------------------------------------------------------------------------------------------------------------------------------------------------------------------------------------------------------------------------------------------------------------------------------------------------------------------------------------------------------------------------------------------------------------------------------------------------------------------------------------------------------------------------------------------------------------------------------------------------------------------------------------------------------------------------------------------------------------------------------------------------------------------------------------------------------------------------------------------------------------------------------------------------------------------------------------------------------------------------------------------------------------------------------------------------------------------------------------------------------------------------------------
Kryptoperidinium_triquetrum_W1C07                                                              --------------------------------------------------------------------------------------------------------------------------------------------------------------------------------------------------------------------------------------------------------------------------------------------------------------------------------------------------------------------------------------------------------------------------------------------------------------------------------------------------------------------------------------------------------------------------------------------------------------------------------------------------------------------------------------------------------------------------------------------------------------------------------------------------------------------------------------------------------------------------------------------------------------------------------------------------------------------------------------------------------------------------------------------------------------------------------------------------------------------------------------------------------------------------------------------------------------------------------------------------------------------------------------------------------------------------------------------------------------------------------------------------------------------------------------------------------------------------------------------------------------------------------------------------------------------------------------------------------------------------------------------------------------------------------------------------------------------------------------------------------------------------------------------------------------------------------------------------------------------------------------GGAAGGATCATTCATGCGCGATCCCTGGACTACATGCAT-------------CGACGGTGTGAGACTTCGCAC---------------------------------TCT----GTGCGTGAGCCTCGAGGGGTCTG----GTTATGC--GGGGTCTT---------------------------------------------------CTGGCTCTGTTGGTACCTCTTTCG-------------------------------------------GCTCTTCGCTCGCCATTCGTT---TAAGGATCCTGACCCCTC------------------------GGATGG--------------TGATACTTTTAGCGATGGATATTTCGGCTCGGACAACGATGAAGAGCGCAGCGAAGTGCGAGAAGCACTGCGAATTGCAGAATTCCGCGAGTCAATTGAAATTTGAATGCATGCTGCGCTTTCGGG-CAGGCCTGAAGGCATGCCTGCTTCAGCGTCTGCCCTGCTACTTGT-------GTGCTTTCCGCGCGTGCTGGAAGCATCCGAGCTG-----------------------TGAGTATCCAGG---AGTCTTG----CGCTCC--------------------------TTGATGCCCGAAG---CTGGACG------AAGACTGAACCGCAGTAGTGGATGCTCCGGACGACATGCGGTGCTGGGCTTTCGTTCCTCACCTCTCC---------------------------------------------------------------------------CTGCGCAAGACATGAA-GCCAGGCTCGGGCACCC-GCTGAATTTAAGCATAT--------------------------------------------------------------------------------------------------------------------------------------------------------------------------------------------------------------------------------------------------------------------------------------------------------------------------------------------------------------------------------------------------------------------------------------------------------------------------------------------------------------------------------------------------------------------------------------------------------------------------------------------------------------------------------------------------------------------------------------------------------------------------------------------------------------------------------------------------------------------------------------------------------------------------------------------------------------------------------------------------------------------------------------------------------------------------------------------------------------------------------------------------------------------------------------------------------------------------------------------------------------------------------------------------------------------------------------------------------------------------------------------------------------------------------------------------------------------------------------------------------------------------------------------------------------------------------------------------------------------------------------------------------------------------------------------------------------------------------------------------------------------------------------------------------------------------------------------------------------------------------------------------------------------------------------------------------------------------------------------------------------------------------------------------------------------------------------------------------------------------------------------------------------------------------------------------------------------------------------------------------------------------------------------------------------------------------------------------------------------------------------------------------------------------------------------------------------------------------------------------------------------------------------------------------------------------------------------------------------------------------------------------------------------------------------------------------------------------------------------------------------------------------------------------------------------------------------------------------------------------------------------------------------------------------------------------------------------------------------------------------------------------------------------------------------------------
Kryptoperidinium_triquetrum_W1E12                                                              --------------------------------------------------------------------------------------------------------------------------------------------------------------------------------------------------------------------------------------------------------------------------------------------------------------------------------------------------------------------------------------------------------------------------------------------------------------------------------------------------------------------------------------------------------------------------------------------------------------------------------------------------------------------------------------------------------------------------------------------------------------------------------------------------------------------------------------------------------------------------------------------------------------------------------------------------------------------------------------------------------------------------------------------------------------------------------------------------------------------------------------------------------------------------------------------------------------------------------------------------------------------------------------------------------------------------------------------------------------------------------------------------------------------------------------------------------------------------------------------------------------------------------------------------------------------------------------------------------------------------------------------------------------------------------------------------------------------------------------------------------------------------------------------------------------------------------------------------------------------------------------GGARGGATCATTCATGCGCGATCCCTGRACKACATGCAT-------------YGACGGWGTGARACTTCGCAC---------------------------------TCT----GTGCGTGAGCCTCGAGGGGTCTG----GTTATGC--GGGGTCTT---------------------------------------------------CTGGCTCTGTTGGTACCTCTTTCG-------------------------------------------GCTCTTCGCTCGCCATTCGTT---TAAGGATCCTGACCCCTC------------------------GGATGG--------------TGATACTTTTAGCGATGGATATTTCGGCTCGGACAACGATGAAGAGCGCAGCGAAGTGCGAGAAGCACTGCGAATTGCAGAATTCCGCGAGTCAATTGAAATTTGAATGCATGCTGCGCTTTCGGG-CAGGCCTGAAGGCATGCCTGCTTCAGCGTCTGCCCTGCTACTTGT-------GTGCTTTCCGCGCGTGCTGGAAGCATCCGAGCTG-----------------------TGAGTATCCAGG---AGTCTTG----CGCTCC--------------------------TTGATGCCCGAAG---CTGGACG------AAGACTGAACCGCAGTAGTGGATGCTCCGGACGACATGCGGTGCTGGGCTTTCGTTCCTCACCTCTCC---------------------------------------------------------------------------CTGCGCAAGACATGAA-GCCAGGCTCGGGSACCC-GCTGAMTTTAAGCATAT--------------------------------------------------------------------------------------------------------------------------------------------------------------------------------------------------------------------------------------------------------------------------------------------------------------------------------------------------------------------------------------------------------------------------------------------------------------------------------------------------------------------------------------------------------------------------------------------------------------------------------------------------------------------------------------------------------------------------------------------------------------------------------------------------------------------------------------------------------------------------------------------------------------------------------------------------------------------------------------------------------------------------------------------------------------------------------------------------------------------------------------------------------------------------------------------------------------------------------------------------------------------------------------------------------------------------------------------------------------------------------------------------------------------------------------------------------------------------------------------------------------------------------------------------------------------------------------------------------------------------------------------------------------------------------------------------------------------------------------------------------------------------------------------------------------------------------------------------------------------------------------------------------------------------------------------------------------------------------------------------------------------------------------------------------------------------------------------------------------------------------------------------------------------------------------------------------------------------------------------------------------------------------------------------------------------------------------------------------------------------------------------------------------------------------------------------------------------------------------------------------------------------------------------------------------------------------------------------------------------------------------------------------------------------------------------------------------------------------------------------------------------------------------------------------------------------------------------------------------------------------------------------------------------------------------------------------------------------------------------------------------------------------------------------------------------------
Kryptoperidinium_triquetrum_GE08                                                               -----------------------------------------------------------------------------------------------------------------------------------------------------------------------------------------------------------------------------ACAGAACCAACGCAGGCTCTGCC-TGATTGTTTGGTGAGTCATGGTACGACAATGAATTGCACAGCACCAGCTGGCGATAGATCATTCAGGCTTCTGACCTATCAGCTTTCGACGGTAGGGTATTGGCTTACCGTGGCGATGACGGGTAACGGAGAATTAGGGTTCGATTCCGGAGAGGGAGCCTGAGAAATGGCTACCACATCTAAGGAAGGCAGCAGGCGCGCAAATTACCCAATTCTGACACAGGGAGGTAGTGACAAGAAATAACAATACAGGGCATCCATGTCTTGTAATTGGAATGAGTGTGATTTAAACCCCTTTATGAGTATCGATTG-GAGGGCAAGTCTGGTGCCAGCAGCCGCGGTAATTCCAGCTCCAATAGCGTATATTAAAGTTGTTGCGGTTAAAAAGCTCGTAGTTGGATTTCTGCCGAGGACGACCGGTCCGCCCTTCGGGTGA-GTATC-TGGCTCGACCTGGGCATATTCTTGGAGAACGCAGCT-GCGCTTGATTGTGCGGTGCGGCATTCAAGACATTTACTTTGAGGAAATTAGAGTGTTTCAAGCAGGCGCATGCCTTGAATACATTAGCATGGAATAATGACATAGGGCCTTGGTTCTATTTTGTTGGTTTCTAG-AGCTGAGGTAATGATTGATAGGGATGGTTGGGGGCATTCGTATTTAACTGTCAGAGGTGAAATTCTTGGATTTGTTAAAGACGGCCTACTGCGAAAGCATTTGCCAAGG-ATGTTCTCATTGATCAAGAACGAAAGTTAGGGGATCGAAGACGATCAGATACCGTCGTAGTCTTAACCATAAACTATGCCGACTAGAGATTGGAGGTCGTTTTCCATATGACCCCTTCAGCACCTTATGAGAAATCAAAGTCTTTGGGTTCCGGGGGGAGTATGGTCGCAAGGCTGAAACTTAAAGGAATTGACGGAAGGGCACCACCAGGAGTGGAGCCTGCGGCTTAATTTGACTCAACACGGGGAAACTTACCAGGTCCAGACATAGTAAGGATTGACAGATTGATAGCTCTTTCTTGATTCTATGGGTGGTGGTGCATGGCCGTTCTTAGTTGGTGGAGTGATTTGTCTGG-TTAATTCCGTTAACGAACGAGACCTTAACCTGCTAAATAGTTACTC-GTAACCTCGGTTACGTGGGCAACTTCTTAGAGGGACTTTGTGTGTCTAACGCGAGGAAGTTTGAGGCAATAACAGGTCTGTGATGCCCTTAKATGTTYTGGGCTGCACGCGCGCTACACTGATGCGCTCAACGAGTTTATGACCTAGCCCGAGAGGGCCGGGTAATCTTGTTAAACCGCATCGTGATGGGGATCGATTATTGCAATTATTAATCTTCAACGAGGAATTCCTAG-TAAGCGCGAGTCATCAGCTCGTGCTGATTACGTCCCTGCCCTTTGTACACACCGCCCGTCGCTCCTACCGATTGAGTGATCCGGTGAATAATACAGAYCGCAGCGCTTAT---CAKTTC--YTGAAAAGTGCAGCGGGAAGTTTGGTG-AACCTTATCACTTAGAGGAAGGAGAAGTCGTAACAAGGTTTCCGTAGGTGAACCTGCGGAAGGATCATTCATGCGCGATCCCTGGACTACATGCAT-------------CGACGGTGTGAGACTTCGCAC---------------------------------TCT----GTGCGTGAGCCTCGAGGGGTCTG----GTTATGC--GGGGTCTT---------------------------------------------------CTGGCTCTGTTGGTACCTCTTTCG-------------------------------------------GCTCTTCGCTCGCCATTCGTT---TAAGGATCCTGACCCCTC------------------------GGATGG--------------TGATACTTTTAGCGATGGATATTTCGGCTCGGACAACGATGAAGAGCGCAGCGAAGTGCGAGAAGCACTGCGAATTGCAGAATTCCGCGAGTCAATTGAAATTTGAATGCATGCTGCGCTTTCGGG-CAGGCCTGAAGGCATGCCTGCTTCAGCGTCTGCCCTGCTACTTGT-------GTGCTTTCCGCGCGTGCTGGAAGCATCCGAGCTG-----------------------TGAGTATCCAGG---AGTCTTG----CGCTCC--------------------------TTGATGCCCGAAG---CTGGACG------AAGACTGAACCGCAGTAGTGGATGCTCCGGACGACATGCGGTGCTGGGCTTTCGTTCCTCACCTCTCC---------------------------------------------------------------------------CTGCGCAAGACATGAA-GCCAGGCTCGGGCACCC-GCTGAAYTTAAGCATATMARTAAGCGGAGGATCGGAAACTAAACAGGATTCCCTTAGTAATGGCGAATGAACAGGGATGCGCTCGGACTGGGAATCGTGG-CCTTCGGCTTTGACTTGTAGTCTGTAGTTGCAAAGCTAACA-GAGGCGCAGGCGAAAATCTGTTGGAATATTG-GGCATAGAGGGTGAGAGTCCC-GTCCGCCAT-GCGCA-GT-CCTCCGTGTACAGCTTGTG-CCAAAGAGTCGCGCTCCTCGGGAGTGGAGTGCAAAGCGGGTGGTAAATTTCATCCGAAGCTAAATACATGTTCGAGATCGACAGTGGACAAGTACCATGAGGGAAAGGTGAAA-AGGACTTTGAAAAGAGAGCTAAA-AGGACATGAATTCGCTGAAAGGGAAGCGAATGGGACTA--GACGCGT-TGGGCGAGATTGCAGCCATGTTTGCG--A--GGCCCTGCCGTTTT-GGTACAAACACTGCGGCGGGTTGCGAGCAA--TGATTCGTTGTGTC-TCTCGTTCAGCATGCGACCCGTAGCGC-ATCTTTGAAGACAACGTTTGTGTGCGGAAT----CCTT-CCCTGGCGGGTGTGCACGCTGGTACGAAATCCATCGATGCGCTGCTT----------------------------------------------------------------------------------------------------------------GGTTGCGACTTAGTTTCCTTCGACCCGTCTTGAAACACGGA-----------------------------------------------------------------------------------------------------------------------------------------------------------------------------------------------------------------------------------------------------------------------------------------------------------------------------------------------------------------------------------------------------------------------------------------------------------------------------------------------------------------------------------------------------------------------------------------------------------------------------------------------------------------------------------------------------------------------------------------------------------------------------------------------------------------------------------------------------------------------------------------------------------------------------------------------------------------------------------------------------------------------------------------------------------------------------------------------------------------------------------------------------------------------------------------------------------------------------------------------------------------------------------------------------------------------------------------------------------------------------------------------------------------------------------------------------------------------------------------------------------------------------------------------------------------------------------------------------------------------------------------------------------------------------------------------------------------------------------------------------------------------------------------------------------------------------------------------------------------------------------------------------------------------------------------------------------------------------------------------------------------------------------------------------------------------------------------------------------------------------------------------------------------------------------------------------------------------------------------------------------------------------
Kryptoperidinium_triquetrum_GF09                                                               --------------------------------------------------------------------------------------------------------------------------------------------------------------------------------------------------------------------------------------------------------------------------------------------------------------------------------------------------------------------------------------------------------------------------------------------------------------------------------------------------------------------------------------------------------------------------------------------------------------------------------------------------------------------------------------------------------------------------------------------------------------------------------------------------------------------------------------------------------------------------------------------------------------------------------------------------------------------------------------------------------------------------------------------------------------------------------------------------------------------------------------------------------------------------------------------------------------------------------------------------------------------------------------------------------------------------------------------------------------------------------------------------------------------------------------------------------------------------------------------------------------------------------------------------------------------------------------------------------------------------------------------------------------------------------------------------------------------------------------------------------------------------------------------------------------------------------------------------------------------WTCCGTAGGTGAACCTGCGGAAGGATCATTCATGCGCGATCCCTGGACTACATGCAT-------------CGACGGTGTGAGACTTCGCAC---------------------------------TCT----GTGCGTGAGCCTCGAGGGGTCTG----GTTATGC--GGGGTCTT---------------------------------------------------CTGGCTCTGTTGGTACCTCTTTCG-------------------------------------------GCTCTTCGCTCGCCATTCGTT---TAAGGATCCTGACCCCTC------------------------GGATGG--------------TGATACTTTTAGCGATGGATATTTCGGCTCGGACAACGATGAAGAGCGCAGCGAAGTGCGAGAAGCACTGCGAATTGCAGAATTCCGCGAGTCAATTGAAATTTGAATGCATGCTGCGCTTTCGGG-CAGGCCTGAAGGCATGCCTGCTTCAGCGTCTGCCCTGCTACTTGT-------GTGCTTTCCGCGCGTGCTGGAAGCATCCGAGCTG-----------------------TGAGTATCCAGG---AGTCTTG----CGCTCC--------------------------TTGATGCCCGAAG---CTGGACG------AAGACTGAACCGCAGTAGTGGATGCTCCGGACGACATGCGGTGCTGGGCTTTCGTTCCTCACCTCTCC---------------------------------------------------------------------------CTGCGCAAGACATGAA-GCCAGGCTCGGGCACCC-GCTGAAYTTAAGCATMT--------------------------------------------------------------------------------------------------------------------------------------------------------------------------------------------------------------------------------------------------------------------------------------------------------------------------------------------------------------------------------------------------------------------------------------------------------------------------------------------------------------------------------------------------------------------------------------------------------------------------------------------------------------------------------------------------------------------------------------------------------------------------------------------------------------------------------------------------------------------------------------------------------------------------------------------------------------------------------------------------------------------------------------------------------------------------------------------------------------------------------------------------------------------------------------------------------------------------------------------------------------------------------------------------------------------------------------------------------------------------------------------------------------------------------------------------------------------------------------------------------------------------------------------------------------------------------------------------------------------------------------------------------------------------------------------------------------------------------------------------------------------------------------------------------------------------------------------------------------------------------------------------------------------------------------------------------------------------------------------------------------------------------------------------------------------------------------------------------------------------------------------------------------------------------------------------------------------------------------------------------------------------------------------------------------------------------------------------------------------------------------------------------------------------------------------------------------------------------------------------------------------------------------------------------------------------------------------------------------------------------------------------------------------------------------------------------------------------------------------------------------------------------------------------------------------------------------------------------------------------------------------------------------------------------------------------------------------------------------------------------------------------------------------------------------------------
Kryptoperidinium_triquetrum_KFF1001                                                            ---------------------------------------------------------------------------------------------------------------------------------------------------------------------------------------------------------------------------------------------------------------------------------------------------------------------------------------------------------------------------------------------------------------------------------------------------------------------------------------------------------------------------------------------------------------------------------------------------------------------------------------------------------------------------------------------------------------------------------------------------------------------------------------------------------------------------------------------------------------------------------------------------------------------------------------------------------------------------------------------------------------------------------------------------------------------------------------------------------------------------------------------------------------------------------------------------------------------------------------------------------------------------------------------------------------------------------------------------------------------------------------------------------------------------------------------------------------------------------------------------------------------------------------------------------------------------------------------------------------------------------------------------------------------------------------------------------------------------------------------------------------------------------------------------------------------------------------------------------------------------------------------------------SAYCCCKGGAMYWMMTGCAT-------------CGACGGTGTGAGACTTCGCAC---------------------------------TCT----GTGCGTGAGCCTCGAGGGGTCTG----GTTATGC--GGGGTCTT---------------------------------------------------CTGGCTCTGTTGGTACCTCTTTCG-------------------------------------------GCTCTTCGCTCGCCATTCGTT---TAAGGATCCTGACCCCTC------------------------GGATGG--------------TGATACTTTTAGCGATGGATATTTCGGCTCGGACAACGATGAAGAGCGCAGCGAAGTGCGAGAAGCACTGCGAATTGCAGAATTCCGCGAGTCAATTGAAATTTGAATGCATGCTGCGCTTTCGGG-CAGGCCTGAAGGCATGCCTGCTTCAGCGTCTGCCCTGCTACTTGT-------GTGCTTTCCGCGCGTGCTGGAAGCATCCGAGCTG-----------------------TGAGTATCCAGG---AGTCTTG----CGCTCC--------------------------TTGATGCCCGAAG---CTGGACG------AAGACTGAACCGCAGTAGTGGATGCTCCGGACGACATGCGGTGCTGGGCTTTCGTTCCTCACCTCTCC---------------------------------------------------------------------------CTGCGCAAGACATGAA-GCCAGGYTCGGGCM-----------------------------------------------------------------------------------------------------------------------------------------------------------------------------------------------------------------------------------------------------------------------------------------------------------------------------------------------------------------------------------------------------------------------------------------------------------------------------------------------------------------------------------------------------------------------------------------------------------------------------------------------------------------------------------------------------------------------------------------------------------------------------------------------------------------------------------------------------------------------------------------------------------------------------------------------------------------------------------------------------------------------------------------------------------------------------------------------------------------------------------------------------------------------------------------------------------------------------------------------------------------------------------------------------------------------------------------------------------------------------------------------------------------------------------------------------------------------------------------------------------------------------------------------------------------------------------------------------------------------------------------------------------------------------------------------------------------------------------------------------------------------------------------------------------------------------------------------------------------------------------------------------------------------------------------------------------------------------------------------------------------------------------------------------------------------------------------------------------------------------------------------------------------------------------------------------------------------------------------------------------------------------------------------------------------------------------------------------------------------------------------------------------------------------------------------------------------------------------------------------------------------------------------------------------------------------------------------------------------------------------------------------------------------------------------------------------------------------------------------------------------------------------------------------------------------------------------------------------------------------------------------------------------------------------------------------------------------------------------------------------------------------------------------------------------------------------------------
Kryptoperidinium_triquetrum_KFF0901                                                            ----------------------------------------------------------------------------------------------------------------------------------------------------------------------------------------------------------------------------------------------------------------------------------------------------------------------------------------------------------------------------------------------------------------------------------------------------------------------------------------------------------------------------------------------------------------------------------------------------------------------------------------------------------------------------------------------------------------------------------------------------------------------------------------------------------------------------------------------------------------------------------------------------------------------------------------------------------------------------------------------------------------------------------------------------------------------------------------------------------------------------------------------------------------------------------------------------------------------------------------------------------------------------------------------------------------------------------------------------------------------------------------------------------------------------------------------------------------------------------------------------------------------------------------------------------------------------------------------------------------------------------------------------------------------------------------------------------------------------------------------------------------------------------------------------------------------------------------------------------------------------------------------------------ATCCCKGGACTAMMTGCAT-------------CGACGGTGTGAGACTTCGCAC---------------------------------TCT----GTGCGTGAGCCTCGAGGGGTCTG----GTTATGC--GGGGTCTT---------------------------------------------------CTGGCTCTGTTGGTACCTCTTTCG-------------------------------------------GCTCTTCGCTCGCCATTCGTT---TAAGGATCCTGACCCCTC------------------------GGATGG--------------TGATACTTTTAGCGATGGATATTTCGGCTCGGACAACGATGAAGAGCGCAGCGAAGTGCGAGAAGCACTGCGAATTGCAGAATTCCGCGAGTCAATTGAAATTTGAATGCATGCTGCGCTTTCGGG-CAGGCCTGAAGGCATGCCTGCTTCAGCGTCTGCCCTGCTACTTGT-------GTGCTTTCCGCGCGTGCTGGAAGCATCCGAGCTG-----------------------TGAGTATCYWKG---AGTCTTG----CGCTCC--------------------------TTGATGCCCGAMGY--------------------------------------------------------------------------------------------------------------------------------------------------------------------------------------------------------------------------------------------------------------------------------------------------------------------------------------------------------------------------------------------------------------------------------------------------------------------------------------------------------------------------------------------------------------------------------------------------------------------------------------------------------------------------------------------------------------------------------------------------------------------------------------------------------------------------------------------------------------------------------------------------------------------------------------------------------------------------------------------------------------------------------------------------------------------------------------------------------------------------------------------------------------------------------------------------------------------------------------------------------------------------------------------------------------------------------------------------------------------------------------------------------------------------------------------------------------------------------------------------------------------------------------------------------------------------------------------------------------------------------------------------------------------------------------------------------------------------------------------------------------------------------------------------------------------------------------------------------------------------------------------------------------------------------------------------------------------------------------------------------------------------------------------------------------------------------------------------------------------------------------------------------------------------------------------------------------------------------------------------------------------------------------------------------------------------------------------------------------------------------------------------------------------------------------------------------------------------------------------------------------------------------------------------------------------------------------------------------------------------------------------------------------------------------------------------------------------------------------------------------------------------------------------------------------------------------------------------------------------------------------------------------------------------------------------------------------------------------------------------------------------------------------------------------------------------------------------------------------------------------------------------------------------------------------------------------------------------------------------------------------------------------------------
Kryptoperidinium_triquetrum_SAG38_80                                                 ---------------------------------------------------------------------------------------------------------------------------------------------------------------------------------------------------------------------------------------------------------------------------------------------------------------------------------------------------------------------------------------------------------------------------------------------------------------------------------------------------------------------------------------------------------------------------------------------------------------------------------------------------------------------------------------------------------------------------------------------------------------------------------------------------------------------------------------------------------------------------------------------------------------------------------------------------------------------------------------------------------------------------------------------------------------------------------------------------------------------------------------------------------------------------------------------------------------------------------------------------------------------------------------------------------------------------------------------------------------------------------------------------------------------------------------------------------------------------------------------------------------------------------------------------------------------------------------------------------------------------------------------------------------------------------------------------------------------------------------------------------------------------------------------------------------------------------------------------------------------------------------------------------------------------------------------------------------------------------------------------------------------------------------------------------------------------------------------------------------------------------------------------------------------------------------------------------------------------------------------------------------------------------------------------------------------------------------------------------------------------------------------------------------------------------------------------------------------------------------------------------------------------------------------------------------------------------------------------------------------------------------------------------------------------------------------------------------------------------------------------------nnnnnnnn-nnnnnnnnnnnnnnnnn-nnnnnnnnnnnnnnnnnnnnnnnnnnnnnnnnnnnnnnnnnnnnnnnnnnnnnnnnnTAATGGCGAATGAACAGGGATGCGCTCGGACTGGGAATCGTGG-CCTTCGGCTTTGACTTGTAGTCTGTAGTTGCAAAGCTAACA-GAGGCGCAGGCGAAAATCTGTTGGAATATTG-GGCATAGAGGGTGAGAGTCCC-GTCCGCCAT-GCGCA-GT-CCTCCGTGTACAGCTTGTG-CCAAAGAGTCGCGCTCCTCGGGAGTGGAGTGCAAAGCGGGTGGTAAATTTCATCCGAAGCTAAATACATGTTCGAGATCGACAGTGGACAAGTACCATGAGGGAAAGGTGAAA-AGGACTTTGAAAAGAGAGCTAAA-AGGACATGAATTCGCTGAAAGGGAAGCGAATGGGACTA--GACGCGT-TGGGCGAGATTGCAGCCATGTTTGCG--A--GGCCCTGCCGTTTT-GGTACAAACACTGCGGCGGGTTGCGAGCAA--TGATTCGTTGTGTC-TCTCGTTCAGCATGCGACCCGTAGCGC-ATCTTTGAAGACAACGTTTGTGTGCGGAAT----CCTTNCCCTGGCGGGTGTGCACGCTGGTACGAAATCCATCGATGCGCTG-----------------------------------------------------------------------------------------------------------------------------------------------------------------------------------------------------------------------------------------------------------------------------------------------------------------------------------------------------------------------------------------------------------------------------------------------------------------------------------------------------------------------------------------------------------------------------------------------------------------------------------------------------------------------------------------------------------------------------------------------------------------------------------------------------------------------------------------------------------------------------------------------------------------------------------------------------------------------------------------------------------------------------------------------------------------------------------------------------------------------------------------------------------------------------------------------------------------------------------------------------------------------------------------------------------------------------------------------------------------------------------------------------------------------------------------------------------------------------------------------------------------------------------------------------------------------------------------------------------------------------------------------------------------------------------------------------------------------------------------------------------------------------------------------------------------------------------------------------------------------------------------------------------------------------------------------------------------------------------------------------------------------------------------------------------------------------------------------------------------------------------------------------------------------------------------------------------------------------------------------------------------------------------------------------------------------------------------------------------------------------------------------------------------------------------------
Kryptoperidinium_triquetrum_KrySG_Uniss                               ---------------------------------------------------------------------------------------------------------------------------------------------------------------------------------------------------------------------------------AACCAACGCAGGCTCTGCC-TGATTGTTTGGTGAGTCATGGTACGACAATGAATTGCACAGCACCAGCTGGCGATAGATCATTCAGGCTTCTGACCTATCAGCTTTCGACGGTAGGGTATTGGCTTACCGTGGCGATGACGGGTAACGGAGAATTAGGGTTCGATTCCGGAGAGGGAGCCTGAGAAATGGCTACCACATCTAAGGAAGGCAGCAGGCGCGCAAATTACCCAATTCTGACACAGGGAGGTAGTGACAAGAAATAACAATACAGGGCATCCATGTCTTGTAATTGGAATGAGTGTGATTTAAACCCCTTTATGAGTATCGATTG-GAGGGCAAGTCTGGTGCCAGCAGCCGCGGTAATTCCAGCTCCAATAGCGTATATAAAAGTTGTTGCGGTTAAAAAGCTCGTAGTTGGATTTCTGCCGAGGACGACCGGTCCGCCCTTCGGGTGA-GTATC-TGGCTCGACCTGGGCATATTCTTGGAGAACGCAGCT-GCGCTTGATTGTGCGGTGCGGCATTCAAGACATTTACTTTGAGGAAATTAGAGTGTTTCAAGCAGGCGCATGCCTTGAATACATTAGCATGGAATAATGACATAGGGCCTTGGTTCTATTTTGTTGGTTTCTAG-AGCTGAGGTAATGATTGATAGGGATGGTTGGGGGCATTCGTATTTAACTGTCAGAGGTGAAATTCTTGGATTTGTTAAAGACGGCCTACTGCGAAAGCATTTGCCAAGG-ATGTTCTCATTGATCAAGAACGAAAGTTAGGGGATCGAAGACGATCAGATACCGTCGTAGTCTTAACCATAAACTATGCCGACTAGAGATTGGAGGTCGTTTTCCATATGACCCCTTCAGCACCTTATGAGAAATCAAAGTCTTTGGGTTCCGGGGGGAGTATGGTCGCAAGGCTGAAACTTAAAGGAATTGACGGAAGGGCACCACCAGGAGTGGAGCCTGCGGCTTAATTTGACTCAACACGGGGAAACTTACCAGGTCCAGACATAGTAAGGATTGACAGATTGATAGCTCTTTCTTGATTCTATGGGTGGTGGTGCATGGCCGTTCTTAGTTGGTGGAGTGATTTGTCTGG-TTAATTCCGTTAACGAACGAGACCTTAACCTGCTAAATAGTTACTC-GTAACCTCGGTTACGTGGGCAACTTCTTAGAGGGACTTTGTGTGTCTAACGCGAGGAAGTTTGAGGCAATAACAGGTCTGTGATGCCCTTAGATGTTCTGGGCTGCACGCGCGCTACACTGATGCGCTCAACGAGTTTATGACCTAGCCCGAGAGGGCCGGGTAATCTTGTTAAACCGCATCGTGATGGGGATCGATTATTGCAATTATTAATCTTCAACGAGGAATTCCTAG-TAAGCGCGAGTCATCAGCTCGTGCTGATTACGTCCCTGCCCTTTGTACACACCGCCCGTCGCTCCTACCGATTGAGTGATCCGGTGAATAATACAGACCGCAGCGCTTAT---CAGTTC--CTGAAAAGTGCAGCGGGAAGTTTGGTG-AACCTTATCACTTAGAGGAAGGAGAAGTCGTAACAAGGTT-CCGTAGGTGAACCTGCGGAAGGATCATTCATGCGCGATCCCTGGANTACATGCAT-------------CGACGGTGTGAGACTTCGCAC---------------------------------ACT----GTGCGTGAGCCTCGAGGGGTCTG----GTTATGC--GGGGTCTT---------------------------------------------------CTGGCTCTGTTGGTACCTCTTTCG-------------------------------------------GCTCTTCGCTCGCCATTCGTT---TAAGGATCCTGACCCCTC------------------------GGATGG--------------TGATACTTTTAGCGATGGATATTTCGGCTCGGACAACGATGAAGAGCGCAGCGAAGTGCGAGAAGCACTGCGAATTGCAGAATTCCGCGAGTCAATTGAAATTTGAATGCATGCTGCGCTTTCGGG-CAGGCCTGAAGGCATGCCTGCTTCAGCGTCTGCCCTGCTACTTGT-------GTGCTTTCCGCGCGTGCTGGAAGCATCCGAGCTG-----------------------TGAGTATCCAGG---AGTCTTG----CGCTCC--------------------------TTGATGCCCGAAG---CTGGACN------AANACTGAACCGCANTANTGGATGCTCCGGANGACATGCNGTGCTGGGCTTTCGTTCCTCACCTCTCC---------------------------------------------------------------------------CTGCGCAAGACATGAA-GCCNGGCTCNGGCACCC-GCTGAACTTAANCAT---------------ATCGGAAACTAAACAGGATTCCCTTAGTAATGGCGAATGAACAGGGATGCGCTCGGACTGGGAATCGTGG-CCTTCGGCTTTGACTTGTAGTCTGTAGTTGCAAAGCTAACA-GAGGCGCAGGCGAAAATCTGTTGGAATATTG-GGCATAGAGGGTGAGAGTCCC-GTCCGCCAT-GCGCA-GT-CCTCCGTGTACAGCTTGTG-CCAAAGAGTCGCGCTCCTCGGGAGTGGAGTGCAAAGCGGGTGGTAAATTTCATCCGAAGCTAAATACATGTTCGAGATCGACAGTGGACAAGTACCATGAGGGAAAGGTGAAA-AGGACTTTGAAAAGAGAGCTAAA-AGGACATGAATTCGCTGAAAGGGAAGCGAATGGGACTA--GACGCGT-TGGGCGAGATTGCAGCCATGTTTGCG--A--GGCCCTGCCGTTTT-GGTACAAACACTGCGGCGGGTTGCGAGCAA--TGATTCGTTGTGTC-TCTCGTTCAGCATGCGACCCGTAGCGC-ATCTTTGAAGACAACGTTTGTGTGCGGAAT----CCTT-CCCTGGCGGGTGTGCACGCTGGTACGAAATCCATCGATGCGCTGCTT----------------------------------------------------------------------------------------------------------------GGTTGCGACTTAGTTTCCTTCNACCCGTCTTGAAACACGGACCAAGGA----------------------------------------------------------------------------------------------------------------------------------------------------------------------------------------------------------------------------------------------------------------------------------------------------------------------------------------------------------------------------------------------------------------------------------------------------------------------------------------------------------------------------------------------------------------------------------------------------------------------------------------------------------------------------------------------------------------------------------------------------------------------------------------------------------------------------------------------------------------------------------------------------------------------------------------------------------------------------------------------------------------------------------------------------------------------------------------------------------------------------------------------------------------------------------------------------------------------------------------------------------------------------------------------------------------------------------------------------------------------------------------------------------------------------------------------------------------------------------------------------------------------------------------------------------------------------------------------------------------------------------------------------------------------------------------------------------------------------------------------------------------------------------------------------------------------------------------------------------------------------------------------------------------------------------------------------------------------------------------------------------------------------------------------------------------------------------------------------------------------------------------------------------------------------------------------------------------------------------------------------------------------
Kryptoperidinium_triquetrum_KryCA_Uniss                               -----------------------------------------------------------------------------------------------------------------------------------------------------------------------------------------------------------------------------ACAGAACCAACGCAGGCTCTGCC-TGATTGTTTGGTGAGTCATGGTACGACAATGAATTGCACAGCACCAGCTGGCGATAGATCATTCAGGCTTCTGACCTATCAGCTTTCGACGGTAGGGTATTGGCTTACCGTGGCGATGACGGGTAACGGAGAATTAGGGTTCGATTCCGGAGAGGGAGCCTGAGAAATGGCTACCACATCTAAGGAAGGCAGCAGGCGCGCAAATTACCCAATTCTGACACAGGGAGGTAGTGACAAGAAATAACAATACAGGGCATCCATGTCTTGTAATTGGAATGAGTGTGATTTAAACCCCTTTATGAGTATCGATTG-GAGGGCAAGTCTGGTGCCAGCAGCCGCGGTAATTCCAGCTCCAATAGCGTATATAAAAGTTGTTGCGGTTAAAAAGCTCGTAGTTGGATTTCTGCCGAGGACGACCGGTCCGCCCTTCGGGTGA-GTATC-TGGCTCGACCTGGGCATATTCTTGGAGAACGCAGCT-GCGCTTGATTGTGCGGTGCGGCATTCAAGACATTTACTTTGAGGAAATTAGAGTGTTTCAAGCAGGCGCATGCCTTGAATACATTAGCATGGAATAATGACATAGGGCCTTGGTTCTATTTTGTTGGTTTCTAG-AGCTGAGGTAATGATTGATAGGGATGGTTGGGGGCATTCGTATTTAACTGTCAGAGGTGAAATTCTTGGATTTGTTAAAGACGGCCTACTGCGAAAGCATTTGCCAAGG-ATGTTCTCATTGATCAAGAACGAAAGTTAGGGGATCGAAGACGATCAGATACCGTCGTAGTCTTAACCATAAACTATGCCGACTAGAGATTGGAGGTCGTTTTCCATATGACCCCTTCAGCACCTTATGAGAAATCAAAGTCTTTGGGTTCCGGGGGGAGTATGGTCGCAAGGCTGAAACTTAAAGGAATTGACGGAAGGGCACCACCAGGAGTGGAGCCTGCGGCTTAATTTGACTCAACACGGGGAAACTTACCAGGTCCAGACATAGTAAGGATTGACAGATTGATAGCTCTTTCTTGATTCTATGGGTGGTGGTGCATGGCCGTTCTTAGTTGGTGGAGTGATTTGTCTGG-TTAATTCCGTTAACGAACGAGACCTTAACCTGCTAAATAGTTACTC-GTAACCTCGGTTACGTGGGCAACTTCTTAGAGGGACTTTGTGTGTCTAACGCGAGGAAGTTTGAGGCAATAACAGGTCTGTGATGCCCTTAGATGTTCTGGGCTGCACGCGCGCTACACTGATGCGCTCAACGAGTTTATGACCTAGCCCGAGAGGGCCGGGTAATCTTGTTAAACCGCATCGTGATGGGGATCGATTATTGCAATTATTAATCTTCAACGAGGAATTCCTAGATAAGCGCGAGTCATCAGCTCGTGCTGATTACGTCCCTGCCCTTTGTACACACCGCCCGTCGCTCCTACCGATTGAGTGATCCGGTGAATAATACAGACCGCAGCGCTTAT---CAGTTC--CTGAAAAGTGCAGCGGGAAGTTTGGTG-AACCTTATCACTTAGAGGAAGGAGAAGTCGTAACAAGGNT-CCGTAGGTGAACCTGCGGAAGGATCATTCATGCGCGATCCCTGGACTACATGCAT-------------CGACGGTGTGAGACTTCGCAC---------------------------------TCT----GTGCGTGAGCCTCGAGGGGTCTG----GTTATGC--GGGGTCTT---------------------------------------------------CTGGCTCTGTTGGTACCTCTTTCG-------------------------------------------GCTCTTCGCTCGCCATTCGTT---TAAGGATCCTGACCCCTC------------------------GGATGG--------------TGATACTTTTAGCGATGGATATTTCGGCTCGGACAACGATGAAGAGCGCAGCGAAGTGCGAGAAGCACTGCGAATTGCAGAATTCCGCGAGTCAATTGAAATTTGAATGCATGCTGCGCTTTCGGG-CAGGCCTGAAGGCATGCCTGCTTCAGCGTCTGCCCTGCTACTTGT-------GTGCTTTCCGCGCGTGCTGGAAGCATCCGAGCTG-----------------------TGAGTATCCAGG---AGTCTTG----CGCTCC--------------------------TTGATGCCCGAAG---CTGGACG------AAGACTGAACCGCANTANTGGATGCTCCGGACGACATGCGGTGCTGGGCTTTCGTTCCTCACCTCTCC---------------------------------------------------------------------------CTGCGCAAGACATGAA-GCCAGGCTCGGGCACCC-GCTGAA------------------------ATCGGAAACTAAACNGGATTCCCTTAGTWATGGCGAATGAACAGGGATGCGCTCGGACTGGGAATCGTGG-CCTTCGGCTTTGACTTGTAGTCTGTAGTTGCAAAGCTAACA-GAGGCGCAGGCGAAAATCTGTTGGAATATTG-GGCATAGAGGGTGAGAGTCCC-GTCCGCCAT-GCGCA-GT-CCTCCGTGTACAGCTTGTG-CCAAAGAGTCGCGCTCCTCGGGAGTGGAGTGCAAAGCGGGTGGTAAATTTCATCCGAAGCTAAATACATGTTCGAGATCGACAGTGGACAAGTACCATGAGGGAAAGGTGAAA-AGGACTTTGAAAAGAGAGCTAAA-AGGACATGAATTCGCTGAAAGGGAAGCGAATGGGACTA--GACGCGT-TGGGCGAGATTGCAGCCATGTTTGCG--A--GGCCCTGCCGTTTT-GGTACAAACACTGCGGCGGGTTGCGAGCAA--TGATTCGTTGTGTC-TCTCGTTCAGCATGCGACCCGTAGCGC-ATCTTTGAAGACAACGTTTGTGTGCGGAAT----CCTT-CCCTGGCGGGTGTGCACGCTGGTACGAAATCCATCGATGCGCTGCTT----------------------------------------------------------------------------------------------------------------GGTTGCGACTTAGTTTCCTTCNACCCGTCTTGAAACACGGACCAAGGA----------------------------------------------------------------------------------------------------------------------------------------------------------------------------------------------------------------------------------------------------------------------------------------------------------------------------------------------------------------------------------------------------------------------------------------------------------------------------------------------------------------------------------------------------------------------------------------------------------------------------------------------------------------------------------------------------------------------------------------------------------------------------------------------------------------------------------------------------------------------------------------------------------------------------------------------------------------------------------------------------------------------------------------------------------------------------------------------------------------------------------------------------------------------------------------------------------------------------------------------------------------------------------------------------------------------------------------------------------------------------------------------------------------------------------------------------------------------------------------------------------------------------------------------------------------------------------------------------------------------------------------------------------------------------------------------------------------------------------------------------------------------------------------------------------------------------------------------------------------------------------------------------------------------------------------------------------------------------------------------------------------------------------------------------------------------------------------------------------------------------------------------------------------------------------------------------------------------------------------------------------------------
Kryptoperidinium_triquetrum_VGO556                                                            --------------------------------------------------------------------------------------------------------------------------------------------------------------------------------------------------------------------------------------------------------------------------------------------------------------------------------------------------------------------------------------------------------------------------------------------------------------------------------------------------------------------------------------------------------------------------------------------------------------------------------------------------------------------------------------------------------------------------------------------------------------------------------------------------------------------------------------------------------------------------------------------------------------------------------------------------------------------------------------------------------------------------------------------------------------------------------------------------------------------------------------------------------------------------------------------------------------------------------------------------------------------------------------------------------------------------------------------------------------------------------------------------------------------------------------------------------------------------------------------------------------------------------------------------------------------------------------------------------------------------------------------------------------------------------------------------------------------------------------------------------------------------------------------------------------------------------------------------------------------------------------GGAAGGATCATTCATGCGCGATCCCTGGACTACATGCAT-------------CGACGGTGTGAGACTTCGCAC---------------------------------TCT----GTGCGTGAGCCTCGAGGGGTCTG----GTTATGC--GGGGTCTT---------------------------------------------------CTGGCTCTGTTGGTACCTCTTTCG-------------------------------------------GCTCTTCGCTCGCCATTCGTT---TAAGGATCCTAACCCCTC------------------------GGATGG--------------TGATACTTTTAGCGATGGATATTTCGGCTCGGACAACGATGAAGAGCGCAGCGAAGTGCGAGAAGCACTGCGAATTGCAGAATTCCGCGAGTCAATTGAAATTTGAATGCATGCTGCGCTTTCGGG-CAGGCCTGAAGGCATGCCTGCTTCAGCGTCTGCCCCGCTACTTGT-------GTGCTTTCCGCTGGTGCTGGAAGCATCCGAGCTG-----------------------TGAGTATCCAGG---AGTCTTG----CGCTCC--------------------------TTGATGCCCGAAG---CTGGACG------AAGACTGAACCGCAGTAGTGGATGCTCCGGACGACATGCGGTGCTGGGCTTTTGTTCCTCACCTCTCC---------------------------------------------------------------------------CTGCGCAAGACATGAA-GCCAGGCTCGGGCACCC-GCTGAATTTAAGCATATMARTAAGCGGAGGATCGGAAACTAAACAGGATTCCCTTAGTAATGGCGAATGAACAGGGATGCGCTCGGACTGGGAATCGTGG-CCTTCGGCTTTGACTTGTAGTCTGTAGTTGCAAAGCTAACA-GAGGCGCAGGCGAAAATCTGTTGGAATATTG-GGCATAGAGGGTGAGAGTCCC-GTCCGCCAT-GCGCA-GT-CCTCCGTGTACAGCTTGTG-CCAAAGAGTCGCGCTCCTCGGGAGTGGAGTGCAAAGCGGGTGGTAAATTTCATCCGAAGCTAAATACATGTTCGAGATCGACAGTGGACAAGTACCATGAGGGAAAGGTGAAA-AGGACTTTGAAAAGAGAGCTAAA-AGGACATGAATTCGCTGAAAGGGAAGCGAATGGGACTA--GACGCGT-TGGGCGAGATTGCAGCCATGTTTGCG--A--GGCCCTGCCGTTTT-GGTACAAACACTGCGGCGGGTTGCGAGCAA--TGATTCGTTGTGTC-TCTCGTTCAGCATGCGACCCGTAGCGC-ATCTTTGAAGACAACGTGTGTGTGCGGAAT----CCTT-CCCTGGCGGGTGTGCACGCTGGTACGAAATCCATCGATACGCTGCTT----------------------------------------------------------------------------------------------------------------GGTTGCRAYTTANTTTCCTWYNAYCCGTCTTGAAWMHYGGA-----------------------------------------------------------------------------------------------------------------------------------------------------------------------------------------------------------------------------------------------------------------------------------------------------------------------------------------------------------------------------------------------------------------------------------------------------------------------------------------------------------------------------------------------------------------------------------------------------------------------------------------------------------------------------------------------------------------------------------------------------------------------------------------------------------------------------------------------------------------------------------------------------------------------------------------------------------------------------------------------------------------------------------------------------------------------------------------------------------------------------------------------------------------------------------------------------------------------------------------------------------------------------------------------------------------------------------------------------------------------------------------------------------------------------------------------------------------------------------------------------------------------------------------------------------------------------------------------------------------------------------------------------------------------------------------------------------------------------------------------------------------------------------------------------------------------------------------------------------------------------------------------------------------------------------------------------------------------------------------------------------------------------------------------------------------------------------------------------------------------------------------------------------------------------------------------------------------------------------------------------------------------------
Kryptoperidinium_triquetrum_VGO1224                                                            --------------------------------------------------------------------------------------------------------------------------------------------------------------------------------------------------------------------------------------------------------------------------------------------------------------------------------------------------------------------------------------------------------------------------------------------------------------------------------------------------------------------------------------------------------------------------------------------------------------------------------------------------------------------------------------------------------------------------------------------------------------------------------------------------------------------------------------------------------------------------------------------------------------------------------------------------------------------------------------------------------------------------------------------------------------------------------------------------------------------------------------------------------------------------------------------------------------------------------------------------------------------------------------------------------------------------------------------------------------------------------------------------------------------------------------------------------------------------------------------------------------------------------------------------------------------------------------------------------------------------------------------------------------------------------------------------------------------------------------------------------------------------------------------------------------------------------------------------------------------------------------GGAAGGATCATTCATGCGCGATCCCTGGACTACATGCAT-------------CGACGGTGTGAGACTTCGCAC---------------------------------TCT----GTGCGTGAGCCTCGAGGGGTCTG----GTTATGC--GGGGTCTT---------------------------------------------------CTGGCTCTGTTGGTACCTCTTTCG-------------------------------------------GCTCTTCGCTCGCCATTCGTT---TAAGGATCCTAACCCCTC------------------------GGATGG--------------TGATACTTTTAGCGATGGATATTTCGGCTCGGACAACGATGAAGAGCGCAGCGAAGTGCGAGAAGCACTGCGAATTGCAGAATTCCGCGAGTCAATTGAAATTTGAATGCATGCTGCGCTTTCGGG-CAGGCCTGAAGGCATGCCTGCTTCAGCGTCTGCCCCGCTACTTGT-------GTGCTTTCCGCTGGTGCTGGAAGCATCCGAGCTG-----------------------TGAGTATCCAGG---AGTCTTG----CGCTCC--------------------------TTGATGCCCGAAG---CTGGACG------AAGACTGAACCGCAGTAGTGGATGCTCCGGACGACATGCGGTGCTGGGCTTTTGTTCCTCACCTCTCC---------------------------------------------------------------------------CTGCGCAAGACATGAA-GCCAGGCTCGGGCACCC-GCTGAATTTAAGCATATMARTAAGCGGAGGATCGGAAACTAAACAGGATTCCCTTAGTAATGGCGAATGAACAGGGATGCGCTCGGACTGGGAATCGTGG-CCTTCGGCTTTGACTTGTAGTCTGTAGTTGCAAAGCTAACA-GAGGCGCAGGCGAAAATCTGTTGGAATATTG-GGCATAGAGGGTGAGAGTCCC-GTCCGCCAT-GCGCA-GT-CCTCCGTGTACAGCTTGTG-CCAAAGAGTCGCGCTCCTCGGGAGTGGAGTGCAAAGCGGGTGGTAAATTTCATCCGAAGCTAAATACATGTTCGAGATCGACAGTGGACAAGTACCATGAGGGAAAGGTGAAA-AGGACTTTGAAAAGAGAGCTAAA-AGGACATGAATTCGCTGAAAGGGAAGCGAATGGGACTA--GACGCGT-TGGGCGAGATTGCAGCCATGTTTGCG--A--GGCCCTGCCGTTTT-GGTACAAACACTGCGGCGGGTTGCGAGCAA--TGATTCGTTGTGTC-TCTCGTTCAGCATGCGACCCGTAGCGC-ATCTTTGAAGACAACGTGTGTGTGCGGAAT----CCTT-CCCTGGCGGGTGTGCACGCTGGTACGAAATCCATCGATACGCTGCTT----------------------------------------------------------------------------------------------------------------GGTTGCGACTTAGTTTCCTTCGACCCGTCTTGAAACACGGAC----------------------------------------------------------------------------------------------------------------------------------------------------------------------------------------------------------------------------------------------------------------------------------------------------------------------------------------------------------------------------------------------------------------------------------------------------------------------------------------------------------------------------------------------------------------------------------------------------------------------------------------------------------------------------------------------------------------------------------------------------------------------------------------------------------------------------------------------------------------------------------------------------------------------------------------------------------------------------------------------------------------------------------------------------------------------------------------------------------------------------------------------------------------------------------------------------------------------------------------------------------------------------------------------------------------------------------------------------------------------------------------------------------------------------------------------------------------------------------------------------------------------------------------------------------------------------------------------------------------------------------------------------------------------------------------------------------------------------------------------------------------------------------------------------------------------------------------------------------------------------------------------------------------------------------------------------------------------------------------------------------------------------------------------------------------------------------------------------------------------------------------------------------------------------------------------------------------------------------------------------------------------------
Kryptoperidinium_triquetrum_SCCAP_K0638                                                 ---------------------------------------------------------------------------------------------------------------------------------------------------------------------------------------------------------------------------------------------------------------------------------------------------------------------------------------------------------------------------------------------------------------------------------------------------------------------------------------------------------------------------------------------------------------------------------------------------------------------------------------------------------------------------------------------------------------------------------------------------------------------------------------------------------------------------------------------------------------------------------------------------------------------------------------------------------------------------------------------------------------------------------------------------------------------------------------------------------------------------------------------------------------------------------------------------------------------------------------------------------------------------------------------------------------------------------------------------------------------------------------------------------------------------------------------------------------------------------------------------------------------------------------------------------------------------------------------------------------------------------------------------------------------------------------------------------------------------------------------------------------------------------------------------------------------------------------------------------------------------------------------------------------------------------------------------------------------------------------------------------------------------------------------------------------------------------------------------------------------------------------------------------------------------------------------------------------------------------------------------------------------------------------------------------------------------------------------------------------------------------------------------------------------------------------------------------------------------------------------------------------------------------------------------------------------------------------------------------------------------------------------------------------------------------------------------------------------------------------------------------nnnnnnnn-nnnnnnnnnnnnnnnnn-nnnnnnnnnnnnnnnnnnnnnnnnnnnnnnnnnnnnnnnnnnnnnnnnnnnCCTTAGTAATGGCGAATGAACAGGGATGCGCTCGGATTGGGAATCGTGG-CCTTCGGCTTTGACTTGTAGTCTGTAGTTGCAAAGCTAACA-GAGGCGCAGGCGAAAATCTGTTGGAATATTG-GGCATAGAGGGTGAGAGTCCC-GTCCGCCAT-GCGCA-GT-CCTCCGTGTACAGCTTGTG-CCAAAGAGTCGCGCTCCTCGGGAGTGGAGTGCAAAGCGGGTGGTAAATTTCATCCGAAGCTAAATACATGTTCGAGATCGACAGTGGACAAGTACCATGAGGGAAAGGTGAAA-AGGACTTTGAAAAGAGAGCTAAA-AGGACATGAATTCGCTGAAAGGGAAGCGAATGGGACTA--GACGCGT-TGGGCGAGATTGCAGCCATGTTTGCG--A--GGCCCTGCCGTTTT-GGTACAAACACTGCGGCGGGTTGCGAGCAA--TGATTCGTTGTGTC-TCTCGTTCAGCATGCGACCCGTAGCGC-ATCTTTGAAGACAACGTGTGTGTGCGGAAT----CCTT-CCCTGGCGGGTGTGCACGCTGGTACGAAATCCATCGATACGCTGCTT----------------------------------------------------------------------------------------------------------------GGTTGCGACTTAGTTTCCTTCGACCCGTCTTGAAACACGGACCAAGGAGTCTAACACGTGTGCGAGTCTGGGGGGCC---ACACCCAGGAGCGAAACGAAAGTGAGAGCCGGGACTTCGCCGCACCGGCAACCGACTGACCAATTGTGGGAGGTTTGAGTATGAGCACACATGCTAGGACCCGAAAGATGGTGAACTATGCCTGTGAAGAGTAAACTCAGGGGAAACTCTGATGGAGGCTCGTAGCGATACTGACGTGCAAATCGTTCGTCAAACATGGGTATAGGGGCGAAAGACTAATCGAACCATCTAGTAGCTGGTTTCCTCCGAAGTTTCCCTCAGGATAGCTGGAGTTGAACAGTTGTTTCAGGTAAAGCGAATGATTAGAGGAATCGGGGGCGCGTAGCCCTCGACCTATTCTCAAACTTTAAATGGGTACGAGCCAATGGTTGCTTAGGTGAACTTTTGGGAGAAATGACGACTCTAAGTGGGCCACTTTTGGTAAGCAGAACTGGCGATGAGGGATGAACCTATCGTTGGGTTAAGGCGCTGAACTGCCCGCTCATTCGATACCACAAAGGGTGTTGGTTCATTTTAACAGCAGGACGGTGGTCATGGAAGTCGAAATCCGCTAAGGAGTGTGTAACAACTCACCTGCCGAATGGACTAGCCCCGAAAATGGATGGCGCTCAAGCGTGTGGCCAATACCCGACCATCGTTGCAGTG-CTGTAGCATCGACGAGTAGGAGGGCGTGGGGGTT------------------------------------------------------------------------------------------------------------------------------------------------------------------------------------------------------------------------------------------------------------------------------------------------------------------------------------------------------------------------------------------------------------------------------------------------------------------------------------------------------------------------------------------------------------------------------------------------------------------------------------------------------------------------------------------------------------------------------------------------------------------------------------------------------------------------------------------------------------------------------------------------------------------------------------------------------------------------------------------------------------------------------------------------------------------------------------------------------------------------------------------------------------------------------------------------------------------------------------------------------------------------------------------------------------------------------------------------------------------------------------------------------------------------------------------------------------------------------------------------------------------------------
Kryptoperidinium_triquetrum_A6                                                 -------------------------------------------------------------------------------------------------------------------------------------------------------------------------------------------------------------------------------------------------------------------------------------------------------------------------------------------------------------------------------------------------------------------------------------------------------------------------------------------------------------------------------------------------------------------------------------------------------------------------------------------------------------------------------------------------------------------------------------------------------------------------------------------------------------------------------------------------------------------------------------------------------------------------------------------------------------------------------------------------------------------------------------------------------------------------------------------------------------------------------------------------------------------------------------------------------------------------------------------------------------------------------------------------------------------------------------------------------------------------------------------------------------------------------------------------------------------------------------------------------------------------------------------------------------------------------------------------------------------------------------------------------------------------------------------------------------------------------------------------------------------------------------------------------------------------------------------------------------------------------------------------------------------------------------------------------------------------------------------------------------------------------------------------------------------------------------------------------------------------------------------------------------------------------------------------------------------------------------------------------------------------------------------------------------------------------------------------------------------------------------------------------------------------------------------------------------------------------------------------------------------------------------------------------------------------------------------------------------------------------------------------------------------------------------------------------------------------------------------------------------------------------------------------------------------------------------------------------------GGGAT-CGCTCGGACTGGGAATCGTGG----TCGGCTTTGACTTGTAGTCTGTAGTTGCAAAGCTAACA-GAGGCGCAGGCGAACATC-GT--GAATATTG-GGCATAGAGGGTGAGAGTCCC-GTCCGCCAT-GCGCA-GT-CCTCCGTGTACAGCTTGTG-CCAAAGAGTCGCGCTCCTCGGGAGTGGAGTGCAAAGCGGGTGGTAAATTTCATCCGAAGCTAAATACATGTTCGAGATCGACAGTGGACAAGTACCATGAGGGAAAGGTGAAA-AGGACTTTGAAAAGAGAGCTAAA-AGGACATGAATTCGCTGAAAGGGAAGCGAATGGGA-TA--GACGCGT-TGGGCGAGATTGCAGCCATGTTTGCG--A--GGCCCT--CGTTTT-GGTACAAACAATGCGGCGGGTTGC-AGC-A---GAT-CGTTGTGTC-TCTCGTTCAGCATGCGACCCGTAGCGC-ATCTTTGAAGAC--C--GTGTGTGCGGAAT----CCTT-CCCTGGCGGGTGTGCAC--------------------------------------------------------------------------------------------------------------------------------------------------------------------------------------------------------------------------------------------------------------------------------------------------------------------------------------------------------------------------------------------------------------------------------------------------------------------------------------------------------------------------------------------------------------------------------------------------------------------------------------------------------------------------------------------------------------------------------------------------------------------------------------------------------------------------------------------------------------------------------------------------------------------------------------------------------------------------------------------------------------------------------------------------------------------------------------------------------------------------------------------------------------------------------------------------------------------------------------------------------------------------------------------------------------------------------------------------------------------------------------------------------------------------------------------------------------------------------------------------------------------------------------------------------------------------------------------------------------------------------------------------------------------------------------------------------------------------------------------------------------------------------------------------------------------------------------------------------------------------------------------------------------------------------------------------------------------------------------------------------------------------------------------------------------------------------------------------------------------------------------------------------------------------------------------------------------------------------------------------------------------------------------------------------------------------------------------------------------------------------------------------------------------------------------------------------------------
Kryptoperidinium_triquetrum_CSST1001                                                 --------------------------------------------------------------------------------------------------------------------------------------------------------------------------------------------------------------------------------------------------------------------------------------------------------------------------------------------------------------------------------------------------------------------------------------------------------------------------------------------------------------------------------------------------------------------------------------------------------------------------------------------------------------------------------------------------------------------------------------------------------------------------------------------------------------------------------------------------------------------------------------------------------------------------------------------------------------------------------------------------------------------------------------------------------------------------------------------------------------------------------------------------------------------------------------------------------------------------------------------------------------------------------------------------------------------------------------------------------------------------------------------------------------------------------------------------------------------------------------------------------------------------------------------------------------------------------------------------------------------------------------------------------------------------------------------------------------------------------------------------------------------------------------------------------------------------------------------------------------------------------------------------------------------------------------------------------------------------------------------------------------------------------------------------------------------------------------------------------------------------------------------------------------------------------------------------------------------------------------------------------------------------------------------------------------------------------------------------------------------------------------------------------------------------------------------------------------------------------------------------------------------------------------------------------------------------------------------------------------------------------------------------------------------------------------------------------------------------------------------------------------------------------------------------------------------------------------------------------------GGATGCGCTCGGACTGGGAATCGCGC----TCGGCTTTGACTTGTGGTCTGTAGTTGCAAAGCTAACA-GAGGCGGAGGCGAAAATC-GT--GAATATTG-GGCATAGAGGGTGAGAGTCCC-GTCCGCCAT-GCGCA-GT-CCTCCGTGTACAGCTTGTG-CCAAAGAGTCGCGCTCCTCGGGAGTGGAGTGCAAAGCGGGTGGTAAATTTCATCCGAAGCTAAATACATGTTCGAGATCGACAGTGGACAAGTACCATGAGGGAAAGGTGAAA-AGGACTTTGAAAAGAGAGCTAAA-AGGACATGAATTCGCTGAAAGGGAAGCGAATGGGA-TA--GACGCGT-TGGGCGAGATTGCAGCCATGTTTGCG--A--GGCCCT--CGTTTT-GGTACAAACACTGCGGCGGGTTGC-AGC-A---GAT-CGTTGTGTC-TCTCGTTCAGCATGCGACCCGTACCGC-ATCTTTGAAGAC--C--GTGTGTGCGGAAT----CCTT-CCCTGGCGGGTGTGCAC--------------------------------------------------------------------------------------------------------------------------------------------------------------------------------------------------------------------------------------------------------------------------------------------------------------------------------------------------------------------------------------------------------------------------------------------------------------------------------------------------------------------------------------------------------------------------------------------------------------------------------------------------------------------------------------------------------------------------------------------------------------------------------------------------------------------------------------------------------------------------------------------------------------------------------------------------------------------------------------------------------------------------------------------------------------------------------------------------------------------------------------------------------------------------------------------------------------------------------------------------------------------------------------------------------------------------------------------------------------------------------------------------------------------------------------------------------------------------------------------------------------------------------------------------------------------------------------------------------------------------------------------------------------------------------------------------------------------------------------------------------------------------------------------------------------------------------------------------------------------------------------------------------------------------------------------------------------------------------------------------------------------------------------------------------------------------------------------------------------------------------------------------------------------------------------------------------------------------------------------------------------------------------------------------------------------------------------------------------------------------------------------------------------------------------------------------------------------
Kryptoperidinium_triquetrum_CCAP1116_3                                                          -----------------------------------------------------------------------------------AAACTGCGAATGGCTCATTACAACAGTTATAACCTATT-GATGGTC-AT-TC-CTACAT-GGATAACTGTGGTAATTCT----------------------------------------------------------------------------------------------------------------------------------------------------------------------------------------------------------------------------------------------------------------------------------------------------------------------------------------------------------------------------------------------------------------------------------------------------------------------------------------------------------------------------------------------------------------------------------------------------------------------------------------------------------------------------------------------------------------------------------------------------------------------------------------------------------------------------------------------------------------------------------------------------------------------------------------------------------------------------------------------------------------------------------------------------------------------------------------------------------------------------------------------------------------------------------------------------------------------------------------------------------------------------------------------------------------------------------------------ATGCCCTTAGATGTTCTGGGCTGCACGCGCGCTACACTGATGCGCTCAACGAGTTTATGACCTAGCCCGAGAGGGCCGGGTAATCTTGTTAAACCGCATCGTGATGGGGATCGATTATTGCAATTCTTAATCTTCAACGAGGAATTCCTAG-TAAGCGCGAGTCATCAGCTCGTGCTGATTACGTCCCTGCCCTTTGTACACACCGCCCGTCGCTCCTACCGATTGAGTGATCCGGTGAATAATACAGACCGCAGCGCTTAT---CAGTTC--CTGAAAAGTGCAGCGGGAAGTTTGGTG-AACCTTATCACTTAGAGGAAGGAGAAGTCGTAACAAGGTTTCCGTAGGTGAACCTGCAGAAGG-----------------------------------------------------------------------------------------------------------------------------------------------------------------------------------------------------------------------------------------------------------------------------------------------------------------------------------------------------------------------------------------------------------------------------------------------------------------------------------------------------------------------------------------------------------------------------------------------------------------------------------------------------------------------------------------------------------------------------------------------------------------------------------------------------------------------------------------------------------------------------------------------------------------------------------------------------------------------------------------------------------------------------------------------------------------------------------------------------------------------------------------------------------------------------------------------------------------------------------------------------------------------------------------------------------------------------------------------------------------------------------------------------------------------------------------------------------------------------------------------------------------------------------------------------------------------------------------------------------------------------------------------------------------------------------------------------------------------------------------------------------------------------------------------------------------------------------------------------------------------------------------------------------------------------------------------------------------------------------------------------------------------------------------------------------------------------------------------------------------------------------------------------------------------------------------------------------------------------------------------------------------------------------------------------------------------------------------------------------------------------------------------------------------------------------------------------------------------------------------------------------------------------------------------------------------------------------------------------------------------------------------------------------------------------------------------------------------------------------------------------------------------------------------------------------------------------------------------------------------------------------------------------------------------------------------------------------------------------------------------------------------------------------------------------------------------------------------------------------------------------------------------------------------------------------------------------------------------------------------------------------------------------------------------------------------------------------------------------------------------------------------------------------------------------------------------------------------------------------------------------------------------------------------------------------------------------------------------------------------------------------------------------------------------------------------------------------------------------------------------------------------------------------------------------------------------------------------------------------------------------------------------------------------------------------------------------------------------------------
Kryptoperidinium_triquetrum_KFF1001                                                 --CTGGTTGATCCTG-CCAGTAGTCATATGCTTGTCTCAAAGATTAAGCCATGCATGTCTCGGTATAAGCTC-TAGTCTGGCGAAACTGCGAATGGCTCATTACAACAGTTATAACCTATTTGATGGTC-AT-TC-CTACAT-GGATAACTGTGGTAATTCTAGAGCTAATACATGCTACAGAACTCGACT-C--T-GCGGAAGGGTTGCGCTTACTAGCCACAGAACCAACGCAGGCTCTGCC-TGATTGTTTGGTGAGTCATGGTACGACAATGAATTGCACAGCACCAGCTGGCGATAGATCATTCAGGCTTCTGACCTATCAGCTTTCGACGGTAGGGTATTGGCTTACCGTGGCGATGACGGGTAACGGAGAATTAGGGTTCGATTCCGGAGAGGGAGCCTGAGAAATGGCTACCACATCTAAGGAAGGCAGCAGGCGCGCAAATTACCCAATTCTGACACAGGGAGGTAGTGACAAGAAATAACAATACAGGGCATCCATGTCTTGTAATTGGAATGAGTGTGATTTAAACCCCTTTATGAGTATCGATTG-GAGGGCAAGTCTGGT----------------------------------------------------------------------------------------------------------------------------------------------------------------------------------------------------------------------------------------------------------------------------------------------------------------------------------------------------------------------------------------------------------------------------------------------------------------------------------------------------------------------------------------------------------------------------------------------------------------------------------------------------------------------------------------------------------------------------------------------------------------------------------------------------------------------------------------------------------------------------------------------------------------------------------------------------------------------------------------------------------------------------------------------------------------------------------------------------------------------------------------------------------------------------------------------------------------------------------------------------------------------------------------------------------------------------------------------------------------------------------------------------------------------------------------------------------------------------------------------------------------------------------------------------------------------------------------------------------------------------------------------------------------------------------------------------------------------------------------------------------------------------------------------------------------------------------------------------------------------------------------------------------------------------------------------------------------------------------------------------------------------------------------------------------------------------------------------------------------------------------------------------------------------------------------------------------------------------------------------------------------------------------------------------------------------------------------------------------------------------------------------------------------------------------------------------------------------------------------------------------------------------------------------------------------------------------------------------------------------------------------------------------------------------------------------------------------------------------------------------------------------------------------------------------------------------------------------------------------------------------------------------------------------------------------------------------------------------------------------------------------------------------------------------------------------------------------------------------------------------------------------------------------------------------------------------------------------------------------------------------------------------------------------------------------------------------------------------------------------------------------------------------------------------------------------------------------------------------------------------------------------------------------------------------------------------------------------------------------------------------------------------------------------------------------------------------------------------------------------------------------------------------------------------------------------------------------------------------------------------------------------------------------------------------------------------------------------------------------------------------------------------------------------------------------------------------------------------------------------------------------------------------------------------------------------------------------------------------------------------------------------------------------------------------------------------------------------------------------------------------------------------------------------------------------------------------------------------------------------------------------------------------------------------------------------------------------------------------------------------------------------------------------------------------------------------------------------------------------------------------------------------------------------------------------------------------------------------------------------------------------------------------------------------------------------------------------------------------------------------------------------------------------------------------------------------------------------------------------------------------------------------------------------------------------------------------------------------------------------------------------------------------
Kryptoperidinium_triquetrum_GeoB459                                                               ------------------------------------TYARRGATTAAGCCMTGMATGTCTCGGTATAAGCTC-TAGTCTRGCGAAACTGCGAATGGMTCATTACMMCAGTTATRACCTATTTGATGGYC-AT-TC-CTACAT-GGATAACTGTGGTAATTCTAGAGCTAATACATGCTACAGAACTCGACT-CT---GCGGAAGGGTTGCGCTTACTAGCCACAGAACCAACGCAGGCTCTGCC-TGATTGTTTGGTGAGTCATGGTACGACAATGAATTGCACAGCACCAGCTGGCGATAGATCATTCAGGCTTCTGACCTATCAGCTTTCGACGGTAGGGTATTGGCTTACCGTGGCGATGACGGGTAACGGAGAATTAGGGTTCGATTCCGGAGAGGGAGCCTGAGAAATGGCTACCACATCTAAGGAAGGCAGCAGGCGCGCAAATTACCCAATTCTGACACAGGGAGGTAGTGACAAGAAATAACAATACRGGGCATCCATGTCTTGTAATTGGAATGAGTGTGATTTAAACCCCTTTATGAGTATCGATTG-GAGGGCAAGTCTGGTGCCAGCAGCCGCGGTAATTCCAGCTCCAATAGCGTATATTAAAGTTGTTGCGGTTAAAAAGCTCGTAGTTGGATTTCTGCCGAGGACGACCGGTCCGCCCTTCGGGTGA-GTATC-TGGCTCGACCTGGGCATATTCTTGGAGAACGCAGCT-GCVCTTGATTGTGCGGTGCGGCATTCAAGACATTTACTTTGAGGAAATTAGAGTGTTTCAAGCAGGCGCATGCCTTGAATACATTAGCATGGAATAATGACATAGGGCCTTGGTTCTATTTTGTTGGTTTCTAG-AGCTGAGGTAATGATTGATAGGGATGGTTGGGGGCATTCGTATTTAACTGTCAGAGGTGAAATTCTTGGATTTGTTAAAGACGGCCTACTGCGAAAGCATTTGCCAAGG-ATGTTTTCATTGWTCAAGAACGAAAGTTAGGGGATCGAAGACGATCAGATACCGTCGTAGTCTTAACCATAAACTATGCCGACTAGAGATTGGAGGKCGTTTTYCATATGACCCCTTCAGCACCTTATGAGAAATCAAAGTCTTTGGGTTCCGGGGGGAGTATGGTCGCAAGGCTGAAACTTAAAGGAATTGACGGAAGGGCACCACCAGGAGTGGAGCCTGCGGCTTAATTTGACTCAACACGGGGAAACTTACCAGGTCCAGACATAGTAAGGATTGACAGATTGATAGCTCTTTCTTGATTCTATGGGTGGTGGTGCATGGCCGTTCTTAGTTGGTGGAGTGATTTGTCTGG-TTAATTCCGTTAACGAACGAGACCTTAACCTGCTAAATAGTTACTC-GTAACCTCGGTTACGTGGGCAACTTCTTAGAGGGACTTTGTGTGTCTAACGCGAGGAAGTTTGAGGCAATAACAGGTCTGTGATGCCCTTAGATGTTCTGGGCTGCACGCGCGCTACACTGATGCGCTCAACGAGTTTATGACCTAGCCCGAGAGGGCCGGGTAATCTTGTTAAACCGCATCGTGATGGGGATCGATTATTGCAATTATTAATCTTCAACGAGGAATTCCTAG-TAAGCGCGAGTCATCAGCTCGTGCTGATTACGTCCCTGCCCTTTGTACACACCGCCCGTCGCTCCTACCGATTGAGTGATCCGGTGAATAATACAGACCGCAGCGCTTAT---CAGTTC--CTGAAAAGTGCAGCGGGAAGTTTGGTG-AACCTTATCACTTAGAGGAAGGAGAAGTCGTAACAAGGTTTCCGTAGGKGAACCTGCGGAAGGATCATTCATGCGCGATCCCTGGACTACATGCAT-------------CGACGGTGTGAGACTTCGCAC---------------------------------TCT----GTGCGTGAGCCTCGAGGGGTCTG----GTTATGC--GGGGTCTT---------------------------------------------------CTGGCTCTGTTGGTACCTCTTTCG-------------------------------------------GCTCTTCGCTCGCCATTCGTT---TAAGGATCCTGACCCCTC------------------------GGATGG--------------TGATACTTTTAGCGATGGATATTTCGGCTCGGACAACGATGAAGAGCGCAGCGAAGTGCGAGAAGCACTGCGAATTGCAGAATTCCGCGAGTCAATTGAAATTTGAATGCATGCTGCGCTTTCGGG-CAGGCCTGAAGGCATGCCTGCTTCAGCGTCTGCCCTGCTACTTGT-------GTGCTTTCCGCGCGTGCTGGAAGCATCCGAGCTG-----------------------TGAGTATCCAGG---AGTCTTT----CGCTCC--------------------------TTGATGCCCGAAG---CTGGACG------AAGACTGAACCGCAGTAGTGGATGCTCCGGACGACATGCGGTGCTGGGCTTTCGATCCTCACCTCTCC---------------------------------------------------------------------------CTGCGCAAGACATGAA-GCCAGGCTCGGGCACCC-GCTGAATTTAAGCATATNARTAAGCGGAGGATCGGAAACTAAACAGGATTCCCTTAGTAATGGCGAATGAACAGGGATGCGCTCGGACTGGGAATCGTGG-CCTTCGGCTTTGACTTGTAGTCTGTAGTTGCAAAGCTAACA-GAGGCGCAGGCGAAAATCTGTTGGAATATTG-GGCATAGAGGGTGAGAGTCCC-GTCCGCCAT-GCGCA-GT-CCTCCGTGTACAGCTTGTG-CCAAAGAGTCGCGCTCCTCGGGAGTGGAGTGCAAAGCGGGTGGTAAATTTCATCCGAAGCTAAATACATGTTCGAGATCGACAGTGGACAAGTACCATGAGGGAAAGGTGAAA-AGGACTTTGAAAAGAGAGCTAAA-AGGACATGAATTCGCTGAAAGGGAAGCGAATGGGACTA--GACGCGT-TGGGCGAGATTGCAGCCATGTTTGCG--A--GGCCCTGCCGGTTT-GGTACAAACACTGCGGCGGGTTGCGAGCAA--TGATTCGTTGTGTC-TCTCGTTCAGCATGCGACCCGTAGCGC-ATCTTTGAAGACAACGTTTGTGTGCGGAAT----CCTT-CCCTGGCGGGTGTGCACGCTGGTACGAAATCCATCGATGCGCTGCTT----------------------------------------------------------------------------------------------------------------GGTTGCGACTTAGTTTCCTTCGACCCGTCTTGAAACACGGACCAAGGAGTCTAACACGTGTGCGAGTCTGGGGGGAC---ACACCCAGGAGCGAAACGAAAGTGAGAGCCGGGACTTCGCCGCACCGGCAACCGACTGACCAATTGTGGGAGGTTTGAGTATGAGCACACATGCTAGGACCCGAAAGATGGTGAACTATGCCTGTGAAGAGTAAACTCAGGGGAAACTCTGATGGAGGCTCGTAGCGATACTGACGTGCAAATCGTTCGTCAAACATGGGTATAGGGGCGAAAGACTAATCGAACCATCTAGTAGCTGGTTTCCTCCGAAGTTTCCCTCAGGATAGCTGGAGTTGAACAGTTGTTTCAGGTAAAGCGAATGATTAGAGGAATCGGGGGCGCGTAGCCCTCGACCTATTCTCAAACTTTAAATGGGTACGAGCCAATGGTTGCTTAGGTGAACTTTTGGGAGAAATGACGACTCTAAGTGGGCCACTTTTGGTAAGCAGAACTGGCGATGAGGGATGAACCTATCGTTGGGTTAAGGCGCTGAACTGCCCGCTCATTCGATACCACAAAGGGTGTTGGTTCATTTTAACAGCAGGACGGTGGTCATGGAARTCGAAATCCGCTAAGGAGTGTGTAACAACTCACCTGCCGAATGGACTAGCCCCGAAAATGGATGGCGCTCAAGCGTGTGGCCAATWCCCGACCATCKTTGCMGTG-CTKTAGVAWCRAMRAGHAKGAGGGSGTGGGGGTK----------------------------------------------------------------------------------------------------------------------------------------------------------------------------------------------------------------------------------------------------------------------------------------------------------------------------------------------------------------------------------------------------------------------------------------------------------------------------------------------------------------------------------------------------------------------------------------------------------------TGAGCAGAAGCTACATGCGTGCCTTCGGTGGAGAGTGGATTCGCGCACGGTAAGCATWGCSGGGCAAGGARTGTTCTTCGAGAGTGTCCTTGCGCGAKGAACGGKCGACTCAGAACTGGAGCGGACAAGGGGAATCCGACTGTTTAATTAAAACAAAGCATTGCGATGTTCTCAACAGGTGCTGACGCAATGTGATTTCTGCCCAGTGCTCTGAATGTCARAGTGAWGAAATTCAAGCAAGCGCGGKTWAACGGCGGGAGTAACTATGACTCTCTTAAGGTAGCCAAATGCCTCGTCATCTAATTAGTGACGCGCATGAATGGATTAACGAGATTCCCACTGTCCCTATCTACTATCTAGCGAAACCACAGCCAAGGGAACGGGCTTGGGATAATCAGCGGGGAAAGAAGACCCTGTTGAGCTTGACTCTAGTCCGACTTTGTGAAGTGACTTAGGAGGTGTAGCATAAGTGGGAGCCAT-GCSATCTTGAAATACCMCTACTCTTAATGTCWYTTTACTTATTCCGTAAGACTGAGGCCTGCACTCTTGCAGGTTTCCGATTAAAGG-CGT-T-TTTCGAATGCTGATCTGCGCGGAAGACATAGTCAGGTGGGGAGTTTGGCTGGGGCGGCACATCTGTTAAATGATAACGCAGGTGTCCTAAGGTGAGCTCAATGAGAACAGAAATCTCATGTTGACCAAAAGGGKAAAAGCTTGCTTGATTTTGATTTTCAGTACGAATACAAACTGCGAAAGCATGGCCTATCGATCCTTTAGGTTTGAGAARTGTTCAGCTAGAGGTGTCAGAAAAGTTACCACAGGGATAACTGGCTTGTGGCAGCCAAGCGTTCATAG----------------------
Dinothrix_rugata                                                 ----------------------------TGCTTGTCTCAAAGATTAAGCCATGCATGTCTCGGTATAAGCTT-CTATATGGCGAAACTGCGAATGGCTCATTAAAACAGTTATAGTTCATTTGATAGTC--TCTC-CTACAT-GGATAACTGTGGTAATTCTAGAGCTAATACATGCGCCCCAACTCGACT--T-T-GCGGAAGGGTTATGTTTATTAGTTACAGAACCAATGCAGGCTCTGCC-TGGTTATCTGGTGAGTCATAATAAAGCAATGAATTGCACTGCATCAGCTGGCGATGGATCATTCAAGTTCCTGACCTATCAGCTTTCGACGGTAGGGTATTGGCTTACCGTGGCGATGACGGGTAACGGAGAATTAGGGTTCGATTCCGGAGAGGGAGCCTGAGAAACGGCTACCACATCTAAGGAAGGCAGCAGGCGCGCAAATTACCCAATCCTGACACAGGGAGGTAGTGACAAGAAATAACAATACAGGGCATCCATGTCTTGTAATTGGAATGAATGTGATTTAAACCCCTTTATGAGTATCAATTG-GAGGGCAAGTCTGGTGCCAGCAGCCGCGGTAATTCCAGCTCCAATAGCGTATNTTAAAGTTGTTGCGGTTAAAAAGCTCGTAGTTGGATTTCTGTCGAGGACGACCGGTCCGCCTTTCGGGTGA-GTATC-TGGCTCGGCCTGGGCATATTTTTGGAGAACGCACCT-GCACTTGACTGTGCGGTGTGGTACCCAAGACATTTACTTTGAGGAAATTAGAGTGTTTTAAGCAGGCGTATGCCTTGAATACATTAGCATGGAATAATAAGATAGGACCTCGGTTCTATTTTGTTGGTTTCTAG-AGTTGAGGTAATGATTAATAGGGATGGTTGGGGGCATTCGTATTTAACTGTCAGAGGTGAAATTCTTGGATTTGTTAAAGACGGACTACTGCGAAAGCATTTGCCAAGG-ATGTTTTCATTGATCAAGAACGAAAGTTAGGGGATCGAAGACGATCAGATACCGTTGTAGTCTTAACCATAAACCATGCCGACTAGAGATTGGAGGGCGTTTTCCATATGACCCCTTCAGCACCTTACGAGAAATCAAAGTCTTTGGGTTCCGGGGGGAGTATGGTCGCAAGGCTGAAACTTAAAGGAATTGACGGAAGGGCACCACCAGGAGTGGAGCCTGCGGCTTAATTTGACTCAACACGCGAAAACTTACCAGGTCCAGACATAGTAAGGATTGACAGATTGAAGCTCTTTTCTTGATTCTATGGGTGGTGGTGCATGGCCGTTCTTAGTTGGTGGAGTGATTTGTCTGG-TTAATTCCGTTAACGAACGAGACCTTAACCTGCTAAATAGTTACTC-GTTACCTCGGTAACGAGGGCAACTTCTTAGAGGGACTTTGCGTGTTTAACGCAAGGAAGTTAGAGGCAATAACAGGTGTGTGATGCCCTTAGATGTTCTGGGCTGCACGCGCGCTACACTGATGCGCTCAACGAGTTTACGACCTGGCTCGGAAGGACTGGGTAATCTTTTTAAAACGCATCGTGATGGGGATAGATTATTGCAATTATTAATCTTNAACGAGGAATTCCTAG-TAAGCGCGAGTCATCAGCTCGTGCTGATTACGTCCCTGCCCTTTGTACACACCGCCCGTCGCTCCTACCGATTGAGTGATCCGGTGAATAATGCGGACTGCACCACCTGT---CAGTTC--CTGAAAGGTGCAGCAGAAAGTTTGGTG-AACCTTATCAGTTAGAGGAAGGAGAAGTCGTTACAAnnnnnnnnnnnnnnnnnnnnnnnnnnnn----------------------------------------------------------------------------------------------------------------------------------------------------------------------------------------------------------------------------------------------------------------------------------------------------------------------------------------------------------------------------------------------------------------------------------------------------------------------------------------------------------------------------------------------------------------------------------------------------------------------------------------------------------------------------------------------------------------------------------------------------------------------------------------------------------------------------------------------------------------------------------------------------------------------------------------------------------------------------------------------------------------------------------------------------------------------------------------------------------------------------------------------------------------------------------------------------------------------------------------------------------------------------------------------------------------------------------------------------------------------------------------------------------------------------------------------------------------------------------------------------------------------------------------------------------------------------------------------------------------------------------------------------------------------------------------------------------------------------------------------------------------------------------------------------------------------------------------------------------------------------------------------------------------------------------------------------------------------------------------------------------------------------------------------------------------------------------------------------------------------------------------------------------------------------------------------------------------------------------------------------------------------------------------------------------------------------------------------------------------------------------------------------------------------------------------------------------------------------------------------------------------------------------------------------------------------------------------------------------------------------------------------------------------------------------------------------------------------------------------------------------------------------------------------------------------------------------------------------------------------------------------------------------------------------------------------------------------------------------------------------------------------------------------------------------------------------------------------------------------------------------------------------------------------------------------------------------------------------------------------------------------------------------------------------------------------------------------------------------------------------------------------------------------------------------------------------------------------------------------------------------------------------------------------------------------------------------------------------------------------------------------------------------------------------------------------------------------------------------------------------------------------------------------------------------------------------------------------------------------------------------------------------------------------------------------------------------------------------------
Dinothrix_phymatodea_HG180                                                 ACCTGGTTGATCCTG-CCAGTAGTCATATGCTTGTCTCAAAGATTAAGCCATGCATGTCTTGGTATAAGCTT-CTATATGGCGAAACTGCGAATGGCTCATTAAAACAGTTATAGTTCATTTGATAGTC--TCTC-CTACAT-GGATAACTGTGGTAATTCTAGAGCTAATACATGCGCCCCAACTCGACT--T-T-GCGGAAGGGTTATGTTTATTAGTTACAGAACCAATGCAGGCTCTGCC-TGGTTATCTGGTGAGTCATAATAAAGCAATGAATTGCACTGCATCAGCTGGCGATGGATCATTCAAGTTCCTGACCTATCAGCTTTCGACGGTAGGGTATTGGCTTACCGTGGCGATGACGGGTAACGGAGAATTAGGGTTCGATTCCGGAGAGGGAGCCTGAGAAACGGCTACCACATCTAAGGAAGGCAGCAGGCGCGCAAATTACCCAATCCTGACACAGGGAGGTAGTGACAAGAAATAACAATACAGGGCATCCATGTCTTGTAATTGGAATGAATGTGATTTAAACCCCTTTATGAGTATCAATTG-GAGGGCAAGTCTGGTGCCAGCAGCCGCGGTAATTCCAGCTCCAATAGCGTATATTAAAGTTGTTGCGGTTAAAAAGCTCGTAGTTGGATTTCTGTCGAGGACGACCGGTCCGCCTTTCGGGTGA-GTATC-TGGCTCGGCCTGGGCATATTTTTGGAGAACGCACCT-GCACTTGACTGTGCGGTGTGGTACCCAAGACATTTACTTTGAGGAAATTAGAGTGTTTTAAGCAGGCGTATGCCTTGAATACATTAGCATGGAATAATAAGATAGGACCTCGGTTCTATTTTGTTGGTTTCTAGCAGTTGAGGTAATGATTAATAGGGATGGTTGGGGGCATTCGTATTTAACTGTCAGAGGTGAAATTCTTGGATTTGTTAAAGACGGACTACTGCGAAAGCATTTGCCAAGGGATGTTTTCATTGATCAAGAACGAAAGTTAGGGGATTGAAGACGATCAGAAACCGTTGTAGTCTTAACCATAAACCATGCCGACTAGAGATTGGAGGTCGTTTTCCATATGACCCCTTCAGCACCTTACGAGAAATCAAAGTCTTTGGGTTCCGGGGGGAGTATGGTCGCAAGGCTGAAACTTAAAGGAATTGACGGAAGGGCACCACCAGGAGTGGAGCCTGCGGCTTAATTTGACTCAACACGCGAAAACTTACCAGATCCAGACATAGTAAGGATTGACAGATTGATAGCTCTTTCTTGATTCTATGGGTGGTGGTGCATGGCCGTTCTTAGTTGGTGGAGTGATTTGTCTGG-TTAATTCCGTTAACGAACGAGACCTTAACCTGCTAAATAGTTACTC-GTTACCTCGGTAACGAGGGCAACTTCTTAGAGGGACTTTGCGTGTTTAACGCAAGGAAGTTTGAGGCAATAACAGGTCTGTGATGCCCTTAGATGTTCTGGGCTGCACGCGCGCTACACTGATGCGCTCAACGAGTTTACGACCTGGCTCGGAAGGACTGGGTAATCTTTTTAAAACGCATCGTGATGGGGATAGATTATTGCAATTATTAATCTTCAACGAGGAATTCCTAG-TAAGCGCGAGTCATCAGCTCGTGCTGATTACGTCCCTGCCCTTTGTACACACCGCCCGTCGCTCCTACCGATTGAGTGATCCGGCGAATAATGCGGACTGCAGCATCGTT---CAGTTC--CTGAAAGATGCAGCAGAAAGTTTGGTG-AACCTTATCACTTACAGGAAGGAGAAGCCGTAACAAGGTTTCC-------------------------------------------------------------------------------------------------------------------------------------------------------------------------------------------------------------------------------------------------------------------------------------------------------------------------------------------------------------------------------------------------------------------------------------------------------------------------------------------------------------------------------------------------------------------------------------------------------------------------------------------------------------------------------------------------------------------------------------------------------------------------------------------------------------------------------------------------------------------------------------------------------------------------------------------------------------------------------------------------------------------------------------------------------------------------------------------------------------------------------------------------------------------------------------------------------------------------------------------------------------------------------------------------------------------------------------------------------------------------------------------------------------------------------------------------------------------------------------------------------------------------------------------------------------------------------------------------------------------------------------------------------------------------------------------------------------------------------------------------------------------------------------------------------------------------------------------------------------------------------------------------------------------------------------------------------------------------------------------------------------------------------------------------------------------------------------------------------------------------------------------------------------------------------------------------------------------------------------------------------------------------------------------------------------------------------------------------------------------------------------------------------------------------------------------------------------------------------------------------------------------------------------------------------------------------------------------------------------------------------------------------------------------------------------------------------------------------------------------------------------------------------------------------------------------------------------------------------------------------------------------------------------------------------------------------------------------------------------------------------------------------------------------------------------------------------------------------------------------------------------------------------------------------------------------------------------------------------------------------------------------------------------------------------------------------------------------------------------------------------------------------------------------------------------------------------------------------------------------------------------------------------------------------------------------------------------------------------------------------------------------------------------------------------------------------------------------------------------------------------------------------------------------------------------------------------------------------------------------------------------------------------------------------------------------------------------------------------------------------------
Dinothrix_quadrilobata_2020_RO01                                                 -------------------------------------------TTAAGCCATGCATGTCTCGGTATAAGCTT-CTATATGGCGAAACTGCGAATGGCTCATTAAAACAGTTATAGTTCATTTGATAGTC--TCTC-CTACAT-GGATAACTGTGGTAATTCTAGAGCTAATACATGCGCCCCAACTCGACT--T-T-GCGGAAGGGTTATGTTTATTAGTTACAGAACCAATGCAGGCTCTGCC-TGGTTATCTGGTGAGTCATAATAAAGCAATGAATTGCACTGCATCAGCTGGCGATGGATCATTCAAGTTCCTGACCTATCAGCTTTCGACGGTAGGGTATTGGCTTACCGTGGCGATGACGGGTAACGGAGAATTAGGGTTCGATTCCGGAGAGGGAGCCTGAGAAACGGCTACCACATCTAAGGAAGGCAGCAGGCGCGCAAATTACCCAATCCTGACACAGGGAGGTAGTGACAAGAAATAACAATACAGGGCATCTTTGTCTTGTAATTGGAATGGATGTGATTTAAACCCCTTTATGAGTATCAATTG-GAGGGCAAGTCTGGTGCCAGCAGCCGCGGTAATTCCAGCTCCAATAGCGTATATTAAAGTTGTTGCGGTTAAAAAGCTCGTAGTTGGATTTCTGTCGAGGACGACCGGTCCGCCTTTCGGGTGA-GTATC-TGGCTCGGCCTGGGCATATTTTTGGAGAACGCACCT-GCACTTGACTGTGCGGTGTGGTACCCAAGACATTTACTTTGAGGAAATTAGAGTGTTTTAAGCAGGCGTATGCCTTGAATACATTAGCATGGAATAATAAGATAGGACCTCGGTTCTATTTTGTTGGTTTCTAG-AGTTGAGGTAATGATTAATAGGGATGGTTGGGGGCATTCGTATTTAACTGTCAGAGGTGAAATTCTTGGATTTGTTAAAGACGGACTACTGCGAAAGCATTTGCCAAGG-ATGTTTTCATTGATCAAGAACGAAAGTTAGGGGATCGAAGACGATCAGATACCGTCGTAGTCTTAACCATAAACCATGCCGACTAGAGATTGGAGGTCGTTTTCCATATGACCCCTTCAGCACCTTACGAGAAATCAAAGTCTTTGGGTTCCGGGGGGAGTATGGTCGCAAGGCTGAAACTTAAAGGAATTGACGGAAGGGCACCACCAGGAGTGGAGCCTGCGGCTTAATTTGACTCAACACGCGAAAACTTACCAGGTCCAGACATAGTAAGGATTGACAGATTGATAGCTCTTTCTTGATTCTATGGGTGGTGGTGCATGGCCGTTCTTAGTTGGTGGAGTGATTTGTCTGG-TTAATTCCGTTAACGAACGAGACCTTAACCTGCTAAATAGTTACTC-GTTACCTCGGTAACGAGGGCAACTTCTTAGAGGGACTTTGTGTGTTTAACACAAGGAAGTTTGAGGCAATAACAGGTCTGTGATGCCCTTAGATGTTCTGGGCTGCACGCGCGCTACACTGATGCGCTCAACGAGTTTCT-ACCTGGCTCGGAAGGACTGGGTAATCTTTTTAAAACGCATCGTGATGGGGATAGATTATTGCAATTATTAATCTTCAACGAGGAATTCCTAG-TAAGCGCGAGTCATCAGCTCGTGCTGATTACGTCCCTGCCCTTTGTACACACCGCCCGTCGCTCCTACCGATTGAGTGATCCGGTGAATAATGCGGACTGCAGCATCTGT---CAGTTC--CTGAAAGATGCAGCAGAAAGTTTGGTG-AACCTTATCACTTANAGGAAGGAGAAGTCGTAACA---------------------------------------------------------------------------------------------------------------------------------------------------------------------------------------------------------------------------------------------------------------------------------------------------------------------------------------------------------------------------------------------------------------------------------------------------------------------------------------------------------------------------------------------------------------------------------------------------------------------------------------------------------------------------------------------------------------------------------------------------------------------------------------------------------------------------------------------------------------------------------------------------------------------------------------------------------------------------------------------------------------------------------------------------------------------------------------------------------------------------------------------------------------------------------------------------------------------------------------------------------------------------------------------------------------------------------------------------------------------------------------------------------------------------------------------------------------------------------------------------------------------------------------------------------------------------------------------------------------------------------------------------------------------------------------------------------------------------------------------------------------------------------------------------------------------------------------------------------------------------------------------------------------------------------------------------------------------------------------------------------------------------------------------------------------------------------------------------------------------------------------------------------------------------------------------------------------------------------------------------------------------------------------------------------------------------------------------------------------------------------------------------------------------------------------------------------------------------------------------------------------------------------------------------------------------------------------------------------------------------------------------------------------------------------------------------------------------------------------------------------------------------------------------------------------------------------------------------------------------------------------------------------------------------------------------------------------------------------------------------------------------------------------------------------------------------------------------------------------------------------------------------------------------------------------------------------------------------------------------------------------------------------------------------------------------------------------------------------------------------------------------------------------------------------------------------------------------------------------------------------------------------------------------------------------------------------------------------------------------------------------------------------------------------------------------------------------------------------------------------------------------------------------------------------------------------------------------------------------------------------------------------------------------------------------------------------------------------------------------------------------
Dinothrix_paradoxa_2020_HS02                                                 ---------------------------------------------------------------------------ATATGGCGAAACTGCGAATGGCTCATTAAAACAGTTATAGTTCATTTGATAGTC--TCTC-CTACAT-GGATAACTGTGGTAATTCTAGAGCTAATACATGCGCCCCAACTCGACT--T-T-GCGGAAGGGTTATGTTTATTAGTTACAGAACCAATGCAGGCTCTGCC-TGGTTATCTGGTGAGTCATAATAAAGCAATGAATTGCACTGCATCAGCTGGCGATGGATCATTCAAGTTCCTGACCTATCAGCTTTCGACGGTAGGGTATTGGCTTACCGTGGCGATGACGGGTAACGGAGAATTAGGGTTCGATTCCGGAGAGGGAGCCTGAGAAACGGCTACCACATCTAAGGAAGGCAGCAGGCGCGCAAATTACCCAATCCTGACACAGGGAGGTAGTGACAAGAAATAACAATACAGGGCATCCATGTCTTGTAATTGGAATGAATGTGATTTAAACCCCTTTATGAGTATCAATTG-GAGGGCAAGTCTGGTGCCAGCAGCCGCGGTAATTCCAGCTCCAATAGCGTATATTAAAGTTGTTGCGGTTAAAAAGCTCGTAGTTGGATTTCTGTCGAGGACGACCGGTCCGCCTTTCGGGTGA-GTATC-TGGCTCGGCCTGGGCATATTTTTGGAGAACGCACCT-GCACTTGACTGTGCGGTGTGGTACCCAAGACATTTACTTTGAGGAAATTAGAGTGTTTTAAGCAGGCGTATGCCTTGAATACATTAGCATGGAATAATAAGATAGGACCTCGGTTCTATTTTGTTGGTTTCTAG-AGTTGAGGTAATGATTAATAGGGATGGTTGGGGGCATTCGTATTTAACTGTCAGAGGTGAAATTCTTGGATTTGTTAAAGACGGACTACTGCGAAAGCATTTGCCAAGG-ATGTTTTCATTGATCAAGAACGAAAGTTAGGGGATCGAAGACGATCAGATACCGTCGTAGTCTTAACCATAAACCATGCCGACTAGAGATTGGAGGTCGTTTTCCATATGACCCCTTCAGCACCTTACGAGAAATCAAAGTCTTTGGGTTCCGGGGGGAGTATGGTCGCAAGGCTGAAACTTAAAGGAATTGACGGAAGGGCACCACCAGGAGTGGAGCCTGCGGCTTAATTTGACTCAACACGCGAAAACTTACCAGGTCCAGACATAGTAAGGATTGACAGATTGAGAGCTCTTTCTTGATTCTATGGGTGGTGGTGCATGGCCGTTCTTAGTTGGTGGAGTGATTTGTCTGG-TTAATTCCGTTAACGAACGAGACCTTAACCTGCTAAATAGTTACTCCGTTACCTCGGTAACGAGGGCAACTTCTTAGAGGGACTTTGCGTGTTTAACGCAAGGAAGTTTGAGGCAATAACAGGTCTGTGATGCCCTTAGATGTTCTGGGCTGCACGCGCGCTACACTGATGCGCTCAACGAGTTTACGACCTGGCTCGGAAGGACTGGGTAATCTTTTTAAAACGCATCGTGATGGGGATAGATTATTGCAATTATTAATCTTCAACGAGGAATTCCTAG-TAAGCGCGAGTCATCAGCTCGTGCTGATTACGTCCCTGCCCTTTGTACACACCGCCCGTCGCTCCTACCGATTGAGTGATCCGGTGAATAATGCGGACTGCAGCATCAGT---CAGTTC--CTGTCAGATGCAGCAGAAAGTTTGGTG-AACCTTATCACTTAGAGGAAGGAGAAGTCG--------------------------------------------------------------------------------------------------------------------------------------------------------------------------------------------------------------------------------------------------------------------------------------------------------------------------------------------------------------------------------------------------------------------------------------------------------------------------------------------------------------------------------------------------------------------------------------------------------------------------------------------------------------------------------------------------------------------------------------------------------------------------------------------------------------------------------------------------------------------------------------------------------------------------------------------------------------------------------------------------------------------------------------------------------------------------------------------------------------------------------------------------------------------------------------------------------------------------------------------------------------------------------------------------------------------------------------------------------------------------------------------------------------------------------------------------------------------------------------------------------------------------------------------------------------------------------------------------------------------------------------------------------------------------------------------------------------------------------------------------------------------------------------------------------------------------------------------------------------------------------------------------------------------------------------------------------------------------------------------------------------------------------------------------------------------------------------------------------------------------------------------------------------------------------------------------------------------------------------------------------------------------------------------------------------------------------------------------------------------------------------------------------------------------------------------------------------------------------------------------------------------------------------------------------------------------------------------------------------------------------------------------------------------------------------------------------------------------------------------------------------------------------------------------------------------------------------------------------------------------------------------------------------------------------------------------------------------------------------------------------------------------------------------------------------------------------------------------------------------------------------------------------------------------------------------------------------------------------------------------------------------------------------------------------------------------------------------------------------------------------------------------------------------------------------------------------------------------------------------------------------------------------------------------------------------------------------------------------------------------------------------------------------------------------------------------------------------------------------------------------------------------------------------------------------------------------------------------------------------------------------------------------------------------------------------------------------------------------------------------------------------
Dinothrix_pseudoparadoxa_HG204                                                 ----TG-TGATCCCC-CCAGTAGTCATATGCTTGTCTCAAAGATTAAGCCATGCATGTCTCGGTATAAGCTT-CTATATGGCGAAACTGCGAATGGCTCATTAAAACAGTTATAGTTCATTTGATAGTC--TCTC-CTACAT-GGATAACTGTGGTAATTCTAGAGCTAATACATGCGCCCCAACTCGACT--T-T-GCGGAAGGGTTATGTTTATTAGTTACAGAACCAATGCAGGCTCTGCC-TGGTTATCTGGTGAGTCATAATAAAGCAATGAATTGCACTGCATCAGCTGGCGATGGATCATTCAAGTTCCTGACCTATCAGCTTTCGACGGTAGGGTATTGGCTTACCGTGGCGATGACGGGTAACGGAGAATTATGGTTCGATTCCGGAGAGGGAGCCTGAGAGACGGCTACCACATCTAAGGAAGGCAGCAGGCGCGCAAATTACCCAATCCTGACACAGGGAGGTAGTGACAATAAATAACAATACAGGGCATCCATGTCTTGTAATTGGAATGAATGTCATTTAAACCCCCTTC-GAGTATCAATTG-GAGGGGCAGTCTGGTGC-AGCAGCCGCGGTAATTCCAGCTCCAATAGCGTATATTAAAGTTGTTGCGGTTAAAAAGCTCGTAGTTGGATTTCTGGCGAGGACGACCGGTCCGCCTTTCGGGTGA-GTATC-TGGCTCGGCCTGGGCATATTTTTGGAGAACGCACCT-GCACTTGACTGTGCGGTGTGGTACCCAAGACATTTACTTTGAGGAAATTAGAGTGTTTTAAGCAGGCGTATGCCTTGAATACATTAGCATGGAATAATAAGATAGGACCTCGGTTCTATTTTGTTGGTTTCTAG-AGTTGAGGTAATGATTAATAGGGATGGTTGGGGGCATTCGTATTTAACTGTCAGAGGTGAAATTCTTGGATTTGTTAAAGACGGACTACTGCGAAAGCATTTGCCAAGG-ATGTTTTCATTGATCAAGAACGAAAGTTAGGGGATCGAAGACGATCAGATACCGTCGTAGTCTTAACCATAAACCATGCCGACTAGAGATTGGAGGTCGTTTTCCACATGACCCCTTCAGCACCTTACGAGAAATCAAAGTCTTTGGGTTCCGGGGGGAGTATGGTCGCAAGGCTGAAACTTAAAGGAATTGACGGAAGGGCACCACCAGGAGTGGAGCCTGCGGCTTAATTTGACTCAACACGAGGAAACTTACCAGGTCCAGACATAGTAAGGATTGACAGATTGAGAGCTCTTTCTTGATTCTATGGGTGGTGGTGCATGGCCGTTCTTAGTTGGTGGAGTGATTTGTCTGG-TTAATTCCGTTAACGAACGAGACCTTAACCTGCTAAATAGTTACTC-GTAACCCCGGCTACGAGGGCAACTTCTTAGAGGGACTTTGCGTGTTTAACGCAAGGAAGTTTGAGGCAATAACAGGTCTGTGATGCCCTTAGATGTTCTGGGCTGCACGCGCGCTACACTGATGTGCTCAACGAGTTTACGACCTGGCTCGGAAGGACTGGGTAATCTTTTTAAAACGCATCGTGATGGGGATAGATTATTGCAATTATTAATCTTCAACGAGGAATTCCTAG-TAAGCGCGAGTCATCAGCTCGTGCTGATTACGTCCCTGCCCTTTGTACACACCGCCCGTCGCTCCTACCGATTGAGTGATCCGGTGAATAATGCGGACTGCAGCATCTGT---CAGTTC--CTGAAAGATGCAGCAGAAAGTTTGGTG-AACCTTATCACTTAGAGGAAGGAGAAGTCGTAACAA--------------------------------------------------------------------------------------------------------------------------------------------------------------------------------------------------------------------------------------------------------------------------------------------------------------------------------------------------------------------------------------------------------------------------------------------------------------------------------------------------------------------------------------------------------------------------------------------------------------------------------------------------------------------------------------------------------------------------------------------------------------------------------------------------------------------------------------------------------------------------------------------------------------------------------------------------------------------------------------------------------------------------------------------------------------------------------------------------------------------------------------------------------------------------------------------------------------------------------------------------------------------------------------------------------------------------------------------------------------------------------------------------------------------------------------------------------------------------------------------------------------------------------------------------------------------------------------------------------------------------------------------------------------------------------------------------------------------------------------------------------------------------------------------------------------------------------------------------------------------------------------------------------------------------------------------------------------------------------------------------------------------------------------------------------------------------------------------------------------------------------------------------------------------------------------------------------------------------------------------------------------------------------------------------------------------------------------------------------------------------------------------------------------------------------------------------------------------------------------------------------------------------------------------------------------------------------------------------------------------------------------------------------------------------------------------------------------------------------------------------------------------------------------------------------------------------------------------------------------------------------------------------------------------------------------------------------------------------------------------------------------------------------------------------------------------------------------------------------------------------------------------------------------------------------------------------------------------------------------------------------------------------------------------------------------------------------------------------------------------------------------------------------------------------------------------------------------------------------------------------------------------------------------------------------------------------------------------------------------------------------------------------------------------------------------------------------------------------------------------------------------------------------------------------------------------------------------------------------------------------------------------------------------------------------------------------------------------------------------------------------------
Kryptoperidinium_sp_NCMA1326                                        --CTGGTTGATCCTG-CCAGTAGTCATATGCTCGTCTTAAAGATTAAGCCATGCATGTCTAGGTATAAGCTT-CTGTATAGCGAAACTGCGAATGGCTCATTACAACAGTTATAACTTATTTGATGATC-AT-GC-TTACAT-GGATAACTGTGGTAATTCTAGAGCTAATACACGCATAACCGCCCAACT--TCT--CGGAAGGGCTATGTTTATTAGTTACAGAACCAACGCAGGCTCTGCC-TGATGCTTTGGTGAGTGATAGTAAAACAATGAATTGCACAGCATTAGCTGGCGATGAATCATTCAAGTTTCTGACCTATCAGCTTTCGACGGTAGGATATAGGCTTACCGTGGCGATGACGGGTAACGGAGAATTAGGGTTCGATTCCGGAGAGGGAGCCTGCGAAACGGCTACCACATCTAAGGAAGGCAGCAGGCGCGCAAATTACCCAATCCTGACATAGGGAGGTAGTGACAAGAAATAACAATACAGGGCATCCATGTCTTGTAATTGGAATGAATGTGATTTAAACCCCTTTGTGAGTATCAATTG-GAGGGCAAGTCTGGTGCCAGCAGCCGCGGTAATTCCAGCTCCAATAGCGTATATTAAAGTTGTTGCGGTTAAAAAGCTCGTAGTTGGATTTCTGCCGGGGACGACCGGTCCGCCTTTCGGGTGA-GCATC-TGGTTCGGCCTTGGCATATTTTTGGCAAACGCTTCT-GCACTTGACTGTGCGGTGCGGTGGTCAAGAGCTTTACTTTGAGGAAATTAGAGTGTTCTAAGCAGGCATCTGCCTTGAATACATTAGCATGGAATAATGATATAGGACTTCGGTTCTATTTTGTTGGTTTCTAG-AGCTGAGGTAATGATTAATAGGGATGGTCGGGGGCATTCGTATTTAATTGTCAGAGGTGAAATTCTTGGATTCGTTAAAGACGGACGACTGCGATAGCATTTGCCAAGG-ATGTTTTCATTGATCAAGAACGAAAGTTAGGGGATCGAAGACGATCAGATACCGTCGTAGTCTTAACCATAAACCATGCCGACTAGAGATTGGAGGTCGTTTTCCACACGACCCCTTCAGCACCTTATGAGAAATCAAAGTCTTTGGGTTCCGGGGGGAGTATGGTCGCAAGGCTGAAACTTAAAGGAATTGACGGAAGGGCACCACCAGGAGTGGAGCCTGCGGCTTAATTTGACTCAACACGCGAAAACTTACCAGGTCCAGACATAGCAAGGATTGACAGATTGATAGCTCTTTCTTGATTCTATGGGTGGTGGTGCATGGCCGTTCTTAGTTGGTGGAGTGATTTGTCTGG-TTAATTCCGTTAACGAACGAGACCTTAACCTATTAAATAGCTACTC-GTAACCTCGGTTACGAGGGCAACTTCTTAGAGGGACTTTGTGTGTCTAACGCAAGGAAGTTTGAGGCAATAACAGGTCTGTGATGCCCTTAGATGTTCTGGGCTGCACGCGCGCTACACTGATGCGCTCAACGAGTTCTTGACCTTGCCCGAGAGGGTTGGGTAATCTTGTTAAAACGCATCGTGATAGGGATAGATTATTGTAATTATTAATCTTCAACGAGGAATTCCTAG-TAAGCGCGAGTCATCAGCTCGTGCTGATTGCGTCCCTGCCCTTTGTACACACCGCCCGTCGCTCCTACCGATTGAGTGATCCGGTGAATAATACGGACTGCAGCATTTAC---CAGTTC--CTGGAAGGTGCAGCAGGAAGTTTGGTG-AACCTTATCACTTAGAGGAAGGAGAAGTCGTAACAAGGTTTCCGTAGGTGAACCTGCAGAAGGA-CATTCACATGCGAATGCCTATTGATATGCAC-------------CACCGATGTGAGGCTCTGCGT-------------------TCGATGGTTAGAC-CTC----ATGCAG-AGGCTCGAGAGGAGCATCGCGGGCTGC--AGGCCTTTGGG-----------TCCTGCCTCTT--------------------------GCATGCTCGTACGCACTTTACGCTTA-----------------------------------------GTCGTCTTGTGATATCGACCTGA---------------------------------------------------------------AAACACTTTCAGCGATGGATACCTTGGCTCGAACAACAATGAAGGGTGCAGCGAAGTGCGAGAAGCATTGTGAATTGCAGAATTCCGTGAGCCAATTGAAAACTGAATGTATATTGCGCTTTCGGGAAATGCCTGAGAGCATGCCTACTTCAGCGTCCATTTGTCAATCGGCGAGAGTGCCCTGCATCGC----------AGAATACTCGCTT---------------------GATGAGTGTTTAAGAAGTGT--------TCTTCT--------------------------TCGACGCTTGCAG---AGCT---------AAGAGTTA------GCATTGTGTGGCTTCGCTTGGCTGTTCATGTTGCTGTGCTGTGAGGTTGTGCTTTGCTTGCTTGC--------------------------------------------------------GATCATTGGAGAAAATGCCATGAA-GTTAGGTTAGGGAACCC-GCCGAATTTAA--------------------------------------------------------------------------------------------------------------------------------------------------------------------------------------------------------------------------------------------------------------------------------------------------------------------------------------------------------------------------------------------------------------------------------------------------------------------------------------------------------------------------------------------------------------------------------------------------------------------------------------------------------------------------------------------------------------------------------------------------------------------------------------------------------------------------------------------------------------------------------------------------------------------------------------------------------------------------------------------------------------------------------------------------------------------------------------------------------------------------------------------------------------------------------------------------------------------------------------------------------------------------------------------------------------------------------------------------------------------------------------------------------------------------------------------------------------------------------------------------------------------------------------------------------------------------------------------------------------------------------------------------------------------------------------------------------------------------------------------------------------------------------------------------------------------------------------------------------------------------------------------------------------------------------------------------------------------------------------------------------------------------------------------------------------------------------------------------------------------------------------------------------------------------------------------------------------------------------------------------------------------------------------------------------------------------------------------------------------------------------------------------------------------------------------------------------------------------------------------------------------------------------------------------------------------------------------------------------------------------------------------------------------------------------------------------------------------------------------------------------------------------------------------------------------------------------------------------------------------------------------------------------------------------------------------------------------------------------------------------------------------------------------------------------------------------------
Kryptoperidinium_sp_UTEX1688                                        --CTGGTTGATCCTG-CCAGTAGTCATATGCTCGTCTTAAAGATTAAGCCATGCATGTCTAGGTATAAGCTT-CTGTATAGCGAAACTGCGAATGGCTCATTACAACAGTTATAACTTATTTGATGATC-AT-GC-TTACAT-GGATAACTGTGGTAATTCTAGAGCTAATACACGCATAACCGCCCAACT--TCT--CGGAAGGGCTATGTTTATTAGTTACAGAACCAACGCAGGCTCTGCC-TGATGCTTTGGTGAGTGATAGTAAAACAATGAATTGCACAGCATTAGCTGGCGATGAATCATTCAAGTTTCTGACCTATCAGCTTTCGACGGTAGGATATAGGCTTACCGTGGCGATGACGGGTAACGGAGAATTAGGGTTCGATTCCGGAGAGGGAGCCTGCGAAACGGCTACCACATCTAAGGAAGGCAGCAGGCGCGCAAATTACCCAATCCTGACATAGGGAGGTAGTGACAAGAAATAACAATACAGGGCATCCATGTCTTGTAATTGGAATGAATGTGATTTAAACCCCTTTGTGAGTATCAATTG-GAGGGCAAGTCTGGTGCCAGCAGCCGCGGTAATTCCAGCTCCAATAGCGTATATTAAAGTTGTTGCGGTTAAAAAGCTCGTAGTTGGATTTCTGCCGGGGACGACCGGTCCGCCTTTCGGGTGA-GCATC-TGGTTCGGCCTTGGCATATTTTTGGCAAACGCTTCT-GCACTTGACTGTGCGGTGCGGTGGTCAAGAGCTTTACTTTGAGGAAATTAGAGTGTTCTAAGCAGGCATCTGCCTTGAATACATTAGCATGGAATAATGATATAGGACTTCGGTTCTATTTTGTTGGTTTCTAG-AGCTGAGGTAATGATTAATAGGGATGGTCGGGGGCATTCGTATTTAATTGTCAGAGGTGAAATTCTTGGATTCGTTAAAGACGGACGACTGCGATAGCATTTGCCAAGG-ATGTTTTCATTGATCAAGAACGAAAGTTAGGGGATCGAAGACGATCAGATACCGTCGTAGTCTTAACCATAAACCATGCCGACTAGAGATTGGAGGTCGTTTTCCACACGACCCCTTCAGCACCTTATGAGAAATCAAAGTCTTTGGGTTCCGGGGGGAGTATGGTCGCAAGGCTGAAACTTAAAGGAATTGACGGAAGGGCACCACCAGGAGTGGAGCCTGCGGCTTAATTTGACTCAACACGCGAAAACTTACCAGGTCCAGACATAGCAAGGATTGACAGATTGATAGCTCTTTCTTGATTCTATGGGTGGTGGTGCATGGCCGTTCTTAGTTGGTGGAGTGATTTGTCTGG-TTAATTCCGTTAACGAACGAGACCTTAACCTATTAAATAGCTACTC-GTAACCTCGGTTACGAGGGCAACTTCTTAGAGGGACTTTGTGTGTCTAACGCAAGGAAGTTTGAGGCAATAACAGGTCTGTGATGCCCTTAGATGTTCTGGGCTGCACGCGCGCTACACTGATGCGCTCAACGAGTTCTTGACCTTGCCCGAGAGGGTTGGGTAATCTTGTTAAAACGCATCGTGATAGGGATAGATTATTGTAATTATTAATCTTCAACGAGGAATTCCTAG-TAAGCGCGAGTCATCAGCTCGTGCTGATTGCGTCCCTGCCCTTTGTACACACCGCCCGTCGCTCCTACCGATTGAGTGATCCGGTGAATAATACGGACTGCAGCATTTAC---CAGTTC--CTGGAAGGTGCAGCAGGAAGTTTGGTG-AACCTTATCACTTAGAGGAAGGAGAAGTCGTAACAAGGTTTCCGTAGGTGAACCTGCAGAAGGA-CATTCACATGCGAATGCCTATTGATATGCAC-------------CACCGATGTGAGGCTCTGCGT-------------------TCGATGGTTAGAC-CTC----ATGCAG-AGGCTCGAGAGGAGCATCGCGGGCTGC--AGGCCTTTGGG-----------TCCTGCCTCTT--------------------------GCATGCTCGTACGCACTTTACGCTTA-----------------------------------------GTCGTCTTGTGATATCGACCTGA---------------------------------------------------------------AAACACTTTCAGCGATGGATACCTTGGCTCGAACAACAATGAAGGGTGCAGCGAAGTGCGAGAAGCATTGTGAATTGCAGAATTCCGTGAGCCAATTGAAAACTGAATGTATATTGCGCTTTCGGGAAATGCCTGAGAGCATGCCTACTTCAGCGTCCATTTGTCAATCGGCGAGAGTGCCCTGCATCGC----------AGAATACTCGCTT---------------------GATGAGTGTTTAAGAAGTGT--------TCTTCT--------------------------TCGACGCTTGCAG---AGCT---------AAGAGTTA------GCATTGTGTGGCTTCGCTTGGCTGTTCATGTTGCTGTGCTGTGAGGTTGTGCTTTGCTTGCTTGC--------------------------------------------------------GATCATTGGAGAAAATGCCATGAA-GTTAGGTTAGGGAACCC-GCCGAATTTAA--------------------------------------------------------------------------------------------------------------------------------------------------------------------------------------------------------------------------------------------------------------------------------------------------------------------------------------------------------------------------------------------------------------------------------------------------------------------------------------------------------------------------------------------------------------------------------------------------------------------------------------------------------------------------------------------------------------------------------------------------------------------------------------------------------------------------------------------------------------------------------------------------------------------------------------------------------------------------------------------------------------------------------------------------------------------------------------------------------------------------------------------------------------------------------------------------------------------------------------------------------------------------------------------------------------------------------------------------------------------------------------------------------------------------------------------------------------------------------------------------------------------------------------------------------------------------------------------------------------------------------------------------------------------------------------------------------------------------------------------------------------------------------------------------------------------------------------------------------------------------------------------------------------------------------------------------------------------------------------------------------------------------------------------------------------------------------------------------------------------------------------------------------------------------------------------------------------------------------------------------------------------------------------------------------------------------------------------------------------------------------------------------------------------------------------------------------------------------------------------------------------------------------------------------------------------------------------------------------------------------------------------------------------------------------------------------------------------------------------------------------------------------------------------------------------------------------------------------------------------------------------------------------------------------------------------------------------------------------------------------------------------------------------------------------------------------------
Kryptoperidinium_sp_NCMA1326   --CTGGTTGATCCTG-CCAGTAGTCATATGCTCGTCTTAAAGATTAAGCCATGCATGTCTAGGTATAAGCTT-CTGTATAGCGAAACTGCGAATGGCTCATTACAACAGTTATAACTTATTTGATGATC-AT-GC-TTACAT-GGATAACTGTGGTAATTCTAGAGCTAATACACGCATAACCGCCCAACT--TCT--CGGAAGGGCTATGTTTATTAGTTACAGAACCAACGCAGGCTCTGCC-TGATGCTTTGGTGAGTGATAGTAAAACAATGAATTGCACAGCATTAGCTGGCGATGAATCATTCAAGTTTCTGACCTATCAGCTTTCGACGGTAGGATATAGGCTTACCGTGGCGATGACGGGTAACGGAGAATTAGGGTTCGATTCCGGAGAGGGAGCCTGCGAAACGGCTACCACATCTAAGGAAGGCAGCAGGCGCGCAAATTACCCAATCCTGACATAGGGAGGTAGTGACAAGAAATAACAATACAGGGCATCCATGTCTTGTAATTGGAATGAATGTGATTTAAACCCCTTTGTGAGTATCAATTG-GAGGGCAAGTCTGGTGCCAGCAGCCGCGGTAATTCCAGCTCCAATAGCGTATATTAAAGTTGTTGCGGTTAAAAAGCTCGTAGTTGGATTTCTGCCGGGGACGACCGGTCCGCCTTTCGGGTGA-GCATC-TGGTTCGGCCTTGGCATATTTTTGGCAAACGCTTCT-GCACTTGACTGTGCGGTGCGGTGGTCAAGAGCTTTACTTTGAGGAAATTAGAGTGTTCTAAGCAGGCATCTGCCTTGAATACATTAGCATGGAATAATGATATAGGACTTCGGTTCTATTTTGTTGGTTTCTAG-AGCTGAGGTAATGATTAATAGGGATGGTCGGGGGCATTCGTATTTAATTGTCAGAGGTGAAATTCTTGGATTCGTTAAAGACGGACGACTGCGATAGCATTTGCCAAGG-ATGTTTTCATTGATCAAGAACGAAAGTTAGGGGATCGAAGACGATCAGATACCGTCGTAGTCTTAACCATAAACCATGCCGACTAGAGATTGGAGGTCGTTTTCCACACGACCCCTTCAGCACCTTATGAGAAATCAAAGTCTTTGGGTTCCGGGGGGAGTATGGTCGCAAGGCTGAAACTTAAAGGAATTGACGGAAGGGCACCACCAGGAGTGGAGCCTGCGGCTTAATTTGACTCAACACGCGAAAACTTACCAGGTCCAGACATAGCAAGGATTGACAGATTGATAGCTCTTTCTTGATTCTATGGGTGGTGGTGCATGGCCGTTCTTAGTTGGTGGAGTGATTTGTCTGG-TTAATTCCGTTAACGAACGAGACCTTAACCTATTAAATAGCTACTC-GTAACCTCGGTTACGAGGGCAACTTCTTAGAGGGACTTTGTGTGTCTAACGCAAGGAAGTTTGAGGCAATAACAGGTCTGTGATGCCCTTAGATGTTCTGGGCTGCACGCGCGCTACACTGATGCGCTCAACGAGTTCTTGACCTTGCCCGAGAGGGTTGGGTAATCTTGTTAAAACGCATCGTGATAGGGATAGATTATTGTAATTATTAATCTTCAACGAGGAATTCCTAG-TAAGCGCGAGTCATCAGCTCGTGCTGATTGCGTCCCTGCCCTTTGTACACACCGCCCGTCGCTCCTACCGATTGAGTGATCCGGTGAATAATACGGACTGCAGCATTTAC---CAGTTC--CTGGAAGGTGCAGCAGGAAGTTTGGTG-AACCTTATCACTTAGAGGAAGGAGAAGTCGTAACAAGGTTTCCGTAGGTGAACCTGCAGAAGGA-CATTCACATGCGAATGCCTATTGATATGCAC-------------CACCGATGTGAGGCTCTGCGT-------------------TCGATGGTTAGAC-CTC----ATGCAG-AGGCTCGAGAGGAGCATCGCGGGCTGC--AGGCCTTTGGG-----------TCCTGCCTCTT--------------------------GCATGCTCGTACGCACTTTACGCTTA-----------------------------------------GTCGTCTTGTGATATCGACCTGA---------------------------------------------------------------AAACACTTTCAGCGATGGATACCTTGGCTCGAACAACAATGAAGGGTGCAGCGAAGTGCGAGAAGCATTGTGAATTGCAGAATTCCGTGAGCCAATTGAAAACTGAATGTATATTGCGCTTTCGGGAAATGCCTGAGAGCATGCCTACTTCAGCGTCCATTTGTCAATCGGCGAGAGTGCCCTGCATCGC----------AGAATACTCGCTT---------------------GATGAGTGTTTAAGAAGTGT--------TCTTCT--------------------------TCGACGCTTGCAG---AGCT---------AAGAGTTA------GCATTGTGTGGCTTCGCTTGGCTGTTCATGTTGCTGTGCTGTGAGGTTGTGCTTTGCTTGCTTGC--------------------------------------------------------GATCATTGGAGAAAATGCCATGAA-GTTAGGTTAGGGAACCC-GCCGAATTTAA--------------------------------------------------------------------------------------------------------------------------------------------------------------------------------------------------------------------------------------------------------------------------------------------------------------------------------------------------------------------------------------------------------------------------------------------------------------------------------------------------------------------------------------------------------------------------------------------------------------------------------------------------------------------------------------------------------------------------------------------------------------------------------------------------------------------------------------------------------------------------------------------------------------------------------------------------------------------------------------------------------------------------------------------------------------------------------------------------------------------------------------------------------------------------------------------------------------------------------------------------------------------------------------------------------------------------------------------------------------------------------------------------------------------------------------------------------------------------------------------------------------------------------------------------------------------------------------------------------------------------------------------------------------------------------------------------------------------------------------------------------------------------------------------------------------------------------------------------------------------------------------------------------------------------------------------------------------------------------------------------------------------------------------------------------------------------------------------------------------------------------------------------------------------------------------------------------------------------------------------------------------------------------------------------------------------------------------------------------------------------------------------------------------------------------------------------------------------------------------------------------------------------------------------------------------------------------------------------------------------------------------------------------------------------------------------------------------------------------------------------------------------------------------------------------------------------------------------------------------------------------------------------------------------------------------------------------------------------------------------------------------------------------------------------------------------------------
Unruhdinium_penardii                                                 ---------------------------ATGCTTGTCTCAAAGATTAAGCCATGCATGTCTCAGTATAAGCTT-TTACATGGCGAAACTGCGAATGGCTCATTAAAACAGTTATAGTTTATTTGATGGTC-AATTT-CTACAT-GGATAACTGTGGTAATTCTAGAGCTAATACATGCGCCCAAACCCGACT-C-C--GTGGAAGGGTTGTATTTATTAGTTACAGAACCAACCCAGGTTC-GCC-TGGCCCTTTGGTGATTCATAATAAACGAACGAATTGCACAGCTTCAGCTGGCGATGGATCATTCAAGTTTCTGACCTATCAGCTTCCGACGGTAGGGTATTGGCCTACCGTGGCAATGACGGGTAACGGAGAATTAGGGTTCGATTCCGGAGAGGGAGCCTGAGAAACGGCTACCACATCTAAGGAAGGCAGCAGGCGCGCAAATTACCCAATCCTGACACAGGGAGGTAGTGACAAGAAATAACAATACAGGGCAACCATGTCTTGTAATTGGAATGAGTAGAATTTAAATCCCTTTACGAGTATCCATTG-GAGGGCAAGTCTGGTGCCAGCAGCCGCGGTAATTCCAGCTCCAATAGCGTATATTAAAGTTGTTGCGGTTAAAAAGCTCGTAGTTGGATTTCTGCCGAGGACGACCGGTCCGCCCTCTGGGTGA-GTATC-TGGCTCGGCCTGGGCATCTTCTTGGGGAACGTATCT-GCACTTCATTGTGCGGTGCGGTACTCAAGACTTTTACTTTGAGGAAATTAGAGTGTTTCAAGCAGGCAAACGCCTTGAATACATTAGCATGGAATAATAAGATAGGACCTCGGTTCTATTTTGTTGGTTTCTAG-AGCTGAGGTAATGATTAATAGGGATAGTTGGGGGCATTCGTATTTAACTGTCAGAGGTGAAATTCTTGGATTTGTTAAAGACGGACTACTGCGAAAGCATTTGCCAAGG-ATGTTTTCATTGATCAAGAACGAAAGTTAGGGGATCGAAGACGATCAGATACCGTCGTAGTCTTAACCATAAACCATGCCGACTAGAGATTGGAGGTCGTTATCCGTACGACTCCTTCAGCACCTTATGAGAAATCAAAGTCTTTGGGTTCCGGGGGGAGTATGGTCGCAAGGCTGAAACTTAAAGGAATTGACGGAAGGGCACCACCAGGAGTGGAGCCTGCGGCTTAATTTGACTCAACACGGGGAAACTTACCAGGTCCAGACATAGTAAGGATTGACAGATTGATAGCTCTTTCTTGATTCTATGGGTGGTGGTGCATGGCCGTTCTTAGTTGGTGGAGTGATTTGTCTGG-TTAATTCCGTTAACGAACGAGACCTTAACCTGCTAAATAGTGACAC-ATTACCTCGGTAATGTGGGTTACTTCTTAGAGGGACTTTGCGTGTCTAACGCAAGGAAGTTTGAGGCAATAACAGGTCTGTGATGCCCTTAGATGTTCTGGGCTGCACGCGCGCTACACTGATGCGCTCAACGAGTTTATGACCTTGCCCGGAAGGGTTGGGTAATCTTGTTAAAACGCATCGTGATGGGGATAGATTATTGCAATTATTAATCTTCAACGAGGAATTCCTAG-TAAGCGCGAGTCATCAGCTCGTGCTGATTAAGTCCCTGCCCTTTGTACACACCGCCCGTCGCTCCTACCGATTGAGTGATCCGGTGAATAATTCGGACTGCAGCATTTGT---CAGTTC--CTGACTTATGCCGTGGAAAGTCTAGTG-AACCTTATCACTTAGAGGAAGGAGAAGTCGTAACA---------------------------------------------------------------------------------------------------------------------------------------------------------------------------------------------------------------------------------------------------------------------------------------------------------------------------------------------------------------------------------------------------------------------------------------------------------------------------------------------------------------------------------------------------------------------------------------------------------------------------------------------------------------------------------------------------------------------------------------------------------------------------------------------------------------------------------------------------------------------------------------------------------------------------------------------------------------------------------------------------------------------------------------------------------------------------------------------------------------------------------------------------------------------------------------------------------------------------------------------------------------------------------------------------------------------------------------------------------------------------------------------------------------------------------------------------------------------------------------------------------------------------------------------------------------------------------------------------------------------------------------------------------------------------------------------------------------------------------------------------------------------------------------------------------------------------------------------------------------------------------------------------------------------------------------------------------------------------------------------------------------------------------------------------------------------------------------------------------------------------------------------------------------------------------------------------------------------------------------------------------------------------------------------------------------------------------------------------------------------------------------------------------------------------------------------------------------------------------------------------------------------------------------------------------------------------------------------------------------------------------------------------------------------------------------------------------------------------------------------------------------------------------------------------------------------------------------------------------------------------------------------------------------------------------------------------------------------------------------------------------------------------------------------------------------------------------------------------------------------------------------------------------------------------------------------------------------------------------------------------------------------------------------------------------------------------------------------------------------------------------------------------------------------------------------------------------------------------------------------------------------------------------------------------------------------------------------------------------------------------------------------------------------------------------------------------------------------------------------------------------------------------------------------------------------------------------------------------------------------------------------------------------------------------------------------------------------------------------------------------------------
Unruhdinium_penardii_Jiulongjiang                                  ------------------------------------------ATTAAGCCATGCATGTCTCAGTATAAGCTT-TTACATGGCGAAACTGCGAATGGCTCATTAAAACAGTTATAGTTTATTTGATGGTC-AATTT-CTACAT-GGATAACTGTGGTAATTCTAGAGCTAATACATGCGCCCAAACCCGACT-C-C--GTGGAAGGGTTGTATTTATTAGTTACAGAACCAACCCAGGTTC-GCC-TGGCCCTTTGGTGATTCATAATAAACGAACGAATTGCACAGCTTCAGCTGGCGATGGATCATTCAAGTTTCTGACCTATCAGCTTCCGACGGTAGGGTATTGGCCTACCGTGGCAATGACGGGTAACGGAGAATTAGGGTTCGATTCCGGAGAGGGAGCCTGAGAAACGGCTACCACATCTAAGGAAGGCAGCAGGCGCGCAAATTACCCAATCCTGACACAGGGAGGTAGTGACAAGAAATAACAATACAGGGCAACCATGTCTTGTAATTGGAATGAGTAGAATTTAAATCCCTTTACGAGTATCCATTG-GAGGGCAAGTCTGGTGCCAGCAGCCGCGGTAATTCCAGCTCCAATAGCGTATATTAAAGTTGTTGCGGTTAAAAAGCTCGTAGTTGGATTTCTGCCGAGGACGACCGGTCCGCCCTCTGGGTGA-GTATC-TGGCTCGGCCTGGGCATCTTCTGGGGGAACGTATCT-GCACTTCATTGTGCGGTGCGGTACTCAAGACTTTTACTTTGAGGAAATTAGAGTGTTTCAAGCAGGCAAACGCCTTGAATACATTAGCATGGAATAATAAGATAGGACCTCGGTTCTATTTTGTTGGTTTCTAG-AGCTGAGGTAATGATTAATAGGGATAGTTGGGGGCATTCGTATTTAACTGTCAGAGGTGAAATTCTTGGATTTGTTAAAGACGGACTACTGCGAAAGCATTTGCCAAGG-ATGTTTTCATTGATCAAGAACGAAAGTTAGGGGATCGAAGACGATCAGATACCGTCGTAGTCTTAACCATAAACCATGCCGACTAGAGATTGGAGGTCGTTATCCGTACGACTCCTTCAGCACCTTATGAGAAATCAAAGTCTTTGGGTTCCGGGGGGAGTATGGTCGCAAGGCTGAAACTTAAAGGAATTGACGGAAGGGCACCACCAGGAGTGGAGCCTGCGGCTTAATTTGACTCAACACGGGGAAACTTACCAGGTCCAGACATAGTAAGGATTGACAGATTGATAGCTCTTTCTTGATTCTATGGGTGGTGGTGCATGGCCGTTCTTAGTTGGTGGAGTGATTTGTCTGG-TTAATTCCGTTAACGAACGAGACCTTAACCTGCTAAATAGTGACAC-ATTACCTCGGTAATGTGGGTTACTTCTTAGAGGGACTTTGCGTGTCTAACGCAAGGAAGTTTGAGGCAATAACAGGTCTGTGATGCCCTTAGATGTTCTGGGCTGCACGCGCGCTACACTGATGCGCTCAACGAGTTTATGACCTTGCCCGGAAGGGTTGGGTAATCTTGTTAAAACGCATCGTGATGGGGATAGATTATTGCAATTATTAATCTTCAACGAGGAATTCCTAG-TAAGCGCGAGTCATCAGCTCGTGCTGATTAAGTCCCTGCCCTTTGTACACACCGCCCGTCGCTCCTACCGATTGAGTGATCCGGTGAATAATTCGGACTGCAGCATTTGT---CAGTTC--CTGACTTATGCCGTGGAAAGTCTAGTG-AACCTTATCACTTAGAGGAAGGAG-------------------------------GCGGAAGGATCATTCGCAC--GCAAATTGCATCCGCCACAT----TGTG-AGT-TTTGGGCGTGGGGTTCTGCCT-GTGTG---TGTAAA-------------GAAC-ACT----GTGCGG-AAGCTCGAAGGCAGCG-GG-GCGGTGT--GGGCGATCCTCTTTCTTAAGGGGCGCCTCCGCA--------------------------CTGTTCTCGCTGTCACATACC--TT--------------CCACCATT----------------CT--TGGAAACCTGTCTTCCTGCTC---------GCAACTTCTGTTG-------------------ACGAAAGCTT--------------TACAACTTTCAGCGACGGATATCTCGGCTCAAACAACGATGAAGGGCGCAGCGAAGTGTGATAAGCATTGTGAATTGCAGATTTCCGTGAGCCAATAGAAACCTGAACGCATCCTGCGCTTTCGGGATATTCCTGAAAGCATGCCTGCTTCAGTGTCTACTTCTTT--CTGC--CAGCGAGGCGCTCGCC--TATGAGGCAAG---CTCGTCG---------CTCGGCGTCG----TGTGTGTTAGGATTGGCGA----CTGTCTCTC--------TGAGGCAGCGTGCCGAGCTTGACGCATGGAA---GGTA-TG------TGTGAGCT---TGCCCACTTCGCAATGT--ATTGATTG--CTTCTATGCAGCTCTTTGCTTTGCGAGGAAGCGGCAAGG---------CTCACTTGCTT------------------------------TCGCACCACCT---AACCTCAAGACATGAA-GCCAGGTCAGCAAACCC-GCTGAATTTAAGCATATCAAT----GGAGGATAAGAAACTAAACAGGATTCCCTCAGTAATGGCGAATGAACAGGGATGAGCTCAGCTTGAAAATCGGGG-CCTCTGGCCTTGAATTGTAGTCTGGAGAGGCATCGCCAACG-GAGGCGCAGGTGTAAGCCTTTTGGAAAAT-GCATCAATGAGGGTGAGAATCCC-GTATGTCAC-CTGTA-GC-CCTTCGTGAACGGCATGTCTTCTAAGAGTCGTGTTCCTCGGGATTGGAGCGCAAATTGGGTGGTAAATTTCATCTAAAGCTAAATACAGGTTTGAGACCGATAGCAAACAAGTACCATGAGGGAAAGATGAAA-AGGACTTTGGAAAGAGAGTTAAA-AGTGCTTGAACTTGCTGAAAGGGAAGCGCATGGAACCA--GTTCGTC-TTGGCGAGATTGTGGCGCATAATCGTG-A--CGGCATGCTGCTCC-AGCGCAAGCGGAGTGGCAGGTCTTAAGCGA--GCTTGCGCTGTGCT-TCTTGCCTTGCATGTCATCGGCATCCC-ACTCGTG-TGACAATCCCAGGGACATGG-AAGCATGGC-TGCGGCCGTGTGAATGTGCTTG-GC-GAACGCACTGGTGTGCTGCTT----------------------------------------------------------------------------------------------------------------GCTGACTAAATGGTTTCCTGCGACCCGTCTTGA-------------------------------------------------------------------------------------------------------------------------------------------------------------------------------------------------------------------------------------------------------------------------------------------------------------------------------------------------------------------------------------------------------------------------------------------------------------------------------------------------------------------------------------------------------------------------------------------------------------------------------------------------------------------------------------------------------------------------------------------------------------------------------------------------------------------------------------------------------------------------------------------------------------------------------------------------------------------------------------------------------------------------------------------------------------------------------------------------------------------------------------------------------------------------------------------------------------------------------------------------------------------------------------------------------------------------------------------------------------------------------------------------------------------------------------------------------------------------------------------------------------------------------------------------------------------------------------------------------------------------------------------------------------------------------------------------------------------------------------------------------------------------------------------------------------------------------------------------------------------------------------------------------------------------------------------------------------------------------------------------------------------------------------------------------------------------------------------------------------------------------------------------------------------------------------------------------------------------------------------------------------------------------------
Unruhdinium_penardii_var_robustum_Manwan                               -----------------------------------------------------------------------------------------------------------------------------------------------------------------------------------------------------------------------------------------------------------------------------------------------------------------------------------------------------------------------------------------------------------------------------------------------------------------------------------------------------------------------------------------------------------------------------------------------------------------------------------------------------------------------------------------------------------------------------------------------------------------------------------------------------------------------------------------------------------------------------------------------------------------------------------------------------------------------------------------------------------------------------------------------------------------------------------------------------------------------------------------------------------------------------------------------------------------------------------------------------------------------------------------------------------------------------------------------------------------------------------------------------------------------------------------------------------------------------------------------------------------------------------------------------------------------------------------------------------------------------------------------------------------------------------------------------------------------------------------------------------------------------------------------------------------------------------------------------------------------------------TGCGGAAGGATCATTCGCAC--GCAAACTGCATCCGCTACAT----TGTG-AAT-TCTGGGCGTGGGGTTCTGCCA-GTGTG---TGTAAA-------------GAAC-ACT----GTGCGG-AAGCTCGAGGGCAGCG-GG-GCGGTGT--GGGCGATCCTC-TGCTTCAGGGGCGCCTCCGCA--------------------------CTGTTCTCGTTGTCAAATACC--TT--------------CCACCATT----------------CT--CTGAAG--TGTCTTCCTGCTC---------GCAACTTCTGTTG-------------------ACGAAAGCTT--------------TACAACTTTCAGCGACGGATATCTCGGCTCAAACAACGATGAAGGGCGCAGCGAAGTGTGATAAGCATTGTGAATTGCAGATTTCCGTGAGCCAATAGAAACCTGAACGCATCCTGCGCTTTCGGGATATTCCTGAAAGCATGCCTGCTTCAGTGTCTACTTCTTT--CTGC--CAGCGAGGCGCTCGCT----TGAGGCGAG---CTCGTCG---------CTTGGCGTCG----TGTGTGTTAGGATTGGCGA----CTGTCTCTC--------TGAGGCAGCGTGCCGAGCTTGACGCATGGAA---GGTA-TG------TGTGAGCT---TGCCCACTTCGCAATGT--ATTGATTG--CTTTCCTGCAGC--GCTGCTTTGCGAGGCCGCGGCGAAG---------CTCACCTGCTT------------------------------TCGCAACACCT---TACCTCAAGACATGAA-GCCAGGTCAGCAAACCC-GCTGAATTTAAGCATATCAnnnnnnGGAGGATAAGAAACTAAACAGGATTCCCTCAGTAATGGCGAATGAACAGGGATGAGCTCAGCTTGAAAATCGGGG-CCTCTGGCCTTGAATTGTAGTCTGGAGAGGCATTGCCAACG-GAGGCGCAGGTGTAAGCCTTTTGGAAAAT-GCATCAATGAGGGTGAGAATCCC-GTATGTCAC-CTGTA-GC-CCTTCGTGAACGGCATGTCTTCTAAGAGTCGTGTTCCTCGGGATTGGAGCGCAAATTGGGTGGTAAATTTCATCTAAAGCTAAATACAGGTTTGAGACCGATAGCAAACAAGTACCATGAGGGAAAGATGAAA-AGGACTTTGGAAAGAGAGTTAAA-AGTGCTTGAACTTGCTGAAAGGGAAGCGCATGGAACCA--GTTCGTC-TTGGCGAGATTGTGGCGCATAATCGTG-A--CGGCATGCTGCTCC-AGCGCAAGCGGAGTGGTAGGTCTTAAGCGA--GCTTGCGCTGTGCT-TCTTGCCTTGCATGTCATCGGCATCCC-ATTCGTG-TGACAATCCCAGGGACATGG-AAGCATGGC-TGCGGCCGTGTGAATGTGCCTG-GC-GAACGCACTGGTGTGTTGCTT----------------------------------------------------------------------------------------------------------------GCTGACTAAATGGTTTCCTGCGACCCGTCTTGAAACACGGA-----------------------------------------------------------------------------------------------------------------------------------------------------------------------------------------------------------------------------------------------------------------------------------------------------------------------------------------------------------------------------------------------------------------------------------------------------------------------------------------------------------------------------------------------------------------------------------------------------------------------------------------------------------------------------------------------------------------------------------------------------------------------------------------------------------------------------------------------------------------------------------------------------------------------------------------------------------------------------------------------------------------------------------------------------------------------------------------------------------------------------------------------------------------------------------------------------------------------------------------------------------------------------------------------------------------------------------------------------------------------------------------------------------------------------------------------------------------------------------------------------------------------------------------------------------------------------------------------------------------------------------------------------------------------------------------------------------------------------------------------------------------------------------------------------------------------------------------------------------------------------------------------------------------------------------------------------------------------------------------------------------------------------------------------------------------------------------------------------------------------------------------------------------------------------------------------------------------------------------------------------------------------------
Unruhdinium_niei_Donghu                      ----------------------------------------------------------------------------------------GCGAATGGCTCATTAAAACAGTTATAGTTTATTTGATGGTC-AATTT-CTACAT-GGATAACTGTGGTAATTCTAGAGCTAATACATGCGCCCAAACCCGACT-C-C--GTGGAAGGGTTGTATTTATTAGTTACAGAACCAACCCAGGTTC-GCC-TGGCCCTTTGGTGATTCATAATAAACGAACGAATTGCACAGCATCAGCTGGCGATGGATCATTCAAGTTTCTGACCTATCAGCTTCCGACGGTAGGGTATTGGCCTACCGTGGCAATGACGGGTAACGGAGAATTAGGGTTCGATTCCGGAGAGGGAGCCTGAGAAACGGCTACCACATCTAAGGAAGGCAGCAGGCGCGCAAATTACCCAATCCTGACACAGGGAGGTAGTGACAAGAAATAACAATACAGGGCAACCATGTCTTGTAATTGGAATGAGTAGAATTTAAATCCCTTTACGAGTATCCATTG-GAGGGCAAGTCTGGTGCCAGCAGCCGCGGTAATTCCAGCTCCAATAGCGTATATTAAAGTTGTTGCGGTTAAAAAGCTCGTAGTTGGATTTCTGTCGAGGACGACCGGTCCGCCCTCTGGGTGA-GTATC-TGGCTCGGCCTGGGCATCTTCTTGGGGAACGTATCT-GCACTTCATTGTGCGGTGCGGTACTCAAGACTTTTACTTTGAGGAAATTAGAGTGTTTCAAGCAGGCAAACGCCTTGAATACATTAGCATGGAATAATAAGATAGGACCTCGGTTCTATTTTGTTGGTTTCTAG-AGCTGAGGTAATGATTAATAGGGATAGTTGGGGGCATTCGTATTTAACTGTCAGAGGTGAAATTCTTGGATTTGTTAAAGACGGACTACTGCGAAAGCATTTGCCAAGG-ATGTTTTCATTGATCAAGAACGAAAGTTAGGGGATCGAAGACGATCAGATACCGTCGTAGTCTTAACCATAAACCATGCCGACTAGAGATTGGAGGTCGTTATCCGTACGACTCCTTCAGCACCTTATGAGAAATCAAAGTCTTTGGGTTCCGGGGGGAGTATGGTCGCAAGGCTGAAACTTAAAGGAATTGACGGAAGGGCACCACCAGGAGTGGAGCCTGCGGCTTAATTTGACTCAACACGGGGAAACTTACCAGGTCCAGACATAGTAAGGATTGACAGATTGATAGCTCTTTCTTGATTCTATGGGTGGTGGTGCATGGCCGTTCTTAGTTGGTGGAGTGATTTGTCTGG-TTAATTCCGTTAACGAACGAGACCTTAACCTGCTAAATAGTGACAC-ATTACCCCGGTAATGTGGGTTACTTCTTAGAGGGACTTTGCGTGTCTAACGCAAGGAAGTTTGAGGCAATAACAGGTCTGTGATGCCCTTAGATGTTCTGGGCTGCACGCGCGCTACACTGATGCGCTCAACGAGTTTATGACCTTGCCCGGAAGGGTTGGGTAATCTTGTTAAAACGCATCGTGATGGGGATAGATTATTGCAATTATTAATCTTCAACGAGGAATTCCTAG-TAAGCGCGAGTCATCAGCTCGTGCTGATTAAGTCCCTGCCCTTTGTACACACCGCCCGTCGCTCCTACCGATTGAGTGATCCGGTGAATAATTCGGACTGCAGCATTTGT---CAGTTC--CTGACTTATGCCGTGGAAAGTCTAGTG-AACCTTATCACTTAGAGGAAGNNNNNNNNNNNNNNNNNNNNNNNNNNNNNNNNNNNNNGAAGGATCATTCGCAC--GCAAATTGCATCCGATACAT----TGTG-AAT-TCTGGGCGTGGGGTTCTGCCT-GTGTG---TGTAAA-------------TAAC-ACT----GTGCGG-AAGCTCGAAGGCAGCG-GG-GCGGTGT--GGGCGATCCTC-T-C-TCCGGGGCGCCTCCGCA--------------------------TTGTGCTCGCTGTCACACACTCTTTT-----------CACCATGTTC----------------TT--CTGAAC--TGTCTTCTTGCTC---------GCAACATCAGTTG-------------------ACGAAAGCTT--------------TACAACTTTCAGCGACGGATATCTCGGCTCAAACAACGATGAAGGGCGCAGCGAAGTGTGATAAGCATTGTGAATTGCAGATTTCCGTGAGCCAATAGAAACCTGAACGCATCCTGCGCTTTCGGGATATTCCTGAAAGCATGCCTGCTTCAGTGTCTACTTCTTT--CTGC--CAGCGAGGCGCTTGCG----TCAGGCTAG---CTCGTCG---------CTTGGCGTCG----TGTGTGTTAGGACTGGCGT----CTGCTTCCC--------TGAGGCAGCGCGCCGAGCTTGACACATGAAA---GGTA-TG------TGTGAGCT---TGTGCACTTCGCAATGT--ATTGATTG--GGTCTTCCCAGCTCTGTGCTTTGCGAGGCTGAAGGCCAA--------GCTTGCCTGCAA------------------------------TCGCATCACCT---TACCTCAAGACATGAA-GCCAGGTCAGCAAACCC-GCTGAATTTAAGCATATCAATNNNNNNAGGATAAGAAACTAAACAGGATTCCCTCAGTAATGGCGAATGAACAGGGATGAGCTCAGCTTGAAAATCGGGG-CCTCTGGCCTTGAATTGTAGTCTGGAGAGGCATTGCCAACG-GAGGCGCAGGTGTAAGCCTTTTGGAAAAT-GCATCAATGAGGGTGAGAATCCC-GTATGTCAC-TTGTA-GC-CCTTCGTGAACGGCATGTCTTCTAAGAGTCGTGTTCCTCGGGATTGGAGCGCAAATTGGGTGGTAAATTTCATCTAAAGCTAAATACAGGTTTGAGACCGATAGCAAACAAGTACCATGAGGGAAAGATGAAA-AGGACTTTGGAAAGAGAGTTAAA-AGTGCTTGAACTTGCTGAAAGGGAAGCGCATGGAACCA--GTTCGTC-TTGGCGAGATTGTGGCGCATAATCGTG-A--CGGCATGCTGCTTC-AGCGTAAGCGGAGTGGCAGGTCTTAAGCGA--GCTTGCGCTGTGCT-TCTTGCCTTGCATGTCATCGGCATCCC-ATTCGTG-TGACAATCCCAGGGACATGG-AAGCATGGC-TGCGGCCGTGTGAATGTGCCTG-GC-GAACGCACTGGTGTGTTGCTT----------------------------------------------------------------------------------------------------------------GCTGACTAAATGGTTTCCTGCGACCCGTCTTGAAANNN--------------------------------------------------------------------------------------------------------------------------------------------------------------------------------------------------------------------------------------------------------------------------------------------------------------------------------------------------------------------------------------------------------------------------------------------------------------------------------------------------------------------------------------------------------------------------------------------------------------------------------------------------------------------------------------------------------------------------------------------------------------------------------------------------------------------------------------------------------------------------------------------------------------------------------------------------------------------------------------------------------------------------------------------------------------------------------------------------------------------------------------------------------------------------------------------------------------------------------------------------------------------------------------------------------------------------------------------------------------------------------------------------------------------------------------------------------------------------------------------------------------------------------------------------------------------------------------------------------------------------------------------------------------------------------------------------------------------------------------------------------------------------------------------------------------------------------------------------------------------------------------------------------------------------------------------------------------------------------------------------------------------------------------------------------------------------------------------------------------------------------------------------------------------------------------------------------------------------------------------------------------------------------
Unruhdinium_cf_kevei_DA08                                                 --------GATCCTG-CCAGTAGTCATATGCTTGTCTCAAAGATTAAGCCATGCATGTCTCAGTATAAGCTT-TTACATGGCGAAACTGCGAATGGCTCATTAAAACAGTTACAGTTTATTTGAAGGTC-ATTTT-CTACAT-GGATAACTGTGGTAATTCTAGAGCTAATACATGCGCCCAAACCCGACT-C-C--GTGGAAGGGTTGTATTTATTAGTTACAGAACCAACCCAGGTTC-GCC-TGGCCATTTGGTGATTCATAATAAACGAACGAATTGCACAGCCTCAGCTGGCGATGTATCATTCAAGTTTCTGACCTATCAGCTTCCGACGGTAGGGTATTGGCCTACCGTGGCAATGACGGGTAACGGAGAATTAGGGTTCGATTCCGGAGAGGGAGCCTGAGAAACGGCTACCACATCTAAGGAAGGCAGCAGGCGCGCAAATTACCCAATCCTGACACAGGGAGGTAGTGACAAGAAATAACAATGCAGGGCAACCATGTCTTGCAATTGGAATGAGTAGAATTTAAATCCCTTTACGAGTATCCATTG-GAGGGCAAGTCTGGTGCCAGCAGCCGCGGTAATTCCAGCTCCAATAGCGTATATTAAAGTTGTTGCGGTTAAAAAGCTCGTAGTTGGATTTCTGTCGAAGGAGACCGGTCCGCCCTCTGGGTGA-GTATC-TGGCTCTGCTTGGACATCTTCTTGGGGAACGTATCT-GCACTTCATTGTGCGGTGCGGTACCCAAGACTTTTACTTTGAGGAAATTAGAGTGTTTCAAGCAGGCACACGCCTTGAATACATTAGCATGGAATAATAAGATAGGACCTCGGTTCTATTTTGTTGGTTTCTAG-AGCTGAGGTAA-GATTAATAGGGATAGTTGGGGGCATTCGTATTTAACTGTCAGAGGTGAAATTCTTGGATTTGTTAAAGACGGACTACTGCGAAAGCATTTGCCAAGG-ATGTTTTCATTGATCAAGAACGAAAGTTAGGGGATCGAAGACGATCAGATACCGTCGTAGTCTTAACCATAAACCATGCCGACTAGAGATTGGAGGTCGTTATCCGTACGACTCCTTCAGCACCTTATGAGAAATCAAAGTCTTTGGGTTCCGGGGGGAGTATGGTCGCAAGGCTGAAACTTAAAGGAATTGACGGAAGGGCACCACCAGGAGTGGAGCCTGCGGCTTAATTTGACTCAACACGGGGAAACTTACCAGGTCCAGACATAGTAAGGATTGACAGATTGATAGCTCTTTCTTGATTCTATGGGTGGTGGTGCATGGCCGTTCTTAGTTGGTGGAGTGATTTGTCTGG-TTAATTCCGTTAACGAACGAGACCTTAACCTGCTAAATAGTGACAC-ATTACCCCGGTAATGTGGGTTACTTCTTAGAGGGACTTTGCGTGTCTAACGCAAGGAAGTTTGAGGCAATAACAGGTCTGTGATGCCCTTAGATGTTCTGGGCTGCACGCGCGCTACACTGATGCGCTCAACGAGTTTATGACCTTGCCCGGAAGGGTTGGGTAATCTTGTTAAAACGCATCGTGATGGGGATAGATTATTGCAATTATTAATCTTCAACGAGGAATTCCTAG-TAAGCGCGAGTCATCAGCTCGTGCTGATTAAGTCCCTGCCCTTTGTACACACCGCCCGTCGCTCCTACCGAT-GAGTGATCCGGTGAATAATTCGGACCGCAGCATTTGT---CATTTC--CTGACTCATGCCGTGGAAAGTCTATTG-AACCTTATCACTTATAGGAAGGAA--------------------------------------------------------------------------------------------------------------------------------------------------------------------------------------------------------------------------------------------------------------------------------------------------------------------------------------------------------------------------------------------------------------------------------------------------------------------------------------------------------------------------------------------------------------------------------------------------------------------------------------------------------------------------------------------------------------------------------------------------------------------------------------------------------------------------------------------------------------------------------------------------------------------------------------------------------------------------------------------------------------------------------------------------------------------------------------------------------------------------------------------------------------------------------------------------------------------------------------------------------------------------------------------------------------------------------------------------------------------------------------------------------------------------------------------------------------------------------------------------------------------------------------------------------------------------------------------------------------------------------------------------------------------------------------------------------------------------------------------------------------------------------------------------------------------------------------------------------------------------------------------------------------------------------------------------------------------------------------------------------------------------------------------------------------------------------------------------------------------------------------------------------------------------------------------------------------------------------------------------------------------------------------------------------------------------------------------------------------------------------------------------------------------------------------------------------------------------------------------------------------------------------------------------------------------------------------------------------------------------------------------------------------------------------------------------------------------------------------------------------------------------------------------------------------------------------------------------------------------------------------------------------------------------------------------------------------------------------------------------------------------------------------------------------------------------------------------------------------------------------------------------------------------------------------------------------------------------------------------------------------------------------------------------------------------------------------------------------------------------------------------------------------------------------------------------------------------------------------------------------------------------------------------------------------------------------------------------------------------------------------------------------------------------------------------------------------------------------------------------------------------------------------------------------------------------------------------------------------------------------------------------------------------------------------------------------------------------------------------------------------------------
Unruhdinium_jiulongense_PSJL01                                                 ---------------------------------------AAGATTAAGCCATGCATGTCTCAGTATAAGCTT-TTACATGGCGAAACTGCGAATGGCTCATTAAAACAGTTATAGTTTATTTGATGGTC-ATTTT-CTACAT-GGATAACTGTGGTAATTCTAGAGCTAATACATGCGCCCAAACCCGACT-C-C--GTGGAAGGGTTGTATTTATTAGTTACAGAACCAACCCAGGCTC-GCC-TGGCCCTTTGGTGATTCATAATAAACGAACGAATTGCACAGCATCAGCTGGCGATGAATCATTCAAGTTTCTGACCTATCAGCTTCCGACGGTTGGGTATTGGCCTACCGTGGCAATGACGGGTAACGGAGAATTAGGGTTCGATTCCGGAGAGGGAGCCTGAGAAACGGCTACCACATCTAAGGAAGGCAGCAGGCGCGCAAATTACCCAATCCTGACACAGGGAGGTAGTGACAAGAAATAACAATACAGGGCAACCATGTCTTGTAATTGGAATGAGTAGAATTTAAATCCCTTTACGAGTATCCATTG-GAGGGCAAGTCTGGTGCCAGCAGCCGCGGTAATTCCAGCTCCAATAGCGTATATTAAAGTTGTTGCGGTTAAAAAGCTCGTAGTTGGATTTCTGTCGAGGACGACCGGTCCGCCCTCTGGGTGA-GTATC-TGGCTCGGCCTGGGCATCTTCTTGGGGAATGTATCT-GCACTTCATTGTGCGGTGCAGTACTCAAGACTTTTACTTTGAGGAAATTAGAGTGTTTCAAGCAGGCACACGCCTTGAATACATTAGCATGGAATAATAAGATAGGACCTCGGTTCTATTTTGTTGGTTTCTAG-AGCTGAGGTAATGATTAATAGGGATAGTTGGGGGCATTCGTATTTAACTGTCAGAGGTGAAATTCTTGGATTTGTTAAAGACGGACTACTGCGAAAGCATTTGCCAAGG-ATGTTTTCATTGATCAAGAACGAAAGTTAGGGGATCGAAGACGATCAGATACCGTCGTAGTCTTAACCATAAACCATGCCGACTAGAGATTGGAGGTCGTTATCCGTACGACTCCTTCAGCACCTTATGAGAAATCAAAGTCTTTGGGTTCCGGGGGGAGTATGGTCGCAAGGCTGAAACTTAAAGGAATTGACGGAAGGGCACCACCAGGAGTGGAGCCTGCGGCTTAATTTGACTCAACACGGGGAAACTTACCAGGTCCAGACATAGTGAGGATTGACAGATTGACAGCTCTTTCTTGATTCTATGGGTGGTGGTGCATGGCCGTTCTTAGTTGGTGGAGTGATTTGTCTGG-TTAATTCCGTTAACGAACGAGACCTTAACCTGCTAAATAGTGACAA-GTTACCCTGGTAACTTGGGTTACTTCTTAGAGGGACTTTGCGTGTCTAACGCAAGGAAGTTTGAGGCAATAACAGGTCTGTGATGCCCTTAGATGTTTTGGGCTGCACGCGCGCTACACTGATGCGCTCAACGAGTTTATGACCTTTCCCGGAAGGGCTGGGTAATCTTGTTAAAACGCATCGTGATGGGGATAGATTATTGCAATTATTAATCTTCAACGAGGAATTCCTAG-TAAGCGCGAGTCATCAGCTCGTGCTGATTAAGTCCCTGCCCTTTGTACACACCGCCCGTCGCTCCTACCGATTGAGTGTTCCGGTGAATAATTTGGACCGCAGCACTTGT---CAGTTC--CTGACTTGTGTCGTGGAAAGTCTAGTG-AACCTTAACACTTAGAGGAAGGAGAAGTCGTAACA--------------------GCGGAAGGATCATTCGCAC--GCAAATTGCATCCGCTACAT----TGTG-AAT-TCTGGGCGTGGGGTTCTGCCT-GTGTG---TGTAAA-------------GAAC-ACT----GTGCAG-AAGCTCGGGGGCAGCG-GG-GCGGGGA--GGGCGATCCTC-T-CAT-CGGGGCGCCTCCTCT--------------------------CTGTTCTCGTTGTCACATACC-TTTC-----------------------------------------CACCATCTTTTGTTGATGCTC---------GTATCTTCTGTTG-------------------ACGAAAGCCT--------------GACAACTTTCAGCGACGGATATCTCGGCTCAAACAACGATGAAGGGCGCAGCGAAGTGTGATAAGCATTGTGAATTGCAGATTTCCGTGAGTCAATAGAAACCTGAACGCATTCTGCGCTTTCGGGATATTCCTGAAAGCATGCCTGCTTCAGTGTCTACTTTCTT--CTGC--CAGCGAGGCGCTCGCA----TTCGGCGAG---CTCGTCG---------CTCGGCGTCG----TGTGTGTTAGGATTGGCCC----CTGCCTCCC------TGTGAGGCGGCGCGCCGAGCTTGACGCATGGAG---TGCA-TG------TGTGAGCT--GGCTGTACTGCGCAATGT--GTTGGATGGTGTTTTACACACCTGCATGCTTTGCGCAGCTGCGGCTCAG---------CTTGCCTCTCG------------------------------TCGCACCACTC-TTTACCTCAAGACATGAA-GCCAGGTCAGCAAACCT-GCT-----TAAGCATATAAGTAAGCGGAGGATAAGAAACTAAACAGGATTCCCTCAGTAATGGCGAATGAACAGGGATCAGCTCAGGTTGAAAATCCGGG-CCCTCGGCCTTGAATTGTAGTCTGGAGAGGCAGTGCTAACG-AAGGCGCAGGTGTAAGCCTTTTGGAAAAT-GCATCAATGAGGGTGAGAATCCC-GTATGTCAC-TTGTA-GC-CCTTCGTGAACGGCCTGTCTTCTAAGAGTCGTGTTCCTCGGGATTGGAGCGCAAATTGGGTGGTAAATTTCATCTAAAGCTAAATATAGGTTTGAGACCGATAGCAAACAAGTACCATGAGGGAAAGATGAAA-AGGACTTTGGAAAGGGAGTTAAA-AGTGCTTGAACTTGCTGAAAGGGAAGCGCATGGAACCA--GTCCGTC-TTGGCGAGATTGTGGCGCATAATCGTG-A--TGGCATGCCGCCTC-AGCGCAAGCGGGGCGGCAGGTCTTAAGCGA--GCTTGCGCTGTGCT-TCTTGCCTTGCATGTCATCGGCATCCC-ACTCGTG-TGACAATCCCAGGGACATGG-AAGCATGGC-TGCGGCTGTGTGAATGTGCTTG-GC-GAACGCACTGGTGTGCTGCTT----------------------------------------------------------------------------------------------------------------GCTGACTAAATGGTTTCCTGCGACCCGTCTTGAAACC---------------------------------------------------------------------------------------------------------------------------------------------------------------------------------------------------------------------------------------------------------------------------------------------------------------------------------------------------------------------------------------------------------------------------------------------------------------------------------------------------------------------------------------------------------------------------------------------------------------------------------------------------------------------------------------------------------------------------------------------------------------------------------------------------------------------------------------------------------------------------------------------------------------------------------------------------------------------------------------------------------------------------------------------------------------------------------------------------------------------------------------------------------------------------------------------------------------------------------------------------------------------------------------------------------------------------------------------------------------------------------------------------------------------------------------------------------------------------------------------------------------------------------------------------------------------------------------------------------------------------------------------------------------------------------------------------------------------------------------------------------------------------------------------------------------------------------------------------------------------------------------------------------------------------------------------------------------------------------------------------------------------------------------------------------------------------------------------------------------------------------------------------------------------------------------------------------------------------------------------------------------------------------
Unruhdinium_minimum_QZ2012_HBI_FJ201101                               ----------------------------------------------------------------------------------------------------------------------------------------------------------------------------------CCCAAACCCGACT-C-C--GTGGAAGGGTTGTATTTATTAGTTACAGAACCAACCCAGGTTC-GCC-TGGACCTTTGGTGATTCATAATAAACGAACGAATTGCACAGCTTCAGCTGGCGATGAATCATTCAAGTTTCTGACCTATCAGCTTCCGACGGTAGGGTATTGGCCTACCGTGGCAATGACGGGTAACGGAGAATTAGGGTTCGATTCCGGAGAGGGAGCCTGAGAAACGGCTACCACATCTAAGGAAGGCAGCAGGCGCGCAAATTACCCAATCCTGACACAGGGAGGTAGTGACAAGAAATAACAATACAGGGCAACCATGTCTTGTAATTGGAATGAGTAGAATTTAAATCCCTTTACGAGTATCCATTGAGAGGGCAAGTCTGGTGCCAGCAGCCGCGGTAATTCCAGCTCCAATAGCGTATATTAAAGTTGTTGCGGTTAAAAAGCTCGTAGTTGGATTTCTGCCGAGGACGACCGGTCCGCCCTCTGGGTGA-GTATC-TGGCTCGGCCTGGGCATCTTCTTGGGGAACGTATCT-GCACTTCATTGTGCGGTGCGGTACTCAAGACTTTTACTTTGAGGAAATTAGAGTGTTTCAAGCAGGCATACGCCTTGAATACATTAGCATGGAATAATAAGATAGGACCTCGGTTCTATTTTGTTGGTTTCTAG-AGCTGAGGTAATGATTAATAGGGATAGTTGGGGGCATTCGTATTTAACTGTCAGAGGTGAAATTCTTGGATTTGTTAAAGACGGACTACTGCGAAAGCATTTGCCAAGG-ATGTTTTCATTGATCAAGAACGAAAGTTAGGGGATCGAAGACGATCAGATACCGTCGTAGTCTTAACCATAAACCATGCCGACTAGAGATTGGAGGTCGTTATCCGTACGACTCCTTCAGCACCTTATGAGAAATCAAAGTCTTTGGGTTCCGGGGGGAGTATGGTCGCAAGGCTGAAACTTAAAGGAATTGACGGAAGGGCACCACCAGGAGTGGAGCCTGCGGCTTAATTTGACTCAACACGGGGAAACTTACCAGGTCCAGACATAGTAAGGATTGACAGATTGATAGCTCTTTCTTGATTCTATGGGTGGTGGTGCATGGCCGTTCTTAGTTGGTGGAGTGATTTGTCTGG-TTAATTCCGTTAACGAACGAGACCTTAACCTGCTAAATAGTGACAC-ATTACCCCGGTAATGTGGGTTACTTCTTAGAGGGACTTTGCGTGTCTAACGCAAGGAAGTTTGAGGCAATAACAGGTCTGTGATGCCCTTAGATGTTCTGGGCTGCACGCGCGCTACACTGATGCGCTCAACGAGTTTATGACCTTGCCCGGAAGGGTTGGGTAATCTTGTTAAAACGCATCGTGATGGGGATAGATTATTGCAATTATTAATCTTCAACGAGGAATTCCTAG-TAAGCGCGAGTCATCAGCTCGTGCTGATTAAGTCCCTGCCCTTTGTACACACCGCCCGTCGCTCCTACCGATTGAGTGATCCGGTGAATAATTCGGACTGCAGCATTGGT---CAGTTC--CTGACTTATGCCGTGGAAAGTCTAGTG-AACCTTATCACTTAGAGGAAGGAGA-----------------------------TGCGGAAGGATCATTCGCAC--GCAAACTGCATCCAATACAT----AGTG-AAC-CTTGGGTGTGAGGTTCCGCCT-GTGTG---TGTCAA------------ATAAC-ACT----GTGCGG-AAGCTCGAGGGCAGCG-GG-GCGGAGA--TGGCGATCCTC-T-C-TTCGGGGCGCTTCCTCT--------------------------CTGTGCTCGTTGTCACATACCTTTTC-------------CCACCACA----------------AT--CTTATG--CTTGTTCTTGCTC------GAAG-A-CACATGTTGT------------------AAAAAAGCTT--------------TACAACTTTCAGCGACGGATATCTCGGCTCAAGCAACGATGAAGGGCGCAGCGAAGTGTGATAAGCATTGTGAATTGCAGATTTCCGTGAGCCAACAGAAACCTGAACGCATTCTGCGCTTTCGGGATATTCCTGAAAGCATGCCTGCTTCAGTGTCTACTTCTTT--CTGC--CAGCGAAGCGCTCGCC---TCGTTGCGAG---CGAGTCG---------CTCGGCGTTG----TGTGCGTTAGGCTTGGTCGTCCGCTGCTTCCTCGGAGGTGTGTGCGGGCGTTTCGAACTTGACGCATGGAG---CGCA-TG------TGTGAGTTATGGCGCGCCTTGGCAATGT--ATTGGATG--GTTCTAGCCACCTCTATGCTTTGCGAGGCTGCGGCGAAG---------CTCGCCTGC--------------------------------TTTCGCTCTTACTTTACCTCAAGACATGAA-GCCAGGTCAGCAAACCC-GCTGAATTTAAGCATATCAAT-----GAGGATAAGAAACTAAATAGGATTCCCTTAGTAATGGCGAATGAACAGGGATGAGCTCAGCTTGAAAATCGGGG-CCTTCGGCCTTGAATTGTAGTCTGGAGAGGCATTGCCAACG-GAGGCGCAGGTGTAAGCCTTTTGGAAAAT-GCATCAATGAGGGTGAGAATCCC-GTATGTCAC-CTGTA-GT-CCTTCGTGAACGGCGTGTCTTCTAAGAGTCGTGTTCCTCGGGATTGGAGCGCAAATTGGGTGGTAAATTTCATCTAAAGCTAAATATAGGCTTGAGACCGATAGCAAACAAGTACCATGAGGGAAAGATGAAA-AGGACTTTGGAAAGAGAGTTAAA-AGTGCTTGAACTTGCTGAAAGGGAAGCGCATGGAACCA--GTTCGCC-TTGGCGAGATTGTGGCGCATAATTGTG-A--CGGCTTGCTTCCTC-AGCGCAAGCGGGGGGGTAGGTCTTAAGCGA--GCGTGCGCTGTGCT-TCTTGCCTTGCGTGTCATCGGCATCCC-ACTCGTG-TGACAATCCCAGGGACATGG-TAACCGGGC-TGCGGCCTTGTGAATGTGCTTG-GC-GAACGCACTGGTGTGTTGCTT----------------------------------------------------------------------------------------------------------------GCTGACTAAATGGTTTCCTGCGACCC--------------------------------------------------------------------------------------------------------------------------------------------------------------------------------------------------------------------------------------------------------------------------------------------------------------------------------------------------------------------------------------------------------------------------------------------------------------------------------------------------------------------------------------------------------------------------------------------------------------------------------------------------------------------------------------------------------------------------------------------------------------------------------------------------------------------------------------------------------------------------------------------------------------------------------------------------------------------------------------------------------------------------------------------------------------------------------------------------------------------------------------------------------------------------------------------------------------------------------------------------------------------------------------------------------------------------------------------------------------------------------------------------------------------------------------------------------------------------------------------------------------------------------------------------------------------------------------------------------------------------------------------------------------------------------------------------------------------------------------------------------------------------------------------------------------------------------------------------------------------------------------------------------------------------------------------------------------------------------------------------------------------------------------------------------------------------------------------------------------------------------------------------------------------------------------------------------------------------------------------------------------------------------------------
Blixaea_quinquecornis                                                 -----------------CAGTAGTCATATGCTTGTCTCAAAGATTAAGCCATGCATGTCTAAGTAGAAGCTT-TAACATGGTGAAACTGCGAATGGCTCATTAGAACAGTTATCGTTCATTTGATGGTC-ACGAC-TTACAT-GGATAACTCTGTTAATTCTAGAGCTAATACATGCGCTCACACCCAACT--TCT--TGGAAGGGATGTATTTATTAGTTACAGAACCAACTCAGGCTCTGCC-TGATCACCTGGTGATTCATAATAAACGAACGAATTGCACAG-AGTA-CTGGCAATAGATCATTCAAGCTTCTGACCTATCAGCTTCCGACGGTAGGGTATTGGCCTACCGTGGCAATGACGGGTAACGGAGAATTAGGGTTCGATTCCGGAGAGGGAGCTTGAGAAATGGCTACCACATCTAAGGAAGGCAGCAGGCGCGCAAATTACCCAATCCTGACACAGGGAGGTAGTGACAAGAAATAACAATGCAGGGCATCCATGTCTTGCAATTGGAATGAGTAGAATTCAAATCCCTCTATGAGTATCAATTG-GAGGGCAAGTCTGGTGCCAGCAGCCGCGGTAATTCCAGCTCCAAAAGCGTATATTAAAGTTGTTGCGGTTAAAAAGCTCGTAGTTGGATTTCTGCCGAGGACGACCGGTCCACCCTCTGGGTGA-GCATC-TGGCTCGGCTTGGGCATCTTCTTGGGGAGCGTATCT-GCGCTTCATTGTGCGTTGCGGTACCCGAGACTCTTACTTTGAGGAAATTAGAGTGTTTCAAGCAGGCTCACGCCTTGAATACATTAGCATGGAATAATAGGATTGGACCTCGGCCCTTTTTTGTTGGTTTCTAG-AGCTGAGGTAAGGATTAATAGGGATAGTTGGGGGCATTCGTATCTAACTGTCAGAGGTGAAATTCTTGGATTTGTTAAAGACGGACTAATGCGAAAGCATTTGCCAAGG-ATGTTTTCATTGATCAAGAACGAAAGTTAGGGGATCGAAGACGATCAGATACCGTCCTAGTCTTAACCATAAACCATGCCGACTAGGGATTGGAGGTCGTTATCCATACGACCCCTTCAGCATCTTATGAGAAATCAAAGTCTTTGGGTTCCGGGGGGAGTATGGTCGCAAGGCTGAAACTTAAAGGAATTGACGGAAGGGCACCACCAGGAGTGGAGCCTGCGGCTTAATTTGACTCAACACGCGAAAACTTACCAGGTCCAGACATAGGAAGGATTGACAGATTGATAGCTCTTTCTTGATTCTGTGGGTGGTGGTGCATGGCCGTTCTTAGTTGGTGGAGTGATTTGTCTGG-TTAATTCCGTTAACGAACGAGACCTTAACCTGCTAAATAGTTACTC-GTGACTGCGGTGACGAGGGCAACTTCTTAGAGGGACTTTGTGTGTCTAATGCAAGGAAGTTTGAGGCAATAACAGGTCTGTGATGCCCTTAGATGTTCTGGGCTGCACGCGCGCTACACTGATGCGCTCAACGAGTTTATGACCTTGCTTGGGATGGTTGGGCAATCTTTTGAAACCGTATCGTGATGGGGATAGATTATTGCAATTATTAATCTTGAACGAGGAATTCCTAG-TAAGCGCGAGTCATCAGCTCGTGCTGATTGCGTCCCTGCCCTTTGTACACACCGCCCGTCGCTCCTACCGATTGAGTGATCCGGTGAATAATTCGGACTGCTGCCTTTTT---CAGTTC--CTGAGATTGGCGGCGGGAAGTCTAGTG-AACCTTATCACTTAGAGGAAGGAGAAGTCGTAACAAGGTTTCCGnnnnnnnnnnnnnnnnnnnn----------------------------------------------------------------------------------------------------------------------------------------------------------------------------------------------------------------------------------------------------------------------------------------------------------------------------------------------------------------------------------------------------------------------------------------------------------------------------------------------------------------------------------------------------------------------------------------------------------------------------------------------------------------------------------------------------------------------------------------------------------------------------------------------------------------------------------------------------------------------------------------------------------------------------------------------------------------------------------------------------------------------------------------------------------------------------------------------------------------------------------------------------------------------------------------------------------------------------------------------------------------------------------------------------------------------------------------------------------------------------------------------------------------------------------------------------------------------------------------------------------------------------------------------------------------------------------------------------------------------------------------------------------------------------------------------------------------------------------------------------------------------------------------------------------------------------------------------------------------------------------------------------------------------------------------------------------------------------------------------------------------------------------------------------------------------------------------------------------------------------------------------------------------------------------------------------------------------------------------------------------------------------------------------------------------------------------------------------------------------------------------------------------------------------------------------------------------------------------------------------------------------------------------------------------------------------------------------------------------------------------------------------------------------------------------------------------------------------------------------------------------------------------------------------------------------------------------------------------------------------------------------------------------------------------------------------------------------------------------------------------------------------------------------------------------------------------------------------------------------------------------------------------------------------------------------------------------------------------------------------------------------------------------------------------------------------------------------------------------------------------------------------------------------------------------------------------------------------------------------------------------------------------------------------------------------------------------------------------------------------------------------------------------------------------------------------------------------------------------------------------------------------------------------------------------------------------------------------------------------------------------------------------------------------------------------------------------------------------
Durinskia_oculata                                        ACCTGGTTGATCCTG-CCAGTAGTCATATGCTTGTCTCAAAGATTAAGCCATGCATGTCTCAGTATGAGTCT-TTACACGACGAAACTGCGAATGGCTCATTAAAACAGTTATAATTTATTTGATGGTC-AC-TCGTTACAT-GGATAACTGTGGTAATTCTAGAGCTAATACATGCACCCAAACCCGACT--TC--GCGGAAGGGTTGTGTTTATTAGTTACAGAACCGACCCAGGCT-TGCC-TGGACATGTGGTGACTCATGATAAACCAATGAATTGCATGGCATCAGCCGGCGATAAACCATTCAAGTTTCTGACCTATCAGCTTCCGACGGTAGGGTATTGGCTTACCGTGGCAATGACGGGTAACGGAGAATTAGGGTTCGATTCCGGAGAGGGAGCCTGAGAAACGGCTACCACATCTAAGGAAGGCAGCAGGCGCGCAAATTACCCAATCCTGACACAGGGAGGTAGTGACAAGAAATAACAATACAGGGCATCCATGTCTTGTAATTGGAATGGGTAGAATTTAAATCCCTTTACGAGTATCGATTG-GAGGGCAAGTCTGGTGCCAGCAGCCGCGGTAATTCCAGCTCCAATAGCGTATATTAAAGTTGTTGCGGTTAAAAAGCTCGTAGTTGGATTTCTGCCGAGGACGACCGGTCCGCCCTCCGGGTGA-GCATC-TGGCTCGGCCTAGACATCTTCTTGGGGAGCGTATCT-GCACTTCATTGTGTGGTGCGGTATCCAAGACTTTTACTTTGAGGAAATTAGAGTGTTTCAAGCAGGCCCACGCCTTGAATACATTAGCATGGAATAATAAGGTAGGACCTCGGTTCTATTTTGTTGGTTTCTAG-AATTGAGGTAATGATTAATAGGGATAGTTGGGGGCATTCGTATTTAACTGTCAGAGGTGAAATTCTTGGATTTGTTAAAGACGGACTACTGCGAAAGCATTTGCCAAGG-ATGTTTTCATTGATCAAGAACGAAAGTTAGGGGATCGAAGACGATCAGATACCGTCGTAGTCTTAACCATAAACCATGCCGACTAGAGGTTGGAGGTCGTTATCTGTACGACCCCTTCAGCACCTTATGAGAAATCAAAGTCTTTGGGTTCCGGGGGGAGTATGGTCGCAAGGCTGAAACCTAAAGGAATTGACGGAAGGGCACCACCAGGAGTGGAGCCTGCGGCTTAATTTGACTCAACACGGGAAAACTCACCAGGTCCAGACATAGTAAGGATTGACAGATTGATAGCTCTTTCTTGATTCTATGGGTGGTGGTGCACGGCCGTTCTTAGTTGGTGGAGTGATTTGTCTGG-TTAATTCCGTTAACGAACGAGACCTTAACCTGCTAAATAGTTACAC-ATAACCTCGGTTATGTGGGCAACTTCTTAGAGGGACTTTGTGTGTCTAACACAAGGAAGTTTGAGGCAATAACAGGTCTGTGATGCCCTTAGATGTTCTGGGCTGCACGCGCGCTACACTGATGCGTTCAACGAGTTTATGACCTTGCCCGGAAGGGTTGGGTAATCTTGTTAAACCGCATCGTGATGGGGATAGATTATTGCAATTATTAATCTTCAACGAGGAATTCCTAG-TAAGCGCGAATCATCAGTTCGTGCTGATTACGTCCCTGCCCTTTGTACACACCGCCCGTCGCTCCTACCGATTGAGTGATCCGGTGAATAATTCGGACTGCAGCAGCCTC---CAGTTC--CTGGCGACTGCAGCGGAAAGTTTCGTG-AACCTTATCACTTAGAGGAAGGAGAAGTCGTAACAAGGTTTCCGTAGGTGAACCTGCAGAAGGn------------------------------------------------------------------------------------------------------------------------------------------------------------------------------------------------------------------------------------------------------------------------------------------------------------------------------------------------------------------------------------------------------------------------------------------------------------------------------------------------------------------------------------------------------------------------------------------------------------------------------------------------------------------------------------------------------------------------------------------------------------------------------------------------------------------------------------------------------------nnnnnnnn-nnnnnnnnnnnnnnnnn-nnnnnnnnnnnnCATATAAGTAAGTGGAGGAAAAGAAACTAAATAGGATTCCCTTAGTAATGGCGAATGAACAGGGATAAGCTCGGCTTGGGAATCAAGA-CCTTCGGTTTTGAATTGTAGTCTGGAGAAGTGTTGCCAACG-GAGGCGCAGGTGTAAGCCTCTTGAAAAAGAGCATCAAAGAGGGTGAGAGTCCC-GTTTTTCAT-CTGTA-GC-CCCCTGTGTTCGGCGCGCTTTCTAAGAGTCACGCACCTCGGGAGTGGTGCGCAAAGCGGGTGGTAAATTTCATCTAAAGCTCCATATATGTTTGAGGCCGATAGCAAACAAGTACCATGAGGGAAAGGTGAAA-AGGACTTTGGAAAGAGAGTTAAA-AGTGTTTGAAATCGCTGGAATGGAAGCGAGTGGAGCCA--GTTAGCC-AGGGTGAGATTGTTGCGCGCTGGTGTG-A--CGGTGTGTCAATGC-AGCGAAAGCGCAGAGGCACGCTTAGAACAG--TCGTGCGCAGTGCT-TCTTGCCTTGCATGTCTCCGGTGATGCGCTTGCGT-TGATAACCCCGAGGAGATGG-TAACCCGCC-TTCGGGTGGGCGAAGCTACTTG-GTGGAACCCGTGTGCGCATTTTTC----------------------------------------------------------------------------------------------------------------GGCGGCGAAATGGTTCCCTTCGACCCGTCTTGGNNNNN--------------------------------------------------------------------------------------------------------------------------------------------------------------------------------------------------------------------------------------------------------------------------------------------------------------------------------------------------------------------------------------------------------------------------------------------------------------------------------------------------------------------------------------------------------------------------------------------------------------------------------------------------------------------------------------------------------------------------------------------------------------------------------------------------------------------------------------------------------------------------------------------------------------------------------------------------------------------------------------------------------------------------------------------------------------------------------------------------------------------------------------------------------------------------------------------------------------------------------------------------------------------------------------------------------------------------------------------------------------------------------------------------------------------------------------------------------------------------------------------------------------------------------------------------------------------------------------------------------------------------------------------------------------------------------------------------------------------------------------------------------------------------------------------------------------------------------------------------------------------------------------------------------------------------------------------------------------------------------------------------------------------------------------------------------------------------------------------------------------------------------------------------------------------------------------------------------------------------------------------------------------------------------
Durinskia_oculata_I2804                                        -------------------------------------------------------------------------------------------------------------------------------------------------------------------------------------------------------------------------------------------------------------------------------------------------------------------------------------------------------------------------------------------------------------------------------------------------------------------------------------------------------------------------------------------------------------------------------------------------------------------------------------------------------------------------------------------------------------------------------------------------------------------------------------------------------------------------------------------------------------------------------------------------------------------------------------------------------------------------------------------------------------------------------------------------------------------------------------------------------------------------------------------------------------------------------------------------------------------------------------------------------------------------------------------------------------------------------------------------------------------------------------------------------------------------------------------------------------------------------------------------------------------------------------------------------------------------------------------------------------------------------------------------------------------------------------------------------------------------------------------------------------------------------------------------------------------------------------------------------------------------------------CGGAAGGATCATTCGCAC----GCATCCAAATATTATT------AGTG-AAT-TTTTGGCGTGAGGTTTTGCAT-------------------GTGCGGTTAATGC-CCT----ATGCAA-AAGCTCGAGGGCAGCGTGGGCTTGTCT--GGGTGCTTG-------------TCACCTCCTGC--------------------------TGGTCCTGTCTGTCACCCAACCCTTT-----------------------------------------CTGCTTCTGCGCTATGATTTC------CATACCTCTTTGCGA------------------------TGTGGA--------------AACAATTTTCAGCGACGGATACCTCGGCTCAAGCAACGATGAAGGGCGCAGCGAAGTGTGTTAAGCTTTGTGAATTGCAGAATTCCGTGAGTCAATGGGATCCTGAATGCAAATTGCGCTTTCGGGATAAGCCTGAAAGCTTACCTGCTTCAGTGTCTATTCCCTATTTTGC--CGCTGGCGTGCAGCTT----------------GCTGTCG---------CGCCTTCGGCGTCTTGTGCGTTAAGC--------------CTCTCT--------------------------TCGGCGGACTTGA---CGCATCG------AAGGCTTT-----------GGAAAAGTCTCAACTCTTACTTTGCAAAGCGCTTGGCGCAATTACATTAAGGGTTGGGATGTATCCACTGTGTTGTGC--------------------------------GCAACTCGCGC-TTGGAGCCAAGACATGAA-GCTAGGCCGGCAAACCC-GCTGAATTTAAGCATATCnnnnnnnGGAGGAAAAGAAACTAAATAGGATTCCCTTAGTAATGGCGAATGAACAGGGATAAGCTCGGCTTGGGAATCAAGA-CCTTCGGTTTTGAATTGTAGTCTGGAGAAGTGTTGCCAACG-GAGGCGCAGGTGTAAGCCTTTTGAAAAAGAGCATCAGAGAGGGTGAGAGTCCC-GTTTTTCAT-CTGTA-GT-CCCCTGTGTTCGGCGCGCTTTCTAAGAGTCACGCACCTCGGGATTGGTGCGCAAAGCGGGTGGTAAATTTCATCTAAAGCTCCATATATGTTTGAGGCCGATAGCAAACAAGTACCATGAGGGAAAGGTGAAA-AGGACTTTGGAAAGAGAGTTAAA-AGTGTTTGAAATCGCTGGAATGGAAGCGAGTGGAGCCA--GTTAGCC-AGGGTGAGATTGTTGCGCGCTGGTGTG-A--CGGTTTGTCAATGC-AGCGCAAGCGCAGTGGCAAGCCTAGATCAG--TCGTGCGCAGTGCT-TCTTGCCTTGCATGTCTCCGGTGATGCGCTTGCGT-TGATAACCCCGAGGAGATGG-TAACCCGCC-TTCGGGTGGGCGAAGCTGCTTG-GTGGAACCCGTGTGCGCATTTTTC----------------------------------------------------------------------------------------------------------------GGCGGCGAAATGGTTCCCTTNNNNNNNNNNNNNNNNNN--------------------------------------------------------------------------------------------------------------------------------------------------------------------------------------------------------------------------------------------------------------------------------------------------------------------------------------------------------------------------------------------------------------------------------------------------------------------------------------------------------------------------------------------------------------------------------------------------------------------------------------------------------------------------------------------------------------------------------------------------------------------------------------------------------------------------------------------------------------------------------------------------------------------------------------------------------------------------------------------------------------------------------------------------------------------------------------------------------------------------------------------------------------------------------------------------------------------------------------------------------------------------------------------------------------------------------------------------------------------------------------------------------------------------------------------------------------------------------------------------------------------------------------------------------------------------------------------------------------------------------------------------------------------------------------------------------------------------------------------------------------------------------------------------------------------------------------------------------------------------------------------------------------------------------------------------------------------------------------------------------------------------------------------------------------------------------------------------------------------------------------------------------------------------------------------------------------------------------------------------------------------------------
Durinskia_oculata_GeoM662                                     ---------------------------------------------AAGCCATGCATGTCTCAGTATGAGTCT-TTACACGGCGAAACTGCGAATGGCTCATTAAAACAGTTATAATTTATTTGATGGTC-A-CTCGTTACAT-GGATAACTGTGGTAATTCTAGAGCTAATACATGCACCCAAACCCGACT--TC--GCGGAAGGGTTGTGTTTATTAGTTACAGAACCGACCCAGGCT-TGCC-TGGACATGTGGTGACTCATGATAAACCAATGAATTGCATGGCATCAGCCGGCGATAAACCATTCAAGTTTCTGACCTATCAGCTTCCGACGGTAGGGTATTGGCTTACCGTGGCAATGACGGGTAACGGAGAATTAGGGTTCGATTCCGGAGAGGGAGCCTGAGAAACGGCTACCACATCTAAGGAAGGCAGCAGGCGCGCAAATTACCCAATCCTGACACAGGGAGGTAGTGACAAGAAATAACAATACAGGGCATCCATGTCTTGTAATTGGAATGGGTAGAATTTAAATCCCTTTACGAGTATCGATTG-GAGGGCAAGTCTGGTGCCAGCAGCCGCGGTAATTCCAGCTCCAATAGCGTATATWAAAGTTGTTGCGGTTAAAAAGCTCGTAGTTGGATTTCTGCCGAGGACGACCGGTCCGCCCTCCGGGTGA-GCATC-TGGCTCGGCCTAGACATCTTCTTGGGGAGCGTATCT-GCACTTCATTGTGTGGKGCGGTATCCAAGACTTTTACTTTGAGGAAATTAGAGTGTTTCAAGCAGGCCCACGCCTTGAATACATTAGCATGGAATAATAAGGTAGGACCTCGGTTYTATTTTGTTGGTTTCTAG-AATTGAGGTAATGATTWATAGGGATAGTTGGGGGCATTCGTATTTAACTGTCAGAGGTGAAATTCTTGGATTTGTTAAAGACGGACTACTGCCAAAGCATTTGCCAAGG-ATGTTTTCATTGATCAAGAACGAAAGTTAGGGGATCGAAGACGATCAGATACCGTCGTAGTCTTAACCATAAACCATGCCGACTAGAGATTGGAGGTCGTTATCTGTACGACCCCTTCAGCACCTTATGAGAAATCAAAGTCTTTGGGTTCCGGGGGGAGTATGGTCGCAAGGCTGAAACTTAAAGGAATTGACGGAAGGGCACCACCAGGAGTGGAGCCTGCGGCTTAATTTGACTCAACACGGGGAAACTCACCAGGTCCAGACATAGTAAGGATTGACAGATTGATAGCTCTTTCTTGATTCTATGGGTGGTGGTGCATGGCCGTTCTTAGTTGGTGGAGTGATTTGTCTGG-TTAATTCCGTTAACGAACGAGACCTTAACCTGCTAAATAGTTACAC-ATAACCTCGGTTATGTGGGCAACTTCTTAGAGGGACTTTGTGTGTCTAACATAAGGAAGTTTGAGGCAATAACAGGTCTGTGATGCCCTTAGATGTTCTGGGCTGCACGCGCGCTACACTGATGCGTTCAACGAGTTTATGACCTTGCCCGGAAGGGTTGGGTAATCTTGTTAAACCGCATCGTGATGGGGATAGATTATTGCAATTATTAATCTTCAACGAGGAATTCCTAG-TAAGCGCGAATCATCAGTTCGTGCTGATTACGTCCCTGCCCTTTGTACACACCGCCCGTCGCTCCTACCGATTGAGTGATCCGGTGAATAATTCGGACTGCAGCAGCCTC---CAGATC--CTGGCGGCTGCAGCGGAAAGTTTCGTG-AACCTTATCACTTAGAGGAAGGAGAAGTCGTAACAAGGTTTCCGTAGGTGAACCTGCGGAAGGATCATTCGCAC----GCATCCAAATGTTATT------TGTG-AAT-TCCTGGCGTGAGGCTTTGCAT-------------------GTGCGGTTTATGC-CCT----ATGCAA-AGGCTCGAGGGCAGCGTGGGCTTGTCT--GGGTGCTTG-------------TCACCTCCTGC--------------------------TGGTCCTGTCTGTCACCCAACCCGTT-----------------------------------------CTGCTTGTGATATATGATTGT-------ATACCTCTTGGCGA------------------------TTTGGT--------------AACAATTTTCAGCGACGGATACCTCGGCTCAAGCAACGATGAAGGGCGCAGCGAAGTGTGTTAAGCTTTGTGAATTGCAGAATTCCGTGAGTCAATGGGATCCTGAATGCAAATTGCGCTTTCGGGATAAGCCTGAAAGCTTACCTGCTTCAGTGTCTATTCCCCTT-CTGC--CGCTGACGTGCAGCCC----------------GCTGTCG---------CGCCTTCGGCGTCTTGTGCGTTAAGC--------------CTCTCT--------------------------CTGGCGGACTTGA---CGCATCG------AAGGATTT-----------GGAAAACTCTCAGCTCTTACTTTGCAAAGCGCTTGGCGCAATCACCTTAGGGGCCGGGATGTATCCATTGCGGTGTGC--------------------------------GCAACTCGCGCTTTGGAGCCAAGACATGAA-GCTAGGCCGGCAAACCC-GCTGAATTTAAGCATATAAGTAAGCGGAGGAAAAGAAACTAAAGAGGATTCCCCTAGTAATGGCGAATGAACAGGGATAAGCTCGGCTTGGGAATCAAGA-CCTTCGGTCTTGAATTGTAGTCTGGAGACGTGTTGCCAACG-GAGGCGCAGGTGTAAGCCTCTTGAAAAAGAGCATCAACGAGGGTGAGAGTCCC-GTTTTTCAT-CTGTA-GT-CCCATGTGTTCGGCGCATGTTCTAAGAGTCACGCACCTCGGGATTGGTGCGCAAAGCGGGTGGTAAATTTCATCTAAAGCTCCATATATGTTTGAGGCCGATAGCAAACAAGTACCATGAGGGAAAGGTGAAA-AGGACTTTGGAAAGAGAGTTAAA-AGTGTTTGAAATCGCTGGAATGGAAGCGAGTGGAGCCA--GTTAGCC-AGGGTGAGATTGTTGCGCGCTGGTGTG-A--TGGCTTGTCAATGC-AGCGCAAGCGCAATAGCAAGCTTAGATCAG--TCGTGCGCAGTGCT-TCTTGCCTTGCATGTCTCCGGTGATGC-GCTTGCGTTGACAACCCCGAGGAGATGG-TAACCCGCC-TTCGGGTGGGCGAAGCTGCTTG-GTGGAACCCGTGTGCGCATTTTTC----------------------------------------------------------------------------------------------------------------GGCGGCGAAATGGTTCCWTTCGACCCGTCTTGAAACACGGACCAAGGAKTCTAACATATGTGSGRGTACCCGGGTGAG--AAAHTTGCATGGVCAATGAAAGTGATTGYTGGGA-TATT-TGCACCRGCAGCCDACTGATCAAGTGRGAGAGGTTTGAGTATGGGCACATYTGTTAGGMCCCGAAAGATGGTGAACTATGCCTGTGGAGGGCAAACTCAGGGGAAACTCTGATGGAGGCTCGTAGCGGTACTGACGTGCAAATCGTTCGTCACACATGGGTAKAGGGGCGAAAGACTAATCGAACCATCTAGTAGCTGGTTCCCTCCGAAGTTTCCCTCAGGATAGCTGGAGTTGAACAGTTTTATCAGGTAAAGCGAATGATTAGAGGAATCGGGGGCGCGTTGTCCTCGACCTATTCTCAAACTTTAAATGGGTAAGATCCAGKGGTTACTTACTTGAACTTCTGGGATAAATGCCAACTCTAAGTGGGCCATTTTTGGTAAGCAGAACTGGCGATGAGGGATGAACCTAACGTTGAGTTAAGGTGTTTAACTGCTCGCTCATCAGATACCATAAARGGTGTTGGTTCATTTTAACAGCAGGACGGTGGTCMTGGAAGTCGRAATYCGCTAAGGRGTGTGTWACAACTCMCCTGCCGAATGGACTWGCCCCGAAAATGGATGRSGCTCAAGCGGGTGSCCKWTWCTCGMCCATCGCKGCMRAR-CTTTTGCMCCTATGAGTAGGAGGGCRTGGAGGTYTGTSRKSAAGC-TTTKGCGBKRRCCWGG----------------------------------------------------------------------------------------------------------------------------------------------------------------------------------------------------------------------------------------------------------------------------------------------------------------------------------------------------------------------------------------------------------------------------------------------------------------------------------------------------------------------------------------------------------------------------GTTCGAGCTGAGCAGAAGCTACTTGACGCTCCCGGGTGGATAGTGGATTCGCGCATGGCGAGAATTGCCGGGCAAGGAGCGTCTTTCGGGCCTTTCCCTGKGCARGGAACAACCAACTCAGAACTGGAGCGGACAAGGGGAATCCGACTGTTTAATTAAAACAAAGCATTGCGATGGCCTCAGCAGGTGTTGACGCAATGTGATTTCTGCCCAGTGCTCTGAATGTCAAAGTGATGAGATTCAATCAAGCGCGGGTAAACGGCGGGAGTAACTATGACTCTCTTAAGGTAGCCAAATGCCTCGTCATCTAATTAGTGACGCGCATGAATGGATTAACGAGATTCCCACTGTCCCTATCTACTATCTAGCGAAACCACAGCCAAGGGAACGGGCTTGGGATAATCAGCGGGGAAAGAAGACCCTGTTGAGCTTGACTCTAGTCCGACTTTGTGAAATGACTTAGGAGGTGTAGCATAAGTGGGAGCTTCGGCGGTCTTGAAATACCACTACTCTTAATGTCATTTTACTTATTCCGTTAGACTGAGACTTGCACCACTGCAAGTTTTTGCTTTAAGATCGTCTCCTTTGGTGGTTGATTTGTGCGGAAGACATAGTCAGGTGGGGAGTTTGGCTGGGGCGGCACATCTGTTAAATGATAACGCAGGTGTCCTAAGGTGAGCTCAATGAGAACAGAAATCTCATGTTGACCAAAAGGGRAAAAGCTCGCTTGATTTTGATTTTCAGTACGAATACAAACTGTGAAAGCATGGCCTATCGATCCTTTAGGTCTGAGAARTTTTCAGCTAGAGGTGTCAGAAAAGTTACCACAGGGATAACTGGCTTGTGGCARCCAAGCBTTCWTDGCGRCSTK---------------
Durinskia_cf_baltica_CS38                                       ACCTGGTTGATCCTG-CCAGTAGTCATATGCTTGTCTCAAAGATTAAGCCATGCATGTCTCAGTATGAGTTT-TTACACGACGAAACTGCGAATGGCTCATTAAAACAGTTATAATTTATTTGATGGTC-AC-TCGTTACAT-GGATAACTGTGGTAATTCTAGAGCTAATACATGCACCCAAACCCGACT--TC--GCGGAAGGGTTGTGTTTATTAGTTACAGAACCGACCCAGGCT-TGCC-TGGACATGTGGTGACTCATAATAAACCAATGAATTGCATGGCATCAGCCGGCGATAAACCATTCAAGTTTCTGACCTATCAGCTTCCGACGGTAGGGTATTGGCTTACCGTGGCAATGACGGGTAACGGAGAATTAGGGTTTGATTCCGGAGAGGGAGCCTGAGAAACGGCTACCACATCTAAGGAAGGCAGCAGGCGCGCAAATTACCCAATCCTGACACAGGGAGGTAGTGACAAGAAATAACAATACAGGGCATCCATGTCTTGTAATTGGAATGGGTAGAATTTAAATCCCTTTACGAGTATCGATTG-GAGGGCAAGTCTGGTGCCAGCAGCCGCGGTAATTCCAGCTCCAATAGCGTATATTAAAGTTGTTGCGGTTAAAAAGCTCGTAGTTGGATTTCTGCCGAGGACGACCGGTCCGCCCTCCGGGTGAAGCATC-TGGCGCGGCCTAGACATCTTCTTGGGGAGCGTATCT-GCACTTCATTGTGTGGTGCGGTACCCAAGACTTTTACTTTGAGGAAATTAGAGTGTTTCAAGCAGGCCCACGCCTTGAATACATTAGCATGGAATAATAAGGTAGGACCTCGGTTCTATTTTGTTGGTTTCTAG-AATTGAGGTAATGATTAATAGGGATAGTTGGGGGCATTCGTATTTAACTGTCAGAGGTGAAATTCTTGGATTTGTTAAAGACGGACTACTGCGAAAGCATTTGCCAAAG-ATGTTTTCATTGATCAAGAACGAAAGTTAGGGGATCGAAGACGATCAGATACCGTCGTAGTCTTAACCATAAACCATGCCGACTAGAGATTGGAGGTCGTTATCTGTACGACCCCTTCAGCACCTTATGAGTAATCAAAGTCTTTGGGTTCCGGGGGGAGTATGGTCGCAAGGCTGAAACTTAAAGGAATTGACGGAAGGGCACCACCAGGAGTGGAGCCTGCGGCTTAATTTGACTCAACACGCGGAAACTCACCAGGTCCAGACATAGTAAGGATTGACAGATTGATAGCTCTTTCTTGATTCTATGGGCGGTGGTGCATGGCCGTTCTTAGTTGGTGGAGTGATTTGTCTGGGTTAATTCCGTTAACGAACGAGACCTTAACCTGCTAAATAGTTACAC-TTAACTTCGGTTAGGTGGGCAGCTTCTTAGAGGGACTTTGTGTGTCTAACGCAAGGAAGTTTGAGGCAATAACAGGTCTGTGATGCCCTTAGATGTTCTGGGCTGCACGCGCGCTACACTGATGCGCTCAACGAGTTTATGACCTTGCCCGGAAGGGTTGGGTAATCTTGTTAAAACGCATCGTGATGGGGATAGATTATTGCAATTATTAATCTTCAACGAGGAATTCCTAG-TAAGCGCGAATCATCAGTTCGTGCTGATTGCGTCCCTGCCCTTTGTACACACCGCCCGTCGCTCCTACCGATTGAGTGATCCGGTGAATAATTCGGACTGCAGCAGCATT---CAGTTC--CTGGAGGCTGCAGCGGAAAGTTTCGTG-AACCTTATCACTTAGAGGAAGGAGAAGTCGTAACAAGGTTTCCGGAGGTGAACCTGCGGATGG-----------------------------------------------------------------------------------------------------------------------------------------------------------------------------------------------------------------------------------------------------------------------------------------------------------------------------------------------------------------------------------------------------------------------------------------------------------------------------------------------------------------------------------------------------------------------------------------------------------------------------------------------------------------------------------------------------------------------------------------------------------------------------------------------------------------------------------------------------------------------------------------------------------------------------------------------------------------------------------------------------------------------------------------------------------------------------------------------------------------------------------------------------------------------------------------------------------------------------------------------------------------------------------------------------------------------------------------------------------------------------------------------------------------------------------------------------------------------------------------------------------------------------------------------------------------------------------------------------------------------------------------------------------------------------------------------------------------------------------------------------------------------------------------------------------------------------------------------------------------------------------------------------------------------------------------------------------------------------------------------------------------------------------------------------------------------------------------------------------------------------------------------------------------------------------------------------------------------------------------------------------------------------------------------------------------------------------------------------------------------------------------------------------------------------------------------------------------------------------------------------------------------------------------------------------------------------------------------------------------------------------------------------------------------------------------------------------------------------------------------------------------------------------------------------------------------------------------------------------------------------------------------------------------------------------------------------------------------------------------------------------------------------------------------------------------------------------------------------------------------------------------------------------------------------------------------------------------------------------------------------------------------------------------------------------------------------------------------------------------------------------------------------------------------------------------------------------------------------------------------------------------------------------------------------------------------------------------------------------------------------------------------------------------------------------------------------------------------------------------------------------------------------------------------------------------------------------------------------------------------------------------------------------------------------------------------------------------------------------
Durinskia_cf_baltica_HG171                                                 ACCTGGTTGATCCTG-CCAGTAGTCATATGCTTGTGTCAAAGATTAAGCCATGCATGTCTCAGTATAAGTTT-TTACACGACGAAACTGCGAATGGCTCATTAAAACAGTTATAATTTATTTGATGGTC-AT-TCGTTACAT-GGATAACTGTGGTAATTCTAGAGCTAATACATGCACCCAAACCCGACT--GC--GCGGAAGGGTTGTGTTTATTAGTTACAGAACCGACCCAGGCT-TGCC-TGGACATGTGGTGACTCATAATAAACCAATGAATTGCATGGCATCAGCCGGCGATGAATCAATTAAGTTTCTGACCTATCAGCTTCCGACGGTAGGGTATGGGCTTACCGTGGCAATGACGGGTAACGGAGAATTAGGGTTCGATTCCGGAGAGGGAGCCTGAGAAACGGCTACCACATCTAAGGAAGGCAGCAGGCGCGCAAATTACCCAATCCTGACACAGGGAGGTAGTGACAAGAAATAACAATACAGGGCATCCATGTCTTGTAATTGGAATGGGTAGAATTTAAATCCCTTTGCGAGTATCGATTG-GAGGGCAAGTCTGGTGCCAGCAGCCGCGGTAATTCCAGCTCCAATAGCGTATATTAAAGTTGTTGCAGTTAAAAAGCTCGTAGTTGGATTTCTGCCGAGGACGACCGGTCCGCCCTCCGGGTGA-GCATC-TGGCTCGGCCTAGGCATCTTCTTGGGGAGCGTATCT-GCACTTCATTGTGTGGTGCGGTATCCAAGACTTTTACTTTGAGGAAATTAGAGTGTTTCAAGCAGGCCCACGCCTTGAATACATTATCATGGAATAATAAGGTAGGACCTCGGTTCTATTTTGTTGGTTTCTAG-AATTGAGGTAATGATTAATAGGGATAGTTGGGGGCATTCGTATTTAACTGTCATAGGTGAAATTCTTGGATTTGTTAAAGACGGACTACTGCGAAAGCATTTGCCAAGG-ATGTTTTCATTGATCAAGAACGAAAGTTAGGGGATCGAAGACGATCAGATACCGTCGTAGTCTTAACCATAAACCATGCCGACTAGAGATTGGAGGTCGTTATCTGTACGACCCCTTCAACACCTTATGATAAATCAAAGTCTTTGGGTTCCGGGGGGAGTATGGTCGCAAGGCTGAAACTTAAAGGAATTGACGGAAGGGCACCACCAGGAGTGGAGCCTGCGGCTTAATT-GACTCAACACGCGGAAACTCACCAGGTCCAGACATAGTAAGGATTGACAGATTGATAGCTCTTTCTTGATTCTATGGGTGGTGGTGCATGGCCGTTCTTAGTTGGTGGAGTGATTTGTCTGG-TTAATTCCGTTAACGAACGAGACCTTAGCCTGCTAAATAGTTACAC-TTAACTTCGGTTATGTGGGCAACTTCTTAGAGGGACTTTGTGTGTCTAACGCAAGGAAGTTTGAGGCAATAACAGGTCTGTGATGCCCTTAGATGTTCTGGGCTGCACGCGCGCTACACTGATGCGCTCAACGAGTTTATGACCTTGCCCGGAAGGGTTGGGTAATCTTGTTAAAACGCATCGTGATGGGGATAGATTATTGCAATTATTAATCTTCAACGAGGAATTCCTAG-TAAGCGCGAATCATCAGTTCGTGCTGATTGCGTCCCTGCCCTTTGTACACACCGCCCGTCGCTCCTACCGATTGAGTGATCCGGTGAATAATTCGGACTGCAGCAGCATC---CAGTTC--CTGGAGGCTGCAGCGGAAAGTTTCGTG-AACCTTATCACTTAGAGGAAGGAGAAGTCGTAACAAGGTTTCCG------------------------------------------------------------------------------------------------------------------------------------------------------------------------------------------------------------------------------------------------------------------------------------------------------------------------------------------------------------------------------------------------------------------------------------------------------------------------------------------------------------------------------------------------------------------------------------------------------------------------------------------------------------------------------------------------------------------------------------------------------------------------------------------------------------------------------------------------------------------------------------------------------------------------------------------------------------------------------------------------------------------------------------------------------------------------------------------------------------------------------------------------------------------------------------------------------------------------------------------------------------------------------------------------------------------------------------------------------------------------------------------------------------------------------------------------------------------------------------------------------------------------------------------------------------------------------------------------------------------------------------------------------------------------------------------------------------------------------------------------------------------------------------------------------------------------------------------------------------------------------------------------------------------------------------------------------------------------------------------------------------------------------------------------------------------------------------------------------------------------------------------------------------------------------------------------------------------------------------------------------------------------------------------------------------------------------------------------------------------------------------------------------------------------------------------------------------------------------------------------------------------------------------------------------------------------------------------------------------------------------------------------------------------------------------------------------------------------------------------------------------------------------------------------------------------------------------------------------------------------------------------------------------------------------------------------------------------------------------------------------------------------------------------------------------------------------------------------------------------------------------------------------------------------------------------------------------------------------------------------------------------------------------------------------------------------------------------------------------------------------------------------------------------------------------------------------------------------------------------------------------------------------------------------------------------------------------------------------------------------------------------------------------------------------------------------------------------------------------------------------------------------------------------------------------------------------------------------------------------------------------------------------------------------------------------------------------------------------------------------------
Durinskia_cf_baltica_DbDH2                                                 -----------------------------------------------------------------------------------------------------------------------------------------------------------------------------------------------------------------------------------------------------------------------------------------------------------------------------------------------------------------------------------------------------------------------------------------------------------------------------------------------------------------------------------------------------------------------------------------------------------------------------------------------------------------------------------------------------------------------------------------------------------------------------------------------------------------------------------------------------------------------------------------------------------------------------------------------------------------------------------------------------------------------------------------------------------------------------------------------------------------------------------------------------------------------------------------------------------------------------------------------------------------------------------------------------------------------------------------------------------------------------------------------------------------------------------------------------------------------------------------------------------------------------------------------------------------------------------------------------------------------------------------------------------------------------------------------------------------------------------------------------------------------------------------------------------------------------------------------------------------------------------------------------------------------------------------------------------------------------------------------------------------------------------------------------------------------------------------------------------------------------------------------------------------------------------------------------------------------------------------------------------------------------------------------------------------------------------------------------------------------------------------------------------------------------------------------------------------------------------------------------------------------------------------------------------------------------------------------------------------------------------------------------------------------------------------------------------------------------------------------------------------------------------------------------------------------AAACTAAATAGGATTCTCTCAGTAATGGCGAATGAACAGGGATAAGCTCGGCTTGGGAATCAAGA-CCTCTGGTCTTGAATTGTAGTCTGGAGATGTGTTGCCAACG-GAGGCGCAGGTGTAAGCCTCTTGAAAAAGAGCATCAAAGAGGGTGAGAATCCC-GTGTTTCAT-CTGTA-GT-CCCCTGTGTTCGGCGCGCATTCTTAGAGTCACGCACCTCGGGATTGGTGCGCAAAGCGGGTGGTAAATTTCATCTAAAGCTACATATATGTTTGAGACCGATAGCAAACAAGTACCATGAGGGAAAGGTGAAA-AGGACTTTGGAAAGAGAGTTAAA-AGTGTTTGAAATCGCTGAAACGGAAGCGAGTGGAGCCA--GTTAGCC-ATGGTGAGATTGTTGCGCGCTAGTGTG-A--TGGTTTGTCGCTGT-AGCGCAAGCACAGCGGTAGGCTTTGATCAT--TTGTGCGCAGTGCT-TCTTGCTTTGCATGTCACCGATGATGCGCATGCGT-TGATAACCCCGAGTAGACGG-TATCTCGCC-TCCGGGTGAGTGAAACTACTTG-GCGGAACTCGTGTGTGCATTATTA----------------------------------------------------------------------------------------------------------------GGCGGCGAAATGGTTCCCCTCGACCCGTCTTGAAACACGGACCAAGGAGTCTAGCATATGTGCGAGTACCCGGGTGTG--AAACCTGCATGCGCAATGAAAGTGATTGCTGGGA-TATT-TGCACCAGCAGCCGACTGATCGATTGAGAGAGGTTTGAGTATGGGCACATCTGCTAGGACCCGAAAGATGGTGAACTATGCCTGTGGAGGGCAAACTCAGGGGAAACTCTGATGGAGGCTCGTAGCGGTACTGACGTGCAAATCGTTCGTCACACATGGGTATAGGGGCGAAAGACTAATCGAACCATCTAGTA--------------------------------------------------------------------------------------------------------------------------------------------------------------------------------------------------------------------------------------------------------------------------------------------------------------------------------------------------------------------------------------------------------------------------------------------------------------------------------------------------------------------------------------------------------------------------------------------------------------------------------------------------------------------------------------------------------------------------------------------------------------------------------------------------------------------------------------------------------------------------------------------------------------------------------------------------------------------------------------------------------------------------------------------------------------------------------------------------------------------------------------------------------------------------------------------------------------------------------------------------------------------------------------------------------------------------------------------------------------------------------------------------------------------------------------------------------------------------------------------------------------------------------------------------------------------------------------------------------------------------------------------------------------------------------------------------------------------------------------------------------------------------------------------------------------------------------------------------------------------------------------------------------------------------------------------------------------------------------------------
Durinskia_cf_baltica_DbDH3                                                 -------------------------------------------------------------------------------------------------------------------------------------------------------------------------------------------------------------------------------------------------------------------------------------------------------------------------------------------------------------------------------------------------------------------------------------------------------------------------------------------------------------------------------------------------------------------------------------------------------------------------------------------------------------------------------------------------------------------------------------------------------------------------------------------------------------------------------------------------------------------------------------------------------------------------------------------------------------------------------------------------------------------------------------------------------------------------------------------------------------------------------------------------------------------------------------------------------------------------------------------------------------------------------------------------------------------------------------------------------------------------------------------------------------------------------------------------------------------------------------------------------------------------------------------------------------------------------------------------------------------------------------------------------------------------------------------------------------------------------------------------------------------------------------------------------------------------------------------------------------------------------------------------------------------------------------------------------------------------------------------------------------------------------------------------------------------------------------------------------------------------------------------------------------------------------------------------------------------------------------------------------------------------------------------------------------------------------------------------------------------------------------------------------------------------------------------------------------------------------------------------------------------------------------------------------------------------------------------------------------------------------------------------------------------------------------------------------------------------------------------------------------------------------------------------------------------------------------------------------------------------------------------------------------------------------------------------------------------------------------------------------------------------------------------------------------------------------------------------------------------------------------------GTGAAA-AGGACTTTGGAAAGAGAGTTAAA-AGTGTTTGAAATCGCTGGAACGGAAGCGAATGGAACCA--GTCTGCC-ATAGTGAGATTGTTGCGTGCTAGTGTG-A--TGGCTTGCCGCTGG-AGCGCAAGCACGGCGGTAGGTTTTGAGCAT--TCGTGCGCAGTGCT-TCTTGCTTTGCATGCCACCGGCGATGCGCTTGCGT-TGATAACCCCGAGCAGACGG-TACCCCGCT-CCCGGGTGGGTGAAACTGCTTG-GCGGAACTCGTGTGCGCATTGCTC----------------------------------------------------------------------------------------------------------------GGCGGCAAAATGGTTTCCTTCGACCCGTCTTGAAACACGGACCAAGGAGTCTAACATATGTGCGAGTACCCAGGTGTG--AAACCTGCATGCGCAATGAAAGTGATCGCTGGGA-TCTT-TGCACCAGCAGCCGACTGATCAATTGAGAGAGGTTTGAGTATGGGCACATCTGTTAGGACCCGAAAGATGGTGAACTATGCCTGTGGAGGGCAAACTCAGGGGAAACTCTGATGGAGGCTCGTAGCGGTACTGACGTGCAAATCGTTCGTCACACATGGGTATAGGGGCGAAAGACTAATCGAACCATCTAGTA--------------------------------------------------------------------------------------------------------------------------------------------------------------------------------------------------------------------------------------------------------------------------------------------------------------------------------------------------------------------------------------------------------------------------------------------------------------------------------------------------------------------------------------------------------------------------------------------------------------------------------------------------------------------------------------------------------------------------------------------------------------------------------------------------------------------------------------------------------------------------------------------------------------------------------------------------------------------------------------------------------------------------------------------------------------------------------------------------------------------------------------------------------------------------------------------------------------------------------------------------------------------------------------------------------------------------------------------------------------------------------------------------------------------------------------------------------------------------------------------------------------------------------------------------------------------------------------------------------------------------------------------------------------------------------------------------------------------------------------------------------------------------------------------------------------------------------------------------------------------------------------------------------------------------------------------------------------------------------------------
Durinskia_agilis_IFR10_452                                                 ---------------------AGTCATATGCTTGTCTCAAAGATTAAGCCATGCATGTCTCAGTATAAGCTT-TTACACGGCGAAACTGCGAATGGCTCATTAAAACAGTTATAGTTTATTTGATGGTC-AC-TCGTTACAT-GGATAACTGTGGTAATTCTAGAGCTAATACATGCACCCAAACCCGACT-C-C--GCGGAAGGGTTGTGTTTATTAGTTACAGAACCAACCCAGGCCCTGCC-TGGACGTGTGGTGATTCATAATAAACCAATGAATTGCATGGCATCAGCCGGCGATGAACCATTCAAGTTTCTGACCTATCAGCTTCCGACGGTAGGGTATTGGCTTACCGTGGCAATGACGGGTAACGGAGAATTAGGGTTCGATTCCGGAGAGGGAGCCTGAGAAACGGCTACCACATCTAAGGAAGGCAGCAGGCGCGCAAATTACCCAATCCTGACACAGGGAGGTAGTGACAAGAAATAACAATACAGGGCATCCATGTCTTGTAATTGGAATGGGTAGAATTTAAATCCCTTTACGAGTATCAATTG-GAGGGCAAGTCTGGTGCCAGCAGCCGCGGTAATTCCAGCTCCAATAGCGTATATTAAAGTTGTTGCGGTTAAAAAGCTCGTAGTTGGATTTCTGCCGAGGACGACCGGTCCGCCCTCTGGGTGA-GCATC-TGGCTCGGCCTAGGCATCTTCTTGGGGAGCGTATCT-GCACTTCACTGTGTGGTGCGGTATCTAAGACTTTTACTTTGAGGAAATTAGAGTGTTTCAAGCAGGCCCACGCCTTGAATACATTAGCATGGAATAATAAGGTAGGACCTCGGTTCTATTTTGTTGGTTTCTAG-AATTGAGGTAATGATTAATAGGGATAGTTGGGGGCATTCGTATTTAACTGTCAGAGGTGAAATTCTTGGATTTGTTAAAGACGGACTACTGCGAAAGCATTTGCCAAGG-ATGTTTTCATTGATCAAGAACGAAAGTTAGGGGATCGAAGACGATCAGATACCGTCGTAGTCTTAACCATAAACCATGCCGACTAGAGATTGGAGGTCGTTATCTATACGACCCCTTCAGCACCTTATGAGAAATCAAAGTCTTTGGGTTCCGGGGGGAGTATGGTCGCAAGGCTGAAACTTAAAGGAATTGACGGAAGGGCACCACCAGGAGTGGAGCCTGCGGCTTAATTTGACTCAACACGGGGAAACTCACCAGGTCCAGACATAGTAAGGATTGACAGATTGATAGCTCTTTCTTGATTCTATGGGTGGTGGTGCATGGCCGTTCTTAGTTGGTGGAGTGATTTGTCTGG-TTAATTCCGTTAACGAACGAGACCTTAACCTGCTAAATAGTTACAC-TTAACTTCGGTTATGTGGGCAACTTCTTAGAGGGACTTTGCGTGTCTAACGCAAGGAAGTTTGAGGCAATAACAGGTCTGTGATGCCCTTAGATGTTCTGGGCTGCACGCGCGCTACACTGATGCGCTCAACGAGTTTATGACCTTGCCCGGAAGGGTTGGGTAATCTTGTTAAAACGCATCGTGATGGGGATAGATTATTGCAATTATTAATCTTCAACGAGGAATTCCTAG-TAAGCGCGAGTCATCAGCTCGTGCTGATTACGTCCCTGCCCTTTGTACACACCGCCCGTCGCTCCTACCGATTGAGTGATCCGGTGAATAATTCAGACTGCAGCAGCGTC---CAGTTC--CTGGAATCTGCAGCGGAAAGTTTCGTG-AACCTTATCACTTAGAGGAAGGAGAAGTCGTAACAAGGTTTCCGTAGGTGAACCTGCCGAAGGATCA-------------------------------------------------------------------------------------------------------------------------------------------------------------------------------------------------------------------------------------------------------------------------------------------------------------------------------------------------------------------------------------------------------------------------------------------------------------------------------------------------------------------------------------------------------------------------------------------------------------------------------------------------------------------------------------------------------------------------------------------------------------------------------------------------------------------------------------------------------------------------------------------------------------------------------------------------------------------------------------------------------------------------------------------------------------------------------------------------------------------------------------------------------------------------------------------------------------------------------------------------------------------------------------------------------------------------------------------------------------------------------------------------------------------------------------------------------------------------------------------------------------------------------------------------------------------------------------------------------------------------------------------------------------------------------------------------------------------------------------------------------------------------------------------------------------------------------------------------------------------------------------------------------------------------------------------------------------------------------------------------------------------------------------------------------------------------------------------------------------------------------------------------------------------------------------------------------------------------------------------------------------------------------------------------------------------------------------------------------------------------------------------------------------------------------------------------------------------------------------------------------------------------------------------------------------------------------------------------------------------------------------------------------------------------------------------------------------------------------------------------------------------------------------------------------------------------------------------------------------------------------------------------------------------------------------------------------------------------------------------------------------------------------------------------------------------------------------------------------------------------------------------------------------------------------------------------------------------------------------------------------------------------------------------------------------------------------------------------------------------------------------------------------------------------------------------------------------------------------------------------------------------------------------------------------------------------------------------------------------------------------------------------------------------------------------------------------------------------------------------------------------------------------------------------------------------------------------------------------------------------------------------------------------------------------------------------------------------------------
Durinskia_kwazulunatalensis_Cx18                                                 ACCTGGTTGATCCTG-CCAGTAGTCATATGCTTGTCTCAAAGATTAAGCCATGCATGTCTCAGTATAAGCTT-TCATACGGCGAAACTGCGAATGGCTCATTAAAACAGTTATAGTTTATTTGATGGTC-GT-TCCTTACAT-GGATAACTGTGGTAATTCTAGAGCTAATACATGCGCCAAAACCCGACT--TC--GCGGAAGGGTTGTGTTTATTAGTTACAGAACCAACCCAGGTTC-GCCCTGGATGTATGGTGACTCATAATAAACGAACGAATTGCATAGCATCAGCTGGCGATGAATCATTCAAGTTTCTGACCTATCAGCTTCCGACGGTAGGGTATTGGCCTACCGTGGCAATGACGGGTAACGGAGAATTAGGGTTCGATTCCGGAGAGGGAGCCTGAGAAACGGCTACCACATCTAAGGAAGGCAGCAGGCGCGCAAATTACCCAATCCTGACACAGGGAGGTAGTGACAAGAAATAACAATGCAGGGCATCCATGTCTTGCAATTGGAATGAGCAGAATTTAAATCCCTTTGCGAGTATCAATTG-GAGGGCAAGTCTGGTGCCAGCAGCCGCGGTAATTCCAGCTCCAATAGCGTATATTAAAGTTGTTGCGGTTAAAAAGCTCGTAGTTGGATTTCTGCCGAGGACGACCGGTCCGCCCTCTGGGTGA-GCATC-TGGCTCGGCCTAGGCATCTTCTTGGGGAACGTATCT-GCACTTCGCTGTGTGGTGCGGTATCCAAGACTTTTACTTTGAGGAAATTAGAGTGTTTCAAGCAGGCATACGCCTTGAATACATTAGCATGGAATAATAAGATAGGACCTCGGTTCTATTTTGTTGGTTTCTAG-AGCTGAGGTAATGATTAATAGGGATAGTTGGGGGCATTCGTATTTAACTGTCAGAGGTGAAATTCTTGGATTTGTTAAAGACGGACTACTGCGAAAGCATTTGCCAAGG-ATGTTTTCATTGATCAAGAACGAAAGTTAGGGGATCGAAGACGATCAGATACCGTCGTAGTCTTAACCATAAACCATGCCGACTAGAGATTGGAGGTCGTTACCTATACGACTCCTTCAGCACCTTATGAGAAATCAAAGTCTTTGGGTTCCGGGGGGAGTATGGTCGCAAGGCTGAAACTTAAAGGAATTGACGGAAGGGCACCACCAGGAGTGGAGCCTGCGGCTTAATTTGACTCAACACGGGGAAACTCACCAGGTCCAGACATAGTAAGGATTGACAGATTGATAGCTCTTTCTTGATTCTATGGGTGGTGGTGCATGGCCGTTCTTAGTTGGTGGAGTGATTTGTCTGG-TTAATTCCGTTAACGAACGAGACCTTAACCTGCTAAATAGTTACAC-ATAACTTCGGTTATGTGGGGAACTTCTTAGAGGGACTTTGCGTGTCTAACGTAAGGAAGTTTGAGGCAATAACAGGTCTGTGATGCCCTTAGATGTTCTGGGCTGCACGCGCGCTACACTGATGCGCTCAACGAGTTTATGACCTTGCCCGGAAGGGTTGGGTAATCTTGTTAAAACGCATCGTGATGGGGATAGATTATTGCAATTATTAATCTTCAACGAGGAATTCCTAG-TAAGCGCGAGTCATCAGCTCGTGCTGATTACGTCCCTGCCCTTTGTACACACCGCCCGTCGCTCCTACCGATTGAGTGATCCGGTGAATAATTCGGACTGCAGCAGTATC---CAGTTC--CTGGAAACTGCAGTAGGAAGTTTAGTG-AACCTTATCACTTAGAGGAAGGAGAAGTCGTAACAAGGTTTCCG------------------------------------------------------------------------------------------------------------------------------------------------------------------------------------------------------------------------------------------------------------------------------------------------------------------------------------------------------------------------------------------------------------------------------------------------------------------------------------------------------------------------------------------------------------------------------------------------------------------------------------------------------------------------------------------------------------------------------------------------------------------------------------------------------------------------------------------------------------------------------------------------------------------------------------------------------------------------------------------------------------------------------------------------------------------------------------------------------------------------------------------------------------------------------------------------------------------------------------------------------------------------------------------------------------------------------------------------------------------------------------------------------------------------------------------------------------------------------------------------------------------------------------------------------------------------------------------------------------------------------------------------------------------------------------------------------------------------------------------------------------------------------------------------------------------------------------------------------------------------------------------------------------------------------------------------------------------------------------------------------------------------------------------------------------------------------------------------------------------------------------------------------------------------------------------------------------------------------------------------------------------------------------------------------------------------------------------------------------------------------------------------------------------------------------------------------------------------------------------------------------------------------------------------------------------------------------------------------------------------------------------------------------------------------------------------------------------------------------------------------------------------------------------------------------------------------------------------------------------------------------------------------------------------------------------------------------------------------------------------------------------------------------------------------------------------------------------------------------------------------------------------------------------------------------------------------------------------------------------------------------------------------------------------------------------------------------------------------------------------------------------------------------------------------------------------------------------------------------------------------------------------------------------------------------------------------------------------------------------------------------------------------------------------------------------------------------------------------------------------------------------------------------------------------------------------------------------------------------------------------------------------------------------------------------------------------------------------------------------------------
Durinskia_capensis_NY066                                                 ----------TCCTGCCCAGTAGTCATATGCTTGTCTCAAAGATTAAGCCATGCATGTCTCAGTATAAGCTT-TCATACGGCGAAACTGCGAATGGCTCATTAAAACAGTTATAGTTTATTTGATGGTC-GT-TCCTTACAT-GGATAACTGTGGTAATTCTAGAGCTAATACATGCGCCAAAACCCGACTGCTCGCGCGGAAGGGTTGTGTTTATTAGTTACAGAACCAACCCAGGCT-TGCCCTGGATGCATGGTGACTCATAATAAACGAACGAATTGCATAGCATCAGCTGGCGATGAATCATTCAAGTTTCTGACCTATCAGCTTCCGACGGTAGGGTATTGGCCTACCGTGGCAATGACGGGTAACGGAGAATTAGGGTTCGATTCCGGAGAGGGAGCCTGAGAAACGGCTACCACATCTAAGGAAGGCAGCAGGCGCGCAAATTACCCAATCCTGACACAGGGAGGTAGTGACAAGAAATAACAATGCAGGGCATCCATGTCTTGCAATTGGAATGAGCAGAATTTAAATCCCTTTGCGAGTATCAATTG-GAGGGCAAGTCTGGTGCCAGCAGCCGCGGTAATTCCAGCTCCAATAGCGTATATTAAAGTTGTTGCGGTTAAAAAGCTCGTAGTTGGATTTCTGCCGAGGACGACCGGTCCGCCCTCTGGGTGA-GCATC-TGGCTCGGCCTAGGCATCTTCTTGGGGAACTCA-CT-GCACTTCACTGTGTGGTGTGGTATCCAAGACTTTTACTTTGAGGAAATTAGAGTGTTTCAAGCAGGCATACGCCTTGAATACATTAGCATGGAATAATAAGATAGGACCTCGGTTCTATTTTGTTGGTTTCTAG-AGCTGAGGTAATGATTAATAGGGATAGTTGGGGGCATTCGTATTTAACTGTCAGAGGTGAAATTCTTGGATTTGTTAAAGACGGACTACTGCGAAAGCATTTGCCAAGG-ATGTTTTCATTGATCAAGAACGAAAGTTAGGGGATCGAAGACGATCAGATACCGTCGTAGTCTTAACCATAAACCATGCCGACTAGAGATTGGAGGTCGTTACCTATACGACTCCTTCAGCACCTTATGAGAAATCAAAGTCTTTGGGTTCCGGGGGGAGTATGGTCGCAAGGCTGAAACTTAAAGGAATTGACGGAAGGGCACCACCAGGAGTGGAGCCTGCGGCTTAATTTGACTCAACACGGGGAAACTCACCAGGTCCAGACATAGTAAGGATTGACAGATTGATAGCTCTTTCTTGATTCTATGGGTGGTGGTGCATGGCCGTTCTTAGTTGGTGGAGTGATTTGTCTGG-TTAATTCCGTTAACGAACGAGACCTTAACCTGCTAAATAGTTACAC-ATAACTTCGGTTATGTGGGGAACTTCTTAGAGGGACTTTGCGTGTCTAACGTAAGGAAGTTTGAGGCAATAACAGGTCTGTGATGCCCTTAGATGTTCTGGGCTGCACGCGCGCTACACTGATGCGCTCAACGAGTTTATGACCTTGCCCGGAAGGGTTGGGTAATCTTGTTAAAACGCATCGTGATGGGGATAGATTATTGCAATTATTAATCTTCAACGAGGAATTCCTAG-TAAGCGCGAGTCATCAGCTCGTGCTGATTACGTCCCTGCCCTTTGTACACACCGCCCGTCGCTCCTACCGATTGAGTGTTCCGGTGAATAATTCGGACTGCAGCAGTATC---CAGTTC--CTGGAAATTGCAGCAGGAAGTTTAGTG-AACCTTAACACTTAGAGGAAGGAGAAGTCGTAA-----------------------------------------------------------------------------------------------------------------------------------------------------------------------------------------------------------------------------------------------------------------------------------------------------------------------------------------------------------------------------------------------------------------------------------------------------------------------------------------------------------------------------------------------------------------------------------------------------------------------------------------------------------------------------------------------------------------------------------------------------------------------------------------------------------------------------------------------------------------------------------------------------------------------------------------------------------------------------------------------------------------------------------------------------------------------------------------------------------------------------------------------------------------------------------------------------------------------------------------------------------------------------------------------------------------------------------------------------------------------------------------------------------------------------------------------------------------------------------------------------------------------------------------------------------------------------------------------------------------------------------------------------------------------------------------------------------------------------------------------------------------------------------------------------------------------------------------------------------------------------------------------------------------------------------------------------------------------------------------------------------------------------------------------------------------------------------------------------------------------------------------------------------------------------------------------------------------------------------------------------------------------------------------------------------------------------------------------------------------------------------------------------------------------------------------------------------------------------------------------------------------------------------------------------------------------------------------------------------------------------------------------------------------------------------------------------------------------------------------------------------------------------------------------------------------------------------------------------------------------------------------------------------------------------------------------------------------------------------------------------------------------------------------------------------------------------------------------------------------------------------------------------------------------------------------------------------------------------------------------------------------------------------------------------------------------------------------------------------------------------------------------------------------------------------------------------------------------------------------------------------------------------------------------------------------------------------------------------------------------------------------------------------------------------------------------------------------------------------------------------------------------------------------------------------------------------------------------------------------------------------------------------------------------------------------------------------------------------------------------------------------
Blastodinium_crassum                                  ------------CTG-CCAGTAGTCATATGCTTGTCTCAAAGATTAAGCCATGCATGTCTCGGTATAAGCTT-CTATATGGCAAAACTGTGAATGGCTCATTAAAACAGTTACAGTTTATTTGATGATCG--CTCATTACAT-GGATAACTGTGGTAATTCTAGAGCTAATACATGCACTCAAGCCTAACT-C--T-GTGGAAGGGTTGTGTTTATTAGTTACAGAACTAACCCAGGCTCCGCC-TGGCCTCTTGGTGATTCATAATAACCCAACGAATCGCTTGGCATCTGCTGGTGATGGTTCATTCAAGTTTCTGACCTATCAGCTTCCGACGGTAGGGTATTGGCCTACCGTGGCAATGACGGGTAACGGAGAATTAGGGTTCGATTCCGGAGAGGGAGCCTGAGAAACAGCTACCACATCTAAGGAAGGCAGCAGGCGCGCAAATTACCCAATCCTGACATAGGGAGGTAGTGACAAGAAATAACAATACAGGGCATCCATGTCTTGTAATTGGAATGAATAGAAGTTAAACCTCTTTATGAGTATCGACTG-GAGGGCAAGTCTGGTGCCAGCAGCCGCGGTAATTCCAGCTCCAATAGCGTATATTAAACTTGTTGCGGTTAAAAAGCTCGTAGTTGGATTTCTGCTGAGGACGACCGGTCCACCCTCTGGGTGA-GCATC-TGGCTCGGCCTTGGCATCTTCTTGGGGAACGTAGCT-GCACTTGATTGTGCGGCGCGGTACCCAGGACTTTTACTTTGAGGAAATTAGAGTGTTTCAAGCAGGCACACGCCTTGAATATATTAGCATGGAATAATAAGATAGGATCTCGGTTCTATTTTGTTGGTTTCTAG-AGCTGAGATAATGATTAATAGGGACAGCTGGGGGCATTCGTATTTAACTGTCAGAGGTGAAATTCTTGGATTTGTTAAAGACGGACTACTGCGAAAGCATTTGCCAAGG-ATGTTTTCATTGATCAAGAACGAAAGTTAGGGGATCGAAGACGATCAGATACCGTCCTAGTCTTAACCATAAACAATGCCGACTAGAGATCGGAGGTCGTTATCTCTACGACTCCTTCAGCACCTTATGAGAAATCAAAGTCTTTGGGTTCCGGGGGGAGTATGGTCGCAAGGCTGAAACTTAAAGGAATTGACGGAAGGGCACCACCAGGAGTGGAGCCTGCGGCTTAATTTGACTCAACACGGGAAAACTTACCAGGTCCAGACATAGTAAGGATTGACAGATTGATAGCTCTTTCTTGATTCTATGGGTGGTGGTGCATGGCCGTTCTTAGTTGGTGGAGTGATTTGTCTGG-TTAATTCCGTTAACGAACGAGACCTTAACCTGCTAAATAGTTACAC-ATAACCTCGGTTATGTGGGCAACTTCTTAGAGGGACCTTGTGCGTCTAGCGCAAGGAAGTTTGAGGCAATAACAGGTCTGTGATGCCCTTAGATGTTCTGGGCTGCACGCGCGCTACACTGATGCATTCAACGAGTTTATGACCTTGCCCGGAAGGGTTGGGTAATCTTCTTAAATTGCATCGTGATGGGGATAGATTATTGCAATTATTAATCTTCAACGAGGAATTCCTAG-TAAGCGCGAGTCATCAGCTCGTGCTGATTACGTCCCTGCCCTTTGTACACACCGCCCGTCGCTCCTACCGATTGAGTGATCCGGTGAATAATTCGGACTGCGGTAGTGTT---CGATTT--CTGAATACTGCTGTGGAAAGTTTGGTG-AACCTTATCACTTAGAGGAAGGAGAAGTCGTAACAAGGTTTCCGTAGGTGAACCTGCGGAAGGATCATTCGCAT----GCGATCCAGAGTACTT------GGTG-CACATCTCGGTGTGAGCTTCTTCTC-AGGGA---TGAAGA----TTGTATCGCTGCC-CCT----GGGGAGTTAGCTCGAAGGTGGCAGAGGTTGCGGT--GGGTGTGCTTG-----------CCACATTCTGC-------------------------TCAGCCGCTGTCACCACAAACTCACCT-----------CTTTTCATTC----------------TTGAAACATTATGTCCTGTCTGGCTTTCTCGGGGGCCTGGTCCCTC-------------TTGATTGTTACCTTTAT--------------TACACCTTTCAGCGATGGATGTCTGGGCTCGAACTTCGATGAAGGGCGCAGCGAAGTGCGATGAGCGTTGTGAATTGCAGAATTCAGTGAATCAATAGGGTCTTGAACGCATACTGCACTCTCGGGATATTCCTGAGAGTAAGTCTGCTTCAGAGTCTGATCTATATTCTGA--CTTCGAGATAGTCTGT--CC-CTCGTGG----CAGCCTC---------GTCGTGCGTA--CCTGTGCGTCATAG--------------TTGCTG--------------------------CTGGCGCATGAAG---TGTG-TG------AGGCTCTT----TCGCGAAGCGCAATGG--AACAAGGGCAGTTTACTGG-----CTCGTGCATTGCGTGGAGCGGGAGGGCTTGAGGCCTCTTCCCGCTGGTGGTTTTCTGTTGGGGAGTTGGCTGTACTGGCATCGTCC---TTTTCCAAGACATGAA-GTTAGACTAGCAAACCT-GCTGAATTTAAGCATATAAGTAAGCGGAGGAAAAGAAACTAAATAGGATTCCCTCAGTAATGGCGAATGAACAGGGATCAGCTCAGTGTGAAAATCGAAG-CCTCTGGCTTCGAATTGTGGTCTGAAGATGTACTACCAACA-GTGGCACAGATGTAAGCCTCTTGGAAAGGAGCGTCGCTGAGGGTGAGAATCCC-GCTTGTCAT-CTGTA-GG-CCTCTGTGCACGGTGTACCTTTCGAGAGTCACATTCCTTGGGAGTGGAATGCAAAGTGGGTGGTAAATTTCATCTAAAGCTAAATATAAGTTCGAGACCGATAGAAAACAAGTACCATGAGGGAAAGATGAAA-AGGACTTTGAAAAGAGAGTTAAA-AGTGCCTGAAATTGCTGAGAGGGAAGCGAATGGAACCA--GTGAGTC-TGGGTGAGATTGTCGCTCGCTTATGTG-A--CGCCTTGCTATTCC-AGCGCAAGCGGAGTAGCTGGGCTTGAGCAGA-CTGCGTGCGATGCT-TCTTGCCTGGTGTGCCATCTCTGTTGC-GCGAGTGGAGAAAACTCTGAGGACATGG-TAATGAGTC-CCTGGACGATTGAATGTGCTCG-GCTGAATTCACTTGTGTAACACCT----------------------------------------------------------------------------------------------------------------GATGGCTAAATGGTTTCTTTCGACCCGTCTTGAAACACGGACCAAGGAGTCTAACATATGTGCGAGTTCGTGGGTGGTT-AAACCTGTGTGCGCAATGAAAACGACTGCTGGGA-TCTT-TGCACCAGCAACCGACCGATCGATTGAGAGAGGTTTGAGTGTGAGCATATCTGTTAGGACCCGAAAGATGGTGAACTATGCCTGCACAGGGCAAACTCAGGGGAAACTCTGATGGAGGCTCGTAGCGATACTGACGTGCAAATCGTTCGTCATATGTGGGTATAGGGGCGAAAGACTAATCGAACCATCTAGTAGCTGGTTCCCTCCGAAGTTTCCCTCAGGATAGCTGGAATTGAACAGTTTTATCAGGTAAAGCGAATGATTAGAGGAATCGGGGACGCGTTGTCTTCGACCTATTCTCAAACTTTAAATGGGTAAGATCCAGTGGTTACTTGGGTGAACTTCTGGGACAAATGTCAATTCTAAGTGGGCCATTTTTGGTAAGCAGAACTGGCGATGAGGGATGAACCTAACGCTGGGTTAAGGTGCTTAATTGCTCGCTCATCAGATACCATAAAGGGTGTTGGTTCATTTTAACAGCAGGACGGTGGTCATGGAAGTCGAAATCCGCTAAGGAGTGTGTAACAAC---------------------------------------------------------------------------------------------------------------------------------------------------------------------------------------------------------------------------------------------------------------------------------------------------------------------------------------------------------------------------------------------------------------------------------------------------------------------------------------------------------------------------------------------------------------------------------------------------------------------------------------------------------------------------------------------------------------------------------------------------------------------------------------------------------------------------------------------------------------------------------------------------------------------------------------------------------------------------------------------------------------------------------------------------------------------------------------------------------------------------------------------------------------------------------------------------------------------------------------------------------------------------------------------------------------------------------------------------------------------------------------------------------------------------------------------------------------------------------------------------------------------------------------------------------------------------------------------------------------------------------------------
Blastodinium_contortum                                ACCTGGTTGATCCTG-CCAGTAGTCATATGCTTGTCTCAAAGATTAAGCCATGCATGTCTTAGTATGAGCTT-CTATACGGTGAAACTGCGAATGGCTCATTAAAACAGTTATAGTTTATTTGATGATC-A-CTCCCTACAT-GGATACCTGTGGTAATTCTAGAGCTAATACATGCATCTTAACCTGACT-C--T-GTGGAAGGGTTGTGTTTATTAGTTACAGAACCAACCCAGGCTCTGCC-TGGCCTTTTGGTGATTCATGATAAAACAATGAATTGCATTGCATCAGCTGGCGATGGATCATTCAAGTTTCTGACCTATCAGCTTCCGACGGTAGGGTATTGGCCTACCGTGGCAATGACGGGTGACGGAGAATTAGGGTTCGATTCCGGAGAGGGAGCCTGAGAAATGGCTACCACATCTAAGGAAGGCAGCAGGCGCGCAAATTACCCAATCCTGACACAGGGAGGTAGTGACAAGAAATAACAATACAGGGCATCCATGTCTTGTAATTGGAATGAATAGAATTTAAAACCCTTTATGAGTATCGATTG-GAGGGCAAGTCTGGTGCCAGCAGCCGCGGTAATTCCAGCTCCAATAGCGTATATTAAAGTTGTTGCAGTTAAAAAGCTCGTAGTTGGATTTCTGCTGAGGACGATCGGTCCGCCCTCTGGGTGA-GTATC-TGGCTCGGCCTTGGCATCTTCTTGGAGAACGTAGCT-GTGCTTGACTGTATGGTGCGGTATTCAGGACTTTTACTTTGAGGAAATTAGAGTGTTTCAAGCAGGCACAGGCCTTGAATACATTAGCATGGAATAATAAGATAGGACCTTAGTTCTATTTTGTTGGTTTCTAG-AGCTTAGGTAATGATTAATAGGGATAGTTGGGGGCATTCGTATTTAACTGTCAGAGGTGAAATTCTTGGATTTGTTAAAGATGGACTACTGCGAAAGCATTTGCCAAGG-ATGTTTTCATTGATCAAGAACGAAAGTTAGGGGATCGAAGACGATCAGATACCGTCCTAGTCTTAACCATAAACAATGCCGACTAGAGATCGGAGGTCGTTATCTATATGACTCTTTCAGCACCTTATGAGAAATCAAAGTCTTTGGGTTCTGGGGGGAGTATGGTCGCAAGGCTGAAACTTAAAGGAATTGACGGAAGGGCACCACCAGGAGTGGAGCCTGCGGCTTAATTTGACTCAACACGGGGAAACTTACCAGGTCCAGACATAGTAAGGATTGACAGATTGATAGCTCTTTCTTGATTCTATGGGTGGTGGTGCATGGCCGTTCTTAGTTGGTGGAGTGATTTGTCTGG-TTAATTCCGTTAACGAACGAGACCTTAACCTGCTAAATAGTTACAT-GTAACCTCGGTTATTTGGGCAACTTCTTAGAGGGACTTTGTGTGTCTAATGCAAGGAAGTTTGAGGCAATAACAGGTCTGTGATGCCCTTAGATGTTCTGGGCTGCACGCGCGCTACACTGATGCGTTCAACGAGTTTTTGACCTTGCCTGGAAAGGCTGGGTAATCTTCTTAAACCGCATCGTGATGGGGATCGATTATTGCAATTATTAATCTTTAACGAGGAATTCCTAG-TATGCATGAGTCATCAGCTCGTGCTGATTACGTCCCTGCCCTTTGTACACACCGCCCGTCGCTCCTACCGATTGAGTGATCCGGTGAATAATTCGGACTGCAGTGGTGTT---CAGTTC--CTGAAGACTGTTGTGGAAAGTTTGGTG-AACCTTATCACTTAGAGGAAGGAGAAGTCGTAACAAGGTTTCCGTAGGTGAACCTGCGGAAGGATCATTCGCAT----GCATCCAAAAATCCAC------TGTG-CAT-TCAGTCTGTGAGTCTTTCCTT-GGAGA---TGAATCTT--TCGATTCGGTGCT--------ACTTGGAGGATTCTAGGGCAGTTGGG-GTTGGAT--GGATGGCAT-------------ACACCTCGTAT-------------------------GTTGCATCTGTTCTGCTCTGCTGTCAT-----------------------------------------CACTTCTTAACATCTTCAATTCATTTGCGGGATTCGTCCCCTG-------------------TCCATTAATT--------------TACAACCTTCAGTGATGAATGTCTTGGCTTGAACACTGATGAAGGGCGCAGCGAAGTGTGATAAGCATTGTGAATTGCAGAATTCCGTGAATCAATAGAATCTTGAATGTATTCTGTGCTTTCGGGACATTCCTGAGGGCCTGTCTGCTTCAGAGTCTCCTTCTTTTATTGC--CAGTTGCATTTGGTGG------TTCTGCC---TCCTGTG---------CTTCTGTGCGTCCTTGTGTGTCTAGG---AACACGTTCTCGTGTCC--------------------------TTGGCACACACAG---TGCGCTT--------GCTTGTATGGCTGCGTTGCACAACAT--CTGTACTATTTATAGTCGC-----TTGTTGCTGCACGATGTCATCAGGC-ATTTGGGTTCTGTTTTCGAGATG--------------------------GTGGTTTACCCCCATCTTCCAAGACATGAA-GTCAGACCAACAAACCC-ACTGAATTTAAGCATATAAGTAAGTGGAGGATAATAAACTAAATAGGATTCCCTCAGTAATGGCGAATGAACAGGGATGAGCTCAGTGTGAAAATCAAGG-CCTCTGGCCTTGAATTGTAGTCTGAAGATGTATTACCAACA-GTGGCACAGGTGCAAGCCTTTTGGAAAAAAGCATCATTGTGGGTGAGAGTCCC-ATTGGTCAT-CTGTA-GT-CCCCTGTGCACGGTGTACTTCTCGAGAGTCACATTCCTTGGGATTGGAATGCAAATTGGGTGGTAAATTTCATCTAAAGCTAAATATTGGTTCAAGACCGATAGCGAACAAGTACCATGAGGGAAAGTTGAAA-AGGACTTTGAAAAGAGAGTTAAA-AGTACCTGAAATTGCTGAAGGGGAAGCGAATGGGGCCA--GTGTAGT-TTGGTGAGATTGCTGTGTGCTCATGTG-A--AGTCTTGCTGTCAA-AGCGTAAGCGTGTCAGTGGGATGTGAGCAGC-CAGCACGCAGTGCA-TCTTACCTTATGTGTCATCTTCCATGT-ACATGTGGGGATACTTCTAAGAACATGG-TAGCGTGCC-CTCGGGTGTGTGAATGTTTTTG-GCTGCCCTCAGTTGTACATGGCTT----------------------------------------------------------------------------------------------------------------GATGACTAAATGGTTCTTTTCGACCCGTCTTGAAACACGGACCAAGGAGTCTAACATGTGTGCGAGTTCATGGGTGGTT-AAACCTGCTTGTGTAATGAAAGTGACTGCTGGAA-TATT-TGCACCAGCAACTGACCAATCGCTTG--AGAGGTTTGAGTT--AGCACACCTGTTAGGACCCGAAAGATGGTGAACTATGCCTGTGCAGGGCAAACTCAGGGGAAACTCTGATGGAGGCTCGTAGCGATACTGACGTGCAAATCGTTCGTCATACATGGGTATAGGGGCGAAAGACTAATCGAACCATCTAGTAGCTGGTTCCCTCTGAAGTTTCCCTCAGGATAGCTGGAGTTTAACAGTTTTATCAGGTAAAGCGAATGACTAGAGGAATCGGGGACATGTTGTCCTCGACCTATTCTCAAACTTTAAATAGGTAAGAACCAGTGGTTGCTTAGGTGAACTTCTGGGATAAATGTGAACTCTAAGTGGGCCATTTTTGGTAAGCAGAACTGGCGATGAGGGATGAACCTAATGTTGGGTTAAAGTGCTTAACTGCCTGCTCATCAGATACCATAAAGGGTGTTGGTTCATTTTAACAGCAGGACGGTGGTCATGGAAGTCGAAATCCGCTAAGGAGTGTGTAACAACTCACCTGCTGAATAAAT----------------------------------------------------------------------------------------------------------------------------------------------------------------------------------------------------------------------------------------------------------------------------------------------------------------------------------------------------------------------------------------------------------------------------------------------------------------------------------------------------------------------------------------------------------------------------------------------------------------------------------------------------------------------------------------------------------------------------------------------------------------------------------------------------------------------------------------------------------------------------------------------------------------------------------------------------------------------------------------------------------------------------------------------------------------------------------------------------------------------------------------------------------------------------------------------------------------------------------------------------------------------------------------------------------------------------------------------------------------------------------------------------------------------------------------------------------------------------------------------------------------------------------------------------------------------------------------------------------------------------
Zooxanthella_nutricula_BBSR323                                ACCTGGTTGATCCTG-CCAGTAGTCATATGCTTGTCTCAAAGATTAAGCCATGCATGTCTCAGTATAAGCTT-CTACACGGCAAAACTGCSAATGGCTCATTAAAACAGTTATAGTTTATTTGATGGTC-AA-TCCTTACAT-GGATAACTGTGGTAATTCTAGAGCTAATACATGCGCCCAAACCCGACT-C-C--GKGGAAGGGTTGWGCTTATTADTTACARAACCAACCCAGGCTCTGCC-TGGTTTTGTGGTGATTCATAATAACTCAACGAATCGCATGGCATCCGCCGGCGATGAATCATTCAAGTTTCTGACCTATCAGCTTCCGACGGTAGGGKATTGGCCTACCGTGGCAATGACGGGTAACGGAGAATTAGGGTTCGATTCCGGAGAGGGAGCCTGAGAAACGGCTACCACATCTAAGGAAGGCAGCAGGCGCGCAAATTACCCAATCCTGACACAGGGAGGTAGTGACAAGAAATAACAATACAGGGCATCCATGTCTTGTAATTGGAATGAATAGAATTTAAATCCCTTTACGAGTATCGATTG-GAGGGCAAGTCTGGTGCCAGCAGCCGCGGTAATTCCAGCTCCAATAGCGTATATTAAAGTTGTTGCGGTTAAAAAGCTCGTAGTTGGATTTCTGCCTAGGACGACCGGTCCGCCCTCTGGGTGA-GTATC-TGGCTCAGCCTGGGCATCTTCTTGGAGAACGTAGCT-GCACTTGATTGTGTGGTGCGGTATCCAGGACTTTTACTTTGAGGAAATTAGAGTGTTTCAAGCAGGCACGCGCCTTGAATACATTAGCATGGAATAATAAGATAGGACCTCGGCTCTATTTTGTTGGTTTCTAG-AGCTGAGGTAATGATTAATAGGGACAGTTGGGGGCATTCGTATTTAACTGTCAGAGGTGAAATTCTTGGATTTGTTAAAGACGGACTACTGCGAAAGCATTTGCCAAGG-ATGTTTTCATTGATCAAGAACGAAAGTTAGGGGATCGAAGACGATCAGATACCGTCCTAGTCTTAACCATAAACCATGCCGACTAGAAATTGGAGGTCGTTATCCTTACGACTCCTTCAGCACCTTATGAGAAATCAAAGTCTTTGGGTTCCGGGGGGAGTATGGTCGCAAGGCTGAAACTTAAAGGAATTGACGGAAGGGCACCACCAGGAGTGGAGCCTGCGGCTTAATTTGACTCAACACGGGGAAACTTACCAGGTCCAGACATAGTAAGGATTGACAGATTGATAGCTCTTTCTTGATTCTATGGGTGGTGGTGCATGGCCGTTCTTAGTTGGTGGAGTGATTTGTCTGG-TTAATTCCGTTAACGAACGAGACCTTAACCTGCTAAATAGTTACAC-GTAACCTCGGTTATGTGGGCAACTTCTTAGAGGGACTTTGCGTGTCTAACGCAAGGAAGTTTGAGGCAATAACAGGTCTGTGATGCCCTTAGATGTTCTGGGCTGCACGCGCGCTACACTGATGCGCTCAACGAGTTTATGACCTTGCCTGGAAAGGTTGGGTAATCTTCTTAAAACGCATCGTGATGGGGATAGATTATTGCAATTATTAATCTTCAACGAGGAATTCCTAG-TAAGCGCGAGTCATCAGCTCGTGCTGATTACGTCCCTGCCCTTTGTACACACCGCCCGTCGCTCCTACCGATTGAGTGATCCGGTGAATAATTCAGACTGCAGCAGCCTT---CAGTTC--CTGAAAGCTGCCGCGGAAAGTTTAGTG-AACCTTATCACTTAGAGGAAGGAGAAGTCGTAACAAGGTTTCCGTAGGTGAACCTGAGGAAGGATCAWTCGCAC----GCATTCA-ACCAAATCAT----TGTG-AAC-GCTTKGSGTGAGGTTCTGCTT-GGGGA---TGGAGAKGKAGCGCATCGATGCCCCCG----ATGCAG-AAGCTCGTGGGCGGTTTAG-GCTGGGA--GCGTGC-T-CT-----------GCACTGCCTTG--------------------------CGGTCCTTGCCGTCTCGTATGTTTTC-----------CCTCCCATGC----------------TG--TGTCTCTGACCTGTTTCTTTCACATGGACCATGTGTCCGTAT---------------------TCTTTCCTT--------------TACAACTTTCAGCGATGGATGTCTCGGCTCGAACACCGATGAAGGGCGCAGCGAAGTGTGATAAGCATTGTGAATTGCAGAATTCCGTGAATCAATGGAGACCTGAACGCACACTGCGCTTTCGGGATACCCCTGAAAGCATGCCTGCTTCAGTGTCTATGCGACCTTGTGC--CAGTGGCGCGTCCTGC--CT-TGCGTGGT---ACCGCTG---------C-TGTGTGTG--CTTGCGCGCCATGG---AGCCTTC----GTGCCC--------------------------TTGGTGCGCGCAG---CTC--TT------AAGCTGCT--CCCA-TGTTGCGCAATTC--GMTAAGCA-CCCTCAGTGC-----TCGTATATGCGCTGCAACGGGAAGC-GCT----TGGTCAATGA--AGCG--------------------------C--CTTCGCGC---TCATCCAAGAMATGAA-GTCAGGMCMGCYAACCC-GCTGAATTTAAGCATATAAGTAAGCCGAGGACAAGAAACTAAATAGGATTCCTTCAGTAATGGCGAATGAACARGGATWAGCTCAGCATGGAAATCGGGG-TCCTGGGCCCTGAATTGTARGCTGGAGAGGTATTACCAGCG-GAGGCGCAGATGTAAGCCTTTTGGAAAAGAGCATCAACSAGGGTGAGAGTCCC-GCTTGTCAT-CTGCA-GT-CCCCCGCGTACGGTCTGCCTTCCMAGAGTCACGTTCCTCGAGATTGGAGCGCAAACTGGGTGGTAAATTTCATCTAAAGCTAAACATTGGTTCGAGACCGATAGCAAACAAGTACCATGARGGAAAGGTGAAA-AGGACTTTGAAAAGAGAGTTAAA-AGTGCCTGAAATTGCTGAAAGGGAAGCGAATGGAGCCA--GTGTGTT-AGAGCGAGATTGTTGCGTGCCATTGCG-A--TGGCTTCCTGCTTC-AGCGCAAGCGTGGTAGGGAGTTTTGAGCAGG-ACGCGCGCAGTGCT-TCGTGCTCTACGTGTCATATGCGGCCC-ACATTTGGGGAAAACTCTGGGGACATGG-TARCCTGCC-CTTGGGTGGGTGAACGTGCTCA-GTTGTACCCACTTGGGTGCCGATT----------------------------------------------------------------------------------------------------------------GATGACTAAATGGTYCCTTTCGACCCGTCTTGAAACACGGACCAAGGAG------------------------------------------------------------------------------------------------------------------------------------------------------------------------------------------------------------------------------------------------------------------------------------------------------------------------------------------------------------------------------------------------------------------------------------------------------------------------------------------------------------------------------------------------------------------------------------------------------------------------------------------------------------------------------------------------------------------------------------------------------------------------------------------------------------------------------------------------------------------------------------------------------------------------------------------------------------------------------------------------------------------------------------------------------------------------------------------------------------------------------------------------------------------------------------------------------------------------------------------------------------------------------------------------------------------------------------------------TTCGAGCTGAGCAGAAGCTACTTGACGCCTTCTGGTGGATAGTGGATTCGCGCATGGCGRGAACTGCCGGGCAAGGAACGCCTTTCGGGGCTTTCCCTGTGCAATGAACAACCAACTCAGAACTGGAGCGGACAAGGGGAATCCGACTGTTTAATTAAAACAAAGCATTGCGATGGCCTCAAAAGGTGTTGACGCAATGTGATTTCTGCCCAGTGCTCTGAATGTCAAAGTGATGAAATTCAATCAAGCGCGGGTAAACGGCGGGAGTAACTACGACTCTCTTAAGGTAGCCAAATGCCTCGTCATCTAATTAGTGACGCGCATGAATGGATTAACGAGATTCCCACTGTCCCTATCTACTATCTAGCGAAACCACAGCCAAGGGAACGGGCTTGGGATAATCAGCGGGGAAAGAAGACCCTGTTGAGCTTGACTCTAGTCCGACTTTGTGAAATGACTTAGGAGGTGTAGCATAAGTGGGAGCCCTGGCGATCTTGAAATACCACTACTCTTAATGTCATTTTACTTATTCCGTTAGACTGAGACTTGCATCACAGCGAGTTTTGGATTTAAGGTTGTCTTTTTTGATGGTTGATCTGTGCGGAAGACATAGTCAGGTGGGGAGTTTGGCTGGGGCGGCACATCTGTTAAATGATAACGCAGGTGTCCTAAGGTGAGCTCAATGAGAACAGAAATCTCATGTTGACCAAAAGGGGAAAAGCTCGCTTGATTTTGATTTTCAGTACGAATACAAACTGTGAAAACATGGCCTATCGATCCTTTAGGTCTGAGAAATGTTCAGCTAGAGGTGTCAGAAAAGTTACCACAGGGATAACTGGCTTGTGGCARCCAAGCGTTCAT------------------------
Pentapharsodinium_cf_imariense_GeoB284                           ---------------------------------STCWMAAAGAYTMMGMMATGSATGKMTCAGTAWAAGCBT-CKATACGGGGAAACTGCGAATGGCTCATTAAAACAGTTATAGTTTATTTGATGGTC-AT-TCTTTACAT-GGATAACCGTGGTAATTCTAGAGCTAATACATGCGCCCMAACCCGACT-C-C--GTGGAAGGGTTGTGTTTATTAGTTACAGAACCAACCCAGGCTCTGCC-TGGTCTTGTGGTGATTCATAATAACCAAACRAATCGCATGGCATCAGCTGGCGATGAATCATTCAAGTTTCTGACCTATCMGCTTCCGACGGTAGGGTATTGGCCTACCGTGGCAWTGACGGGTAACGGAGAATTAGGGTTCGATTCCGGAGAGGGAGCCTGAGAAACGGCTACCACWTCTAAGGAAGGCRGCAGGCGCGCAAATTACCCAATCCTGACACAGGGAGGTAGTGACAAGAAATAACAATACAGGGCATCCATGTCTTGTAATTGGAATGAGTAGAATTTAAATCCCTTTACGAGTATCGATTG-GAGGGCAAGTCTGGTGCCAGCAGCCGCGGTAATTCCAGCTCCAATAGCGTATATTAAAGTTGTTGCGGTTAAAAAGCTCGTAGTTGGATTTCTGCCGAGGACGACCGGTCCGCCCTCTGGGTGA-GTATC-TGGCTCGGCCTGGGCATCTTCTTGGAGAACGTAGCT-GCACTTGAYTGTGTGGTGCGGTATCCAAGACTTTTACTTTGAGGAAATTAGAGTGTTTCAAGCAGGCACACGCCTTGAATACATTAGCATGGAATAATAAGATAGGACCTTGGTTCTATTTTGTTGGTTTCTAG-AGCTGAGGTAATGATTAATAGGGATAGTTGGGGGCATTCGTATTTAACTGTCAGAGGTGAAATTCTTGGATTTGTTAAAGACGGACTACTGCGAAAGCATTTGCCAAGG-ATGTTTTCATTGATCAAGAACGAAAGTTAGGGGATCGAAGACGATCAGATACCGTCCTAGTCTTAACCATAAACCATGCCGACTAGAGATTGGAGGTCGTTATCTTTACGACTCCTTCAGCACCTTATGAGAAATCAAAGTCTTTGGGTTCCGGGGGGAGTATGGTCGCAAGGCTGAAACTTAAAGGAATTGACGGAAGGGCACCACCAGGAGTGGAGCCTGCGGCTTAATTTGACTCAACACGGGGAAACTTACCAGGTCCAGACATAGTAAGGATTGACAGATTGATAGCTCTTTCTTGATTCTATGGGTGGTGGTGCATGGCCGTTCTTAGTTGGTGGAGTGATTTGTCTGG-TTAATTCCGTTAACGAACGAGACCTTAACCTGCTAAATAGTTACAC-GTAACTTCGGTTACGTGGGCAACTTCTTAGAGGGACTTTGTGTGTCTAACGCAAGGAAGTTTGAGGCAATAACAGGTCTGTGATGCCCTTAGATGTTCTGGGCTGCACGCGCGCTACACTGATGCGCTCAACGAGTTTATGACCTTGCCCGGAAGGGTTGGGTAATCTTCTTAAAACGCATCGTGATGGGGATAGATTATTGCAATTATTAATCTTCAACGAGGAATTCCTAG-TAAGCGCGAGTCATCAGCTCGKGCTGATTACGTCCCTGCCCTTTGTACACACCGCCCGTCGCTCCTACCGATTGAGTGATCCGGTGAATAATTCGGACTGCAGCAGTGTT---CAGTTC--CTGAACGTTGCAGTGGAAAGTTTAGTG-AACCTTATCACTTAGAGGAAGGAGAAGTCGTAACAAGGTTTCCGTAGGTGAACCTGCGGAAGGATCATTCGCAC----GCATCCA-CATGAATCAC----TGTG-AAT-AATTGGCGTGAGGTTCTGTGT-GGGGA---TGGAGA----TTGCATCAATTCC-TCC----ATGCAG-AAGCTCGGGGGCGGCA-GG-GCAGGAT--GGGTGC-T-TG-----------TCACCTCCTTT--------------------------CTGTTCGCGTCGTCATGTACCTTGCA-----------TGTTGAT-----------------------CCGTTTAAATGTCATGTGCTT---TGGAGTGCTTGGTCACTTC-------------------TTTTCTTTTT--------------TACAACTTTCAGCGATGGATGTCTCGGCTCGAACAACGATGAAGGGCGCAGCGAAGTGTGATAAGCATTGTGAATTGCAGAATTCCGTGAACCAATAGGGACTTGAACGTACACTGCGCTTTCGGGATATCCCTGAAAGCATGCCTGCTTCAGTGTCTATTCCATCTTCTGC--CAGTAATGTCTTCCAC--CT-GATGTGGT---GCAGTTG---------CTTGTGTGTG--GTTGTGCGTTAAGG---AGCTGTG----CTGCCC--------------------------TTGACGCATGCAG---TGCA-TT------GGGATTTT---CCA-TGATTCACAACTT--ACCAAGCA-TTGCTGATGCTAG--TTGTTGTTGGGTTAT---TGGAAAG-A-------CCTGCATGA--AGTA--------------------------T--TTAAGCAC---TTGTTAAAGACATGAA-GTTAGGTCAGCAAACCC-GCTGAATTTAAGCATATAAGTAAGCGGAGGATAAGAAACTAAATAGGATTCCCTCAGTAATGGCGAATGAACAGGGATAAGCTCAGCATGGAAATTGGGG-CCTGCGGCCTTGAATTGTAATCTGGAGATGTATTGCCAACG-GAGGCGCAGATGTAAGCCTCTTGGAAAAGAGCATCATCGAGGGTGAGAATCCC-GTTTGTCAT-CTGCA-GT-CCCCCGTGCACGGCRTACCTTCTAAGAGTCACGTTCCTCGGGATTGGAGCGCAAAGTGGGTGGTAAATTTCATCTAAAGCTAAATATTGGTTTGAGACCGATAGCAAACAAGTACCATGAGGGAAAGGTGAAA-AGGACTTTGAAAAGAGAGTTAAA-AGTGCCTGAAATTGTTGAAAGGGAAGCGAATGGAACCA--GTGTGTC-KTGGCGAGATTGTTGCATGCCAATGTG-A--TGATCTGCTGTTTC-AGCGCAAGTGTGGCAGTAGGTTTTGATCAGG-ATGTGTGCAATGCT-TCTTGCCTTGTGTGTCAACTTCAATTC-GCATTTGAAGAAAACTCCAAGGACATGG-TAACTTGCC-TTCGGGTGTGTGAATGTGTTTG-GCTGAATTCATATGTGTATTGATC----------------------------------------------------------------------------------------------------------------GTTGACTAAATGGTTCCTTTCGACCCGTCTTGAAACACGGACCAAGGAGTCTAACATATGTGCRAGTTCACGGGTGGKT-AAACCTGCTTGCGCAATGAAAGTGACTGCTGGGA-TTYT-TGCACCAGCAACCGACCAATCAATTGAGAGAGGTTTGAGTATGAGCATATCTGTTAGGACCCGAAAGATGGTGAACTATGCCTGTGAAGGGCAAACTCAGGGGAAACTCTGATGGAGGCTCGTAGCGATACTGACGTGCAAATCGTTCGTCATACATGGGTATAGGGGCGAAAGACTAATCGAACCATCTAGTAGCTGGTTCCCTCCGAAGTTTCCCTCAGGATAGCTGGAGATGAACAGTTTTATCAGGTAAAGCGAATGATTAGAGGAATCGGGGACGCGTTGTCCTCGACCTATTCTCAAACTTTAAATGGGTAAGATCCAGTGGTTACTTGGGTGAACTTCTGGGATAAATGACAACTCTAAGTGGGCCATTTTTGGTAAGCAGAACTGGCGATGAGGGATGAACCTAACGTTGGGTTAAGGTGCTTAACTGCTCGCTCATCAGATACCATAAAGGGTGTTGGTTCATTTTAACAGCAGGACGGTGGTCATGGAAGTCGAAATCCGCTAAGGAGTGTGTAACAACTCACCTGCCGAATGGACTAGCCCCGAAAATGGATGGCGCTYAAGCGGGTGACCGATACCCAACCATTGTTGCRAGT-GTGTTGCATCAATGAGTAGGAGGGCATGGGGGCTTGTGATGCAGCTTTTGGCGTAAGCCKGGGDRAAMC---------------------------------------------------------------------------------------------------------------------------------------------------------------------------------------------------------------------------------------------------------------------------------------------------------------------------------------------------------------------------------------------------------------------------------------------------------------------------------------------------------------------------------------------------------CCTTGTTYTGATGTTCGAGCTGAGCAGAAGCTACTTGACGCCTCCTGGTGGATAGTGGATTCGCGCATGGCGAGAATTGCCGGGCAAGGAACGCCTTTCGGGGCTTTCCCTGTGCAGTGAACAACCAACTCAGAACTGGAGCGGACAAGGGGAATCCGACTGTTTAATTAAAACAAAGCATTGCGATGGCCTCAAAAGGTGTTGACGCAATGTGATTTCTGCCCAGTGCTCTGAATGTCAAAGTGATGAAATTCAATCAAGCGCGGGTAAACGGCGGGAGTAACTACGACTCTCTTAAGGTAGCCAAATGCCTCGTCATCTAATTAGTGACGCGCATGAATGGATTAACGAGATTCCCACTGTCCCTATCTACTATCTAGCGAAACCACAGCCAAGGGAACGGGCTTGGGATAATCAGCGGGGAAAGAAGACCCTGTTGAGCTTGACTCTAGTCCGACTTTGTGAAATGACTTAGGAGGTGTAGCATAAGTGGGAGCTCCGGCGATCTTGAAATACCACTACTCTTAATGTCATTTTACTTATTCCGTTAGACTGAGACTTGCATCACAGCGAGTTTTGGATCTAAGGTCGTCTTCTTTGATGGTTGATCTGTGCGGAAGACATAGTCAGGTGGGGAGTTTGGCTGGGGCGGCACATCTGTTAAATGATAACGCAGGTGTCCTAAGGTGAGCTCAATGAGAACAGAAATCTCATGTTGACCAAAAGGGGAAAAGCTCGCTTGATTTTGATTTTCAGTACGAATACAAACTGTGAAAACATGGCCTATCGATCCTTTAGGTCTGAGAAATGTTCAGCTAGAGGTGTCAGAAAAGTTACCACAGGGATAACTGGCTTGTGGCAGCCAAGCGTTCATAGCGACGTT---------------
Ensiculifera_tyrrhenica_GeoB230                               ACCTGGTTGATCCTG-CCAGTAGTCATATGCTTGTCTCAAAGATTAAGCCATGCATGTCTCAGTATAAGCTT-CTATACGGCAAAACTGCGAATGGCTCATTAAAACAGTTATAGTTTATTTGATGGTC-AT-TCTTTACAT-GGATAACCGTGGTAATTCTAGAGCTAATACATGCGCCCAAACCCGACT-C-C--GTGGAAGGGTTGTGTTTATTAGTTACAGAACCAACCCAGGCTCTGCC-TGGTCTTGTGGTGATTCATAATAACCAAACGAATCGCATGGCATCAGCTGGCGATGAATCATTCAAGTTTCTGACCTATCAGCTTCCGACGGTAGGGTATTGGCCTACCGTGGCAATGACGGGTAACGGAGAATTAGGGTTCGATTCCGGAGAGGGAGCCTGAGAAACGGCTACCACATCTAAGGAAGGCAGCAGGCGCGCAAATTACCCAATCCTGACACAGGGAGGTAGTGACAAGAAATAACAATACAGGGCATCCATGTCTTGTAATTGGAATGAGTAGAATTTAAATCCCTTTACGAGTATCGATTG-GAGGGCAAGTCTGGTGCCAGCAGCCGCGGTAATTCCAGCTCCAATAGCGTATATTAARGTTGTTGCGGTTAAAAAGCTCGTAGTTGGATTTCTGCTGAGGACGACCGGTCCGCCCTCTGGGTGA-GTATC-TGGCTCGGCCTGGGCATCTTCTTGGAGAACGTAGCT-GCACTTGACTGTGTGGTGCGGTATCCAAGACTTTTACTTTGAGGAAATTAGAGTGTTTCAAGCAGGCACACGCCTTGAATACATTAGCATGGAATAATAAGATAGGACCTCGGTTCTATTTTGTTGGTTTCTAG-AGCTGAGGTAATGATTAATAGGGATAGTTGGGGGCATTCGTATTTAACTGTCAGAGGTGAAATTCTTGGATTTGTTAAAGACGGACTACTGCGAAAGCATTTGCCAAGG-ATGTTTTCATTGATCAAGAACGAAAGTTAGGGGATCGAAGACGATCAGATACCGTCCTAGTCTTAACCATAAACCATGCCGACTAGAGATTGGAGGTCGTTATCTTTACGACTCCTTCAGCACCTTATGAGAAATCAAAGTCTTTGGGTTCCGGGGGGAGTGTGGTCGCAAGGCTGAAACTTAAAGGAATTGACGGAAGGGCACCACCAGGAGTGGAGCCTGCGGCTTAATTTGACTCAACACGGGGAAACTTACCAGGTCCAGACATAGTAAGGATTGACAGATTGATAGCTCTTTCTTGATTCTATGGGTGGTGGTGCATGGCCGTTCTTAGTTGGTGGAGTGATTTGTCTGG-TTAATTCCGTTAACGAACGAGACCTTAACCTGCTAAATAGTTACAC-GTAACCTCGGTTACGTGGGCAACTTCTTAGAGGGACTTTGCGTGTCTAGCG-AAGGAAGTTTCAGGCAATAGC-----------------------------------------T-C-CTGATGCGCTCA-CGAGTTTATGACCTTGCCCGGAAGGGTTGGGTAATCTTTTTAAAACGCATCGTGATGGGGATAGATTATTGCAATTATTAATCTTCAACGAGGAATTCCTAG-TAAGCGCGAGTCATCAGCTCGTGCTGATTACGTCCCTGCCCTTTGTACACACCGCCCGTCGCTCCTACCGATTGAGTGATCCGGTGAATAATTCGGACTGCAGCAGTGTT---CAGTTC--CTGAACGTTGCAGTGGAAAGTTTAGTG-AACCTTATCACTTAGAGGAAGGAGAAGTCGTAACAAGGTTTCCGTAGGTGAACCTGAGGAAGGATCATTCGCAC----GCATCCA-AACGAACCAC----TGTG-AAT-TATTGGCGTGAGGTTCTGCAT-GGGGA---CGGAGA----TTGCATCAATACC-CCC----ATGTAG-AAGCTCGAGGGCGGCA-GG-GCAGGAT--GGGTGC-T-TG-----------TCACCTCCTTT--------------------------CTGTTCTCGTCGTCATGTACCTTGCA-----------TGCTGA------------------------TCTTTACTTCTTCATGTACTC---TGGAGTGCTTGTCCACTCC-------------------TTTTCTTGTT--------------TACAACTTTCAGCGACGGATGTCTCGGCTCGAACAACGATGAAGGGCGCAGCGAAGTGTGATAAGCATTGTGAATTGCAGAATTCCGTGAACCAATAGGGACTTGAACGTACACTGCGCTTTCGGGATATCCCTGAAAGCATGCCTGCTTCAGTGTCTATTCCATCTTCTGC--CAGCGGCGTCTTCCAC--CT-TGTGTGGT---CCAGTCG---------CTTGTGCGTG--CTTGTGCGTTAAGG---AGCTTCT----CTGCCC--------------------------CTGACGCATTCAG---TGCA-TG------GGGATTTT---CCG-TGACTCGCAACTT--ACCAAGCA-TTGCTTATGCTAT--TTGTTGCTGTGTCAT---TGGAAAG-AGC----CCTTGCGTGG--AGTA--------------------------T-GTCTCATAC---TTCTCTAAGACATGAA-GTTAGGTCAGCAAACCC-GCTGAATTTAAGCATATAAGTAAGCGGAGGATAAGAAACTAAATAGGATTCCCTCAGTAATGGCGAATGAACAGGGATAAGCTCAGCATGGAAATTGGGG-CCTGTGGCCTTGAATTGTAGTCTGGAGATGTACTGCCAACG-GAGGCGCAGATGTAAGCCTCTTGGAAAAGAGCATCAACGAGGGTGAGAGTCCC-GTTTGTCAT-CTGCA-GT-CCCCCGTGCACGGCGTACCTTCTAAGAGTCACGTTCCTCGGGATTGGAGCGCAAAGTGGGTGGTAAATTTCATCTAAAGCTAAATATTGGTTCGAGACCGATAGCAAACAAGTACCATGAGGGAAAGGTGAAA-AGGACTTTGAAAAGAGAGTTAAA-AGTGCCTGAAATTGCTGAAAGGGAAGCGAACGGAACCA--GTGTGTC-TTGGCGAGATTGTTGCATGCTAATGTG-A--TGATCTGCTGCTTC-AGCGCAAGCGTGGCAGTAGGTTTTGATCAGG-ACGTGTGCAGTGCT-TCTTGCCTTGTGTGTCATCTTCGGTTC-GCATTTGAAGAAAACTCCAAGGACATGG-TAGCATGCC-CCCGGGTGTGTGAATGTGTTTG-GCTGAATTCATTTGCGTACTGCTT----------------------------------------------------------------------------------------------------------------GCTGACTAAATGGTTCCCTTCGACCCGTCTTGAAACACGGACCAAGGAGTCTAACATATGTGCGAGTTCACGGGTGGGT-AAACCTGCTTGCGCAATGAAAGTGACTGCTGGGA-TTCT-TGCACCAGCAACCGACCAATCAATTGAGAGAGGTTTGAGTATGAGCATATCTGTTAGGACCCGAAAGATGGTGAACTATGCCTGTGAAGGGCAAACTCAGGGGAAACTCTGATGGAGGCTCGTAGCGATACTGACGTGCAAATCGTTCGTCATACATGGGTATAGGGGCGAAAGACTAATCGAACCATCTAGTAGCTGGTTCCCTCCGAAGTTTCCCTCAGGATAGCTGGAGATGAACAGTTTTATCAGGTAAAGCGAATGATTAGAGGAATCGGGGACGCGTTGTCCTCGACCTATTCTCAAACTTTAAATGGGTAAGATCCAGTGGTTACTTGGGTGAACTTCTGGGATAAATGACAACTCTAAGTGGGCCATTTTTGGTAAGCAGAACTGGCGATGAGGGATGAACCTAACGTTGGGTTAAGGTGCTTAACTGCTCGCTCATCAGATACCATAAAGGGTGTTGGTTCATTTTAACAGCAGGACGGTGGTCATGGAAGTCGAAATCCGCTAAGGAGTGTGTAACAACTCACCTGCCGAATGGACTAGCCCCGAAAATGGATGGCGCTTAAGCGGGTGACCGATACCCAACCATTGTTGCAAGT-GTGTTGCATCAATGAGTAGGAGGGCATGGGGGCTTGTGATGCAGCTTT-GGCGTAAGC--------------------------------------------------------------------------------------------------------------------------------------------------------------------------------------------------------------------------------------------------------------------------------------------------------------------------------------------------------------------------------------------------------------------------------------------------------------------------------------------------------------------------------------------------------------------CCTTKTTYTKATGTTCRAGCTGAGCAGAAGCTACTTGACGCCTCCTGGTGGATAGTGGATTCGCGCATGGCGAGAATTGCCGGGCAAGGAACGCCTTTCGGGGCTTTCCCTGTGCAGTGAACAACCAACTCAGAACTGGAGCGGACAAGGGGAATCCGACTGTTTAATTAAAACAAAGCATTGCGATGGCCTCAAAAGGTGTTGACGCAATGTGATTTCTGCCCAGTGCTCTGAATGTCAAAGTGATGAAATTCAATCAAGCGCGGGTAAACGGCGGGAGTAACTATGACTCTCTTAAGGTAGCCAAATGCCTCGTCATCTAATTAGTGACGCGCATGAATGGATTAACGAGATTCCCACTGTCCCTATCTACTATCTAGCGAAACCACAGCCAAGGGAACGGGCTTGGGATAATCAGCGGGGAAAGAAGACCCTGTTGAGCTTGACTCTAGTCCGACTTTGTGAAATGACTTAGGAGGTGTAGCATAAGTGGGAGCTCCGGCGATCTTGAAATACCACTACTCTTAATGTCATTTTACTTATTCCGTTAGACTGAGACTTGCGTCACAGCGAGTTTTGGATCTAAGGTCGTCTTCTTTGATGGTTGATCTGTGCGGAAGACATAGTCAGGTGGGGAGTTTGGCTGGGGCGGCACATCTGTTAAATGATAACGCAGGTGTCCTAAGGTGAGCTCAATGAGAACAGAAATCTCATGTTGACCAAAAGGGGAAAAGCTCGCTTGATTTTGATTTTCAGTACGAATACAAACTGTGAAAACATGGCCTATCGATCCTTTAGGTCTGAGAAATGTTCAGCTAGAGGTGTCAGAAAAGTTACCACAGGGATAACTGGCTTGTGGCAGCCAAGCGTTCATAG----------------------
Matsuokaea_aff_loeblichii_GeoB220                                 ACCTGGTTGATCCTG-CCAGTAGTCTTATGCTTGTCTCAAAGATTAAGCCATGCATGTCTCAGTATAAGCTT-CTATACGGCAAAACTGCGAATGGCTCATTAAAACAGTTATAGTTTATTTGATGGTC-AT-TCTTTACAT-GGATAACCGTGGTAATTCTAGAGCTAATACATGCGCCCAAACCCGACT-C-C--GTGGAAGGGTTGTGTTTATTAGTTACAGAACCAACCCAGGCTCTGCC-TGGTCTTGTGGTGATTCATAATAACCGAACGAATCGCGTGGCATCAGCTGGCGATGAATCATTCAAGTTTCTGACCTATCAGCTTCCGACGATAGGGTATTGGCCTACCGTGGCAATGACGGGTAACGGAGAATTAGGGTTCGATTCCGGAGAGGGAGCCTGAGAAACGGCTACCACATCTAAGGAAGGCAGCAGGCGCGCAAATTACCCAATCCTGACACAGGGAGGTAGTGACAAGAAATAACAATACAGGGCATCCATGTCTTGTAATTGGAATGAGTAGAATTTAAATCCCTTTACGAGTATCGATTG-GAGGGCAAGTCTGGTGCCAGCAGCCGCGGTAATTCCAGCTCCAATAGCGTATATTAAAGTTGTTGCGGTTAAAAAGCTCGTAGTTGGATTTCCGCTGAGGACGACCGGTCCGCCCTCTGGGTGA-GTATC-TGGCTCGGCCTGGGCATCTTCTCGGAGAACGTAGCT-GCACTTGACTGTGTGGTGCGGTATCCAGGACTTTTACTTTGAGGAAATTAGAGTGTTTCAAGCAGGCACACGCCTTGAATACATTAGCATGGAATAATAAGATAGGACCTCGGTTCTATTTTGTTGGTTTCTAG-AGCTGAGGTAATGATTAATAGGGATAGTTGGGGGCATTCGTATTTAACTGTCAGAGGTGAAATTCTTGGATTTGTTAAAGACGGACTACTGCGAAAGCATTTGCCAAGG-ATGTTTTCATTGATCAAGAACGAAAGTTAGGGGATCGAAGACGATCAGATACCGTCCTAGTCTTAACCATAAACCATGCCGACTAGAGATTGGAGGTCGTTATCTATACGACTCCTTCAGCACCTTATGAGAAATCAAAGTCTTTGGGTTCCGGGGGGAGTATGGTCGCAAGGCTGAAACTTAAAGGAATTGACGGAAGGGCACCACCAGGAGTGGAGCCTGCGGCTTAATTTGACTCAACACGGGGAAACTTACCAGGTCCAGACATAGTAAGGATTGACAGATTGATAGCTCTTTCTTGATTCTATGGGTGGTGGTGCATGGCCGTTCTTAGTTGGTGGAGTGATTTGTCTGG-TTAATTCCGTTAACGAACGAGACCTTAACCTGCTAAATAGTTACAC-GTAACCTCGGTTACGTGGGCAACTTCTTAGAGGGACTTTGCGTGTCTAGCGCAAGGAAGTTTCAGGCAATA-----------------------------------------------CTGATGCGCTCA-CGAGTTTATGACCTTGCCCGGAAGGGTTGGGTAATCTTCTTAAAACGCATCGTGATGGGGATAGATTATTGCAATTATTAATCTTCAACGAGGAATTCCTAG-TAAGCGCGAGTCATCAGCTCGTGCTGATTACGTCCCTGCCCTTTGTACACACCGCCCGTCGCTCCTACCGATTGAGTGATCCGGTGAATAATTCGGACTGCAGCAGTGTT---CAGTTC--CTGMACGTTGCAGTGGAAAGTTTAGTG-AACCTTATCACTYAGAGGAAGGAGAAGTCGTAACAAGGTTTCCGTAGGTGAACCTGMGGAAGGATCATTCGCAC----GCATCCA-AACGTACCAC----TGTG-AAT-TACTGGCGTGAGGTTCTGCAT-TGGGT---TGGAGA----TTGCATCAATTCC-CCT----TTGCAG-AAGCTCGAGGGCGGCA-GG-GCAGGAT--GGGTGC-T-GG-----------TCACCTCCTTT--------------------------CTGTTCTTGTCGTCATGTACCTTGCC-----------TATTCC------------------------ACGTGCAAGTGCCATCTTCTC---TGGAGCGGCTGACTGCCG--------------------CATTTTCTCT--------------TACAACTTTCAGCGATGGATGTCTCGGCTCGAACAACGATGAAGGGCGCAGCGAAGTGTGATAAGCAWTGTGAATTGCAGAATTCCGTGAACCAATAGGGACTTGAACGTACACTGCGCTTTCGGGATATCCCTGAAAGCATGCCTACTTCAGTGTCTATGCCACCTACTGC--CAGTGACTACTTCCAC--ATAGGTTTGGA---CCAGTCG---------CTTGCGCGTA--CCTGCGCGTCAAGG---AGCT-------GTGCCC--------------------------CTGACGCGTTTAA---AGCA-TA------GGGTTTTC----CG-CGGCTTGCAACTT--ACCGAGTG-TCCTTGACGCTAG--CTGTTGCTGTGCTGT---TGGAAAT-CAC----TCTCACCTGG--AGTA--------------------------T-GTCTAATAC---TTCCCTAAGACATGAA-GTTAGGTCAGCAAACCC-GCTGAATTTAAGCATATMARTAAGCGGAGGAWAAGAAACTAAATAGGATTCCCTTAGTAATGGCGAATGAACAGGGATTAGCTCAGCATGGAAATCGGGG-CCTCTGGCCTTGAATTGTAGTCTGGGGATGTACTGCCAACG-GAGGCGCAGGTGTAAGCCTCTTGGAAAAGAGCATCAACGAGGGTGAGAGTCCC-GCTTGTCAC-CTGCA-GT-CCCCCGTGCACGGTGTACTTTCTAAGAGTCACGTTCCTCGGGATTGGAGCGCAAAGTGGGTGGTAAATTTCATCTAAAGCTAAATATTGGTTCGAGACCGATAGCAAACAAGTACCATGAGGGAAAGGTGAAA-AGGACTTTGAAAAGAGAGTTAAA-AGTGCCTGAAATTGCTGAAAGGGAAGCGAATGGAACCA--GTGTGCC-TTGGCGAGATTGTTGCGCGCTAATGTG-A--TGAGTTGCTGCTTC-AGCGCAAGCGTGGCAGTAGCTTTTGATCAGG-ACGTGCGTGGTGCT-TCTCGTCTTGCGTGTCATCTTCAGTTC-ACATTTGATGAAAACGCCAAGGACACGG-TAGCTCGCC-TCTGGGTGTGTGAATTTGCTTG-GTGGAATTCATGTGTGTACTGCTT----------------------------------------------------------------------------------------------------------------GCTGACTGAATGGTTCCTTTCGACCCGTCTTGAAACACGGACCAAGGAGTCTAACATACGTGCGAGCTCACGGGTGGTT-AAACCTGCTTGCGCAATGAAAGTGACTGCTGGGA-TTTC-TGCACCAGCAACCGACCAATCAATTGAGAGAGGTTTGAGTATGAGCATATCTGTTAGGACCCGAAAGATGGTGAACTATGCCTGTGAAGGGCAAACTCAGGGGAAACTCTGATGGAGGCTCGTAGCGATACTGACGTGCAAATCGTTCGTCATACATGGGTATAGGGGCGAAAGACTAATCGAACCATCTAGTAGCTGGTTCCCTCCGAAGTTTCCCTCAGGATAGCTGGAGTTGAACAGTTTTATCAGGTAAAGCGAATGATTAGAGGAATCGGGGGCGCGTTGTCCTCGACCTATTCTCAAACTTTAAATGGGTAAGATCCAGTGGTTACTTGGGTGAACTTCTGGGATAAATGACAACTCTAAGTGGGCCATTTTTGGTAAGCAGAACTGGCGATGAGGGATGAACCTAACGTTGGGTTAAGGTGCTTAACTGCTCGCTCATCAGATACCATAAAGGGTGTTGGTTCATTTTAACAGCAGGACGGTGGTCATGGAAGTCGAAATCCGCTAAGGAGTGTGTAACAACTCACCTGCCGAATGGACTAGCCCCGAAAATGGATGGCGCTCAAGCGGGTGACCGATACCCAACCATTGTTGCAAGT-TTGTTGCGTCAATGAGTAGGAGGGCATGGGGGTTTGTGACGCAGCTTT-GGCGTA------------------------------------------------------------------------------------------------------------------------------------------------------------------------------------------------------------------------------------------------------------------------------------------------------------------------------------------------------------------------------------------------------------------------------------------------------------------------------------------------------------------------------------------------------------------------------------------CTGAGCAGAAGCTACTTGACGCCTTCTGGTGGATAGTGGATTCGCGCATGGCGAGAATTGCCGGGCAAGGAACGCCTTTCGGGGCTTTCCCTGTGCAGTGAACAACCAACTCAGAACTGGAGCGGACAAGGGGAATCCGACTGTTTAATTAAAACAAAGCATTGCGATGGCCTCAAACGGTGTTGACGCAATGTGATTTCTGCCCAGTGCTCTGAATGTCAAAGTGATGAAATTCAATCAAGCGCGGGTAAACGGCGGGAGTAACTATGACTCTCTTAAGGTAGCCAAATGCCTCGTCATCTAATTAGTGACGCGCATGAATGGATTAACGAGATTCCCACTGTCCCTATCTACTATCTAGCGAAACCACAGCCAAGGGAACGGGCTTGGGATAATCAGCGGGGAAAGAAGACCCTGTTGAGCTTGACTCTAGTCCGACTTTGTGAAATGACTTAGGAGGTGTAGCATAAGTGGGAGCTTCGGCGATCTTGAAATACCACTACTCTTAATGTCATTTTACTTATTCCGTTAGACTGAGACTTGCGTCACAGCGAGTTTTGGATCTAAGGTCGTCTTCTTTGATGGTTGATCTGTGCGGAAGACATAGTCAGGTGGGGAGTTTGGCTGGGGCGGCACATCTGTTAAATGATAACGCAGGTGTCCTAAGGTGAGCTCAATGAGAACAGAAATCTCATGTTGACCAAAAGGGGAAAAGCTCGCTTGATTTTGATTTTCAGTACGAATACAAACTGTGAAAACATGGCCTATCGATCCTTTAGGTCTGAGAAATGTTCAGCTAGAGGTGTCAGAAAAGTTACCACAGGGATAACTGGCTTGTGGCAGCCAAGC------------------------------
Nottbeckia_ochraceum_GH957                                 ---------------------------------------------------------------------------------------------------------------------------------------------------------------------------------------------------------------------------------------------------------------------------------------------------------------------------------------------------------------------------------------------------------------------------------------------------------------------------------------------------------------------------------------------------------------------------------------------------------------------------------------------------------GCTCGTAGTTGGATTTCTGCTGAGGATGACCGGTCCGCCCTTTGGGTGA-GCATC-TGGCAC-ACCTTGGCATTCTCTTGGACAATGTAGCT-GCACTTGACTGTGTGGTGCGGAGTCCAGGACCGTTACTTTGAGGAAATTAGAGTGTTTCAAGCAGGCGCACGCCTTGAATACATTAGCATGGAATGATCAGATAGAACCTTGGTTCTATTTTGTTGGTTTCTAG-AACTGAGGTGATGATTAATAGGGGTAGTTAGGGGCATTCGTATTTAACTGTCAGAGGTGAAATTCTTGGATTTGTTAAAGACGGACTACTGCGAAAGCATTTGCCAAGG-ATGTTTTCATTGATCAAGAACGAAAGTTAGGGGATCGAAGACGATCAGATACCGTCCTAGTCTTAACTATAAACAATGTCAACTAGGGATTGGAGGTTGTTACCTCTATGACTCTTTCAGCACCTTATGAGAAATCAAAGTCTTTGGGTTCCGGGGGGAGTATGGTCGCAAGGCTGAAACTTAAAGGAATTGACAGAAGGGCACCACCAGAAGTGGAGCCTGCGGCTTAATTTGACTCAACACGGGGAAACTCACCAGGTCCAGACATAGCAAGGATTGACAGATTGAAAGCTCTTTCTTGATTCTATGGGTGGTGGTGCATGGCCGTTCTTAGTTGGTGGAGTGATTTGTCTGG-TTAATTCCGTTAACGAACGAGACCTTAACCTGCTCAATAGTTACAT-GTAACTGCGGTTATATGGGCAACTTCTTAGAGGGACTTTGTGTGTCTAACACAAGGAAGTTTGAGGCAATAACAGGTCTGTGATGCCCTTAGATGTTTTGGGCTGCACGCGCGCTACACTGCTGTGCTCAACGAGTTCATGGCCTTGCCCGTCAGGGCTGGGTAATCTTGCAAAACTACATCGTGATGGGGATAGATTATTGCAATTATTGATCTTCAACGAGGAATTCCTAG-TAAGCGCGAGTCAACAACTCGTGCTGATTACGTCCCTGCCCTTTGTACACACCGCCCGTCGCTCCTACCGATTGAGTGATCCGGTGAATAATTCGGACTGTAGCGACCTT---CAGTTC--CTGGAGTTTGTAGCAGGAAGTCTAGTG-AACCTTATCACTTAGAGGAAGGAGAAATCGTAACAAGGTTTCCGTAGGTGAACCTGCGGA-------------------------------------------------------------------------------------------------------------------------------------------------------------------------------------------------------------------------------------------------------------------------------------------------------------------------------------------------------------------------------------------------------------------------------------------------------------------------------------------------------------------------------------------------------------------------------------------------------------------------------------------------------------------------------------------------------------------------------------------------------------------------------------------------------------------------------------------------------------------------------------------------------------------------------------------------------TGGCGAATGAACAGGGGAGAGTTCAGAATGGAAATCTGGG-CCATCGGCCCTGAGTTGTAATCCTCAGATGTGCATCCAAAG-GTGGCGCAGGGGTAGGTCTTCTGGAAGAGAGCATCGTTGAGGGTGACAATCCCGTCATTTCGTCCTGTA-GC-CCGCCTTGCACGGTGTACTCTCCATGAGTCACGTTCCTTGGGACTGGAGCGCAAATTGGGTGGTAGGTTTCATCCACAGCTGAATATTTGTCTGAGCCCGATAGCGAACAAGTACCATGAGGGAAAGGTGAAA-AGGACTTTGGAAAGAGAGTTAGA-AGTACCTGAATTTGCTGAAGTGGAAGGGGATGGAAGCA--AA-CACC-TTGGAAAGATTGTTGCACATTCTGGAG---TGAACTTGCAGCGCC-AGCGTGACCAGCCCTGCAAGTGTGATGCCAA-TCGTGTGTGATGTT-ATCTGCTGAGGGCAGCAATGTCAATTC-CTGGCCGAGGAGACATACCAGGGCCTGG-TCATTTACC-ACCGGTAAGCAAACTGCGTTCA-CCTGTACTCGTTGAGGGATTGGAA----------------------------------------------------------------------------AGCGAGTCTCTGTTCATCAGCATGGCCGCCAGT-ACATTGGACACATGATTCCATCTGACCCGTCTTGAAACACGGACCAAGGAGTCTAACACATGTGCAAGCTCGTTGGTGGGG-AAACCTGCTTCCGCAATGAAAGTGACTGCTGCGAGAATCTAGCAACAGCAACCGACCGTCCGAGTGAGGATGGTTTGAGTGTGAGCATGTCTGTTAGGACCCGAAAGATGGTGAACTATGCCTGTGCAGGGTCAGCCCAGGGGAAACTCTGGTGGAGGCTCGTAGCGGTACTGACGTGCAAATCGTTCGTCAAACATGGGTATAGGGGCGAAAGACTAATCGAACCATCTAGTAGCTGGTCCCCTCCGAAGTTTCCCTCAGGATAGCTGGAGTTGAGCAGTTGTATCAGGTAAAGCGAATGATTGGAGGAATCGGGGACATCCCGTCCTCGACCTACTCTCAAACTTTAAATGGGTATGATCTACTGGTTGCTTGTGTGAACTTGTGGGATAAATGACAACTCCAAGTGGGCCACTTTTGGTAAGCAGAACTGGCGATGAGGGATGAACCTAACGTTGAGTTAAGGTGCTGAACTGCTCGCTCATCAGATACCATAAAGGGTGTTGGTTCATTTGAACAGCAGGACGGTGGTCATGGAAGTCGAAATCCGCTAAGGAGTGTGTAACAACTCACCTGCCGAATGGACTAGCCCCAAAAATGGATGGCGCTCAAGCGAGTGACTGATACTCAACCATTG-------------------------------------------------------------------------------------------------------------------------------------------------------------------------------------------------------------------------------------------------------------------------------------------------------------------------------------------------------------------------------------------------------------------------------------------------------------------------------------------------------------------------------------------------------------------------------------------------------------------------------------------------------------------------------------------------------------------------------------------------------------------------------------------------------------------------------------------------------------------------------------------------------------------------------------------------------------------------------------------------------------------------------------------------------------------------------------------------------------------------------------------------------------------------------------------------------------------------------------------------------------------------------------------------------------------------------------------------------------------------------------------------------------------------------------------------------------------------------------------------------------------------------------------------------------------------
Gloeodinium_montanum_CCAC0066                                 ---------------------------------------------------------------------CTT-CTATACGGCAAAACTGCGAATGGCTCATTAAAACAGTTATAGTTCATTTGATGGTC-AA-TCCCTACAT-GGATAACTGTGGTAATTCTAGAGCTAATACATGCGCCCAAACCCAACT-C-C--GTGGAAGGGTTGTGTTTATTAGTTACAGAACCAACCCAGGCTCTGCC-TGGTCTTTTGGTGATTCATAATAACCGAACGAATCGCATGGCATCAGCTGGCGATGGATCATTCAAGTTTCTGACCTATCAGCTTCCGACGGTAGGGTATTGGCCTACCGTGGCAATGACGGGTAACGGAGAATTAGGGTTCGATTCCGGAGAGGGAGCCTGAGAAACGGCTACCACATCTAAGGAAGGCAGCAGGCGCGCAAATTACCCAATCCTGACACAGGGAGGTAGTGACAAGAAATAACAATACAGGGCATCCATGTCTTGTAATTGGAATGAGTAGCATTTAAATCCCTTTACGAGTATCGATTG-GAGGGCAAGTCTGGTGCCAGCAGCCGCGGTAATTCCAGCTCCAATAGCGTATATTAAAGTTGTTGCGGTTAAAAAGCTCGTAGTTGGATTTCTGCCGAGGGTGACCGGTCCGCCCTCTGGGTGA-GTATC-TGGCTCGGCCTGGGCATCTTCTTGGGGAACGTAGCT-GCACTTGACTGTGTGGTGCGGTATCCAGGACTTTTACTTTGAGGAAATTAGAGTGTTTCAAGCAGGCACACGCCTTGAATACATTAGCATGGAATAATCAGGTAGGACCTCGGTTCTATTTTGTTGGTTTCTAG-AGCTGAGGTAATGATTAATAGGGATAGTTGGGGGCATTCGTATTTAACTGTCAGAGGTGAAATTCTTGGATTTGTTAAAGACGGACTACTGCGAAAGCATTTGCCAAGG-ATGTTTTCATTGATCAAGAACGAAAGTTAGGGGATCGAAGACGATCAGATACCGTCCTAGTCTTAACCATAAACCATGCCAACTAGAGATTGGAGGTTGTTATCTATACGACTCCTTCAGCACCTTATGAGAAATCAAAGTCTTTGGGTTCCGGGGGGAGTATGGTCGCAAGGCTGAAACTTAAAGGAATTGACGGAAGGGCACCACCAGGAGTGGAGCCTGCGGCTTAATTTGACTCAACACGGGAAAACTTACCAGGTCCAGACATAGTAAGGATTGACAGATTGATAGCTCTTTCTTGATTCTATGGGTGGTGGTGCATGGCCGTTCTTAGTTGGTGGAGTGATTTGTCTGG-TTAATTCCGTTAACGAACGAGACCTTAACCTGCTAAATAGTTACAC-GTAACCTCGGTTACGCGGGCAACTTCTTAGAGGGACTTTGCGTGTCTAACGCAAGGAAGTTTGAGGCAATAACAGGTCTGTGATGCCCTTAGATGTTCTGGGCTGCACGCGCGCTACACTGATGCGCTCAACGAGTTTACGACCTTGCCCGGAAGGGTTGGGCAATCTTCTGAAAACACATCGTGATGGGGATAGATTATTGCAATTATTAATCTTCAACGAGGAATTCCTAG-TAAGCGCGAGTCATCAGCTCGTGCTGATTACGTCCCTGCCCTTTGTACACACCGCCCGTCGCTCCTACCGATTGAGTGATCCGGTGAATAA-----ACTGCAGCGGTGTT---CAGTTC--CTGAACGTTGCAGCGGGAAGTTTAGTG-AACCTTATCACTTAGAGGAAGGAGAAGT------------------------------------------------------------------------------------------------------------------------------------------------------------------------------------------------------------------------------------------------------------------------------------------------------------------------------------------------------------------------------------------------------------------------------------------------------------------------------------------------------------------------------------------------------------------------------------------------------------------------------------------------------------------------------------------------------------------------------------------------------------------------------------------------------------------------------------------------------------------------------------------------------------------------------------------------------------------------------------TAATGGCGAATGAACAGGGATGAGCTCAGCATGGAAATTGGGG-CCTGTGGCCTTGAATTGTAGTCTCGAGATGTACAGCCAACG-GAGGCGCAGGTGTAAGCCTTTTGGAAAAGAGCATCAACGAGGGTGAGAATCCC-GTTTGTCAT-CTGCA-GC-CCCCCGTGCACGGTGTACCTTCTAAGAGTCACGTTCCTCGGGATTGGAGCGCAAAGTGGGTGGTAAATTTCATCTTAAGCTAAATATATGTTCGAGACCGATAGCAAACAAGTACCATGAGGGAAAGGTGAAA-AGGACTTTGAAAAGAGAGTTAAA-AGTGCCTGAAATTGCTGAAAGGGAAGCGGATGGAACCA--GTGCG-C-TTAGCAAGATTGTTGCGCGCCAATGTG-A--TTGCTCGCTGCTTC-AGTGCAAGCGHTGCGGCAAGTTWTGAGCAGG-ACGCGCGCAGTGCT-TCTTGCTTTTCGTGTCAACGTCAGTTC-ATGATCGAGGAAAACTCCAGGGATATGG-TAGCTTACC-TCCAGGTGGGTGAACGTGCCTG-GCTGAACTCATTCGTGTACTGATAACCGCGTGTCAAGGCAGGTCACCCTGCT-------------------------------------------------------GGTCAGGGCGTCGCATTGACACAATG-ACGATGACTAAATGGTTTCATTCGGCCCGTCTTGAAACACGGACCAAGGAGTCTAACATATGTGCAAGTCCACGGGTGGAT-AAACCTGCTTGCGCAATGAAAGTGACTGCTGGGA-TCTC-TGCACCAGCAACCGACCAATCAATTGAGAGAGGTTTGAGTATGAGCATATCTGTTAGGACCCGAAAGATGGTGAACTATGCTTGTGAAGGGCAAACTCAGGGGAAACTCTGATGGAGGCTCGTAGCGATACTGACGTGCAAATCGTTCGTCATACATGGGTATAGGGGCGAAAGACTAATCGAACCATCTAGTAGCTGGTTCCCTCCGAAGTTTCCCTCAGGATAGCTGGAGTTGAACAGTTTTATCAGGTAAAGCGAATGATTAGAGGAATCGGGGGCGCGTTGTCCTCGACCTATTCTCAAACTTTAAATGGGTAAGATCCAGTGGTTACTTGGGTGAACTTTTGGGATAAATGACAACTCTAAGTGGGCCATTTTTGGTAAGCAGAACTGGCGATGAGGGATGAACCTAACGTTGGGCTAAGGTGCTTAACTGCTCGCTCATCAGATACCATAAAGGGTGTTGGTCCATTTTAACAGCAGGACGGTGGTCATGGAAGTCGAAATCCGCTAAGGAGTGTGTAACAACTCACCTGCCGAATGGACTAGCCCCGAAAATGGATGGCGCTCAAGCGGGTGATCGATACCCAACCATTGGTGCAA-------------------------------------------------------------------------------------------------------------------------------------------------------------------------------------------------------------------------------------------------------------------------------------------------------------------------------------------------------------------------------------------------------------------------------------------------------------------------------------------------------------------------------------------------------------------------------------------------------------------------------------------------------------------------------------------------------------------------------------------------------------------------------------------------------------------------------------------------------------------------------------------------------------------------------------------------------------------------------------------------------------------------------------------------------------------------------------------------------------------------------------------------------------------------------------------------------------------------------------------------------------------------------------------------------------------------------------------------------------------------------------------------------------------------------------------------------------------------------------------------------------------------------------------------------------------
Scrippsiella_bicarinata_GeoB411                               ------------------------------------------------------------------AAGCKK-CTATACGGTGAARCKGCGAATGGCTCWYKAAMMCWSTTWCASTTTATTTGATGGTC-AT-TCCMTACAT-GKAKAASTGTGGTAAKTCTRAMGCTARTACMTGCGCCCRAACCCGACY-C-C--GYSSAWRGGTTGTGTTTATTAGTTACAGAACCAACCCAGGCTCTGCC-TGGTCTTGTGGTGATTCATAATAAGCGAATGAAKCGCATTGSATCAGCTGGSGATKAATCATTCAAGTTTCTGACMTATCAGCTTCCGACGGTAGKGTATTGGCTTACCGTGGCAATGACGGGTAACGGAGAATTAGGGTTCGATTCCGGARAGGGARCCTGAGAAACSGCTACCACATCTAAGGAAGGCARCAGGCGCGCAAATTACCCAATCCTGACACAGGGRGGTAGTGACAAGAAATAACAATACAGGGCATCCATGTCTTGTAATTGGAATGAGTCGAATTTAAATCCCTTTATGAGTATCGATTG-GAGGGCAAGTCTGGTGCCAGCAGCCGCGGTAATTCCAGCTCCAATAGCGTATATWAAAGTTGTTGCGGTTAAAAAGCTCGTAGTTGGATTTCTGCTGAGGACGACCGGTCCGCCCTCTGGGTGA-GTATC-TGGTTCGGCCTGGGCATCTTCTTGGAGAGCGTAGCT-GCACTTGACTGTGTGGTGCGGTATCCAAGACTTTTACTTTGAGGAAATTAGAGTGTTTCAMGCAGGCACATGCCTTGAATACATTAGCATGGAATAATAAGATAGGACCTTGGTTCTATTTTGTTGGTTTYTAG-AGCTGAGGTAATGATTAATAGGGATAGTTGGGGGCATTCGTATTTAACTGTCAGAGGTGAAATTYTTGGATTTGTTAAAGACGGACTACTGCGAAAGCATTTGCCAAGG-ATGTTTTCATTGATCAAGAACGAAAGTTAGGGGATCGAAGACGATCAGATACCGTCCTWGTCTTMMCCATAAACCATKCCGACTAGAGATTGGAGGTCSTTATKYRTATGAYYCCTTCAGCACCTTATGAGAAATCAAAGTCTTTGGGTTCCGGGGGGAGTATGGTCGCAAGGCTGAAAMTTAAAGGAATTGACGGAAGGGCACCACCAGGAGTGGAGCCTGCGGCTTAATTTGACTCAACACGGGWAAACTTACCAGGTCCAGACATAGT---------------------------------------------------------------------------------------------------------------------------------------------------------------------------------------------------------------------------------------------------CGCT-C-CTGATGCGCTCA-CGAGTTTATGACCTTGCCCGGCAGGGTTGGGTAATCTTCTTAAAGCGCATCGTGATGGGGATAGATTATTGCAATTATTAATCTTCAACGAGGAATTCCTAG-TAAGCGCGAGTCATCAGCTCGTGCTGATTACGTCCCTGCCCTTTGTACACACCGCCCGTCGCTCCTACCGATTGAGTGATCCGGTGAATAATTCGGACTGCAGCAATGTT---CAGCTC--CTGAATGTTGCAGTGGAAAGTTTAGTG-AACCTTATCACTTAGAGGAAGGAGAAGTCGTAACAAGGTTTCCGTAGGTGAACCTGCGGAAGGATCATTCGCAC----GTGTCCAATAAATACCAC----TGTG-CAT-GTTTGGTGTGAGGTTCTGTTC-GTGGA---TGGAGA----TTGCATCAACAAC-CCC----TTGCAG-AAACTCAAAGGTGGCA-GG-GTTGGCT--GGGTGC-T-TG-----------TCACCTCGTTT--------------------------CAATTCCTGTCGTCACCTTGTTTTGC-----------TTTTTTGAGT----------------GT--TTGCATTGCAA-CTTAGCGTT---TCAAGCGCATTTCCTTTT------------------------CTTTCT--------------TACAACTTTCAGCGATCGATGTCTCGGCTCAAACAACGATGAAGGGCGCAGCGAAGTGTGATAAGCATTGTGAATTGCAGGATTCCGTGAACCAAAAGGGACTTGAACGTACACTGCGCTTTCGGGATATCCCTGAAAGCATGCCTGCTTCAGTGTCCACTTTCATT-ATTC--CAGCAACACCTTCCAC--TG--TTGTGGT---ACTGTTG---------CTTTGGTGTG--TTTGTGCGTTAAAG---TGTCTTG----TTGCCT--------------------------TTGACGCGTTCAA---TTCA-TG------GGGGCTTC--GTCT-TGGCACGCAACTT--GTTAAACG-TCGCTGATGTAAC--TTGTTGTTGAGCTT----TGGGGTG-GCC----CCCCTGGTGC--AGTA--------------------------T-GCTTT-TAC----ATGTGAAGACATGAA-GTTAGGTCAGCAAACCC-GCTGAATTTAAGCATATAAATAAGCGGAGGAAAAGAAACTAAATAGGATTCCCTCAGTAATGGCGAATGAACAGGGATGAGCTCAGTATGGAAATTGGGG-CCTGTGGCCTTGAATTGTAATCTGGAGATGTACCACCAATT-GGGGCGCAGATGTAAGCCTCTTGGAAAAGAGCATCAATGAGGGTGAGAGTCCC-ACTTGGCAT-TTGCA-GT-CCCCAGTGCACGGTGTACCTTCTAAGAGTCACGTTCCTCGGGATTGGAGCGCAAATTGGGTGGTAAGTTTCATCTAAAGCTAAATATAGTTTTGAGACCGATAGCAAACAAGTACCATGAGGGAAAGGTGAAA-AGGACTTTGAAAAGAGAGTTAAA-AGTGCCTGAAATTGCTGAAAGGGAAGCGAACGGAACCA--GCGTAAC-TTGGCGAGATTGCTGCGTATCAATGTG----TTGCTTGCTGCTTC-AACGAAAGTGTGGTAGCAAGTCTTCAACAGG-ACATGCGCGGTGCT-TCTTGCATTGTGTGTCACCGTCATTTT-GCAGTTGGGGAAAACTTCAGGGACATGG-TAACCTGTC-TTCGGGTGGGCGAACGTGTCTG-CTGGAACTCATCTGCAGATTGCTT----------------------------------------------------------------------------------------------------------------GGCGACTAAATGGTTCCATCTGACCCGTCTTGAAACACGGACCAAGGAGTCTAACATATGTGCAAGTTCACGGGT-GTT-AAACCTGCTTGCGTAATGAAAGTGACTGCTGGGA-TTTT-TGCACCAGCAACCGACCAATCAACTGAGAGAGGTTTGAGTATGAGCATATCTGTTAGGACCCGAAAGATGGTGAACTATGCTTGTGAAGGGCAAACTCAGGGGAAACTCTGATGGAGGCTCGTAGCGATACTGACGTGCAAATCGTTCGTCATACATGGGTATAGGGGCGAAAGACTAATCGAACCATCTAGTAGCTGGTTCCCTCCGAAGTTTCCCTCAGGATAGCTGGAGTTGAACAGTTTTATCAGGTAAAGCGAATGATTAGAGGAATCGGGGACGTGTTGTCCTCGACCTATTCTCAAACTTTAAATGGGTAAGATCCAGTGGTTACTTGGGTGAACTTCTGGGATCAATGGCAACTCTAAGTGGGCCATTTTTGGTAAGCAGAACTGGCGATGAGGGATGAACCTAACGTTGGGTTAAGGTGCTTAACTGCTCGCTCATCAGATACCATAAAGGGTGTTGGTTCATTTTAACAGCAGGACGGTGGTCATGGAAGTCGAAATCCGCTAAGGAGTGTGTAACAACTCACCTGCCGAATGGACTAGCCCCGAAAATGGATGGCGCTCAAGCGGGTGACTGATACCCAACCATTGTTGCGATG-TTGTTGCATCAATGAGTAGGAGGGCATGGGGGCTTGTGATGAAGCTTT-GGCGTAAGCCT----------------------------------------------------------------------------------------------------------------------------------------------------------------------------------------------------------------------------------------------------------------------------------------------------------------------------------------------------------------------------------------------------------------------------------------------------------------------------------------------------------------------------------------------------------------------------------------------------------------------------------------------------------------------------------------------------------------------------------------------------------------------------------------------------------------------------------------------------------------------------------------------------------------------------------------------------------------------------------------------------------------------------------------------------------------------------------------------------------------------------------------------------------------------------------------------------------------------------------------------------------------------------------------------------------------------------------------------------------------------------------------------------------------------------------------------------------------------------------------------------
Scrippsiella_sweeneyae_CCCM280                                ---------------------AGTCATATGCTTGTCTCAAAGATTAAGCCATGCATGTCTCAGTATAAGCTT-STATACGGTGAAACTGCGAATGGCTCATTAAAACAGTTACAGTTTATTTGATGATC-AT-TCCATACAT-GGATAACTGTGGTAATTCTAGAGCTAATACATGCGCCCAAACCCGACT-C-C--GTGGAAGGGTTGTGTTTATTAGTTACAGAACCAACCCAGGCTCTGCC-TGGTCTTGTGGTGATTCATAATAACCGAATGAATCGCATTGCATCAGCTGGCGATGAATCATTCAAGTTTCTGACCTATCAGCTTCCGACGGTAGGGTATTGGCCTACCGTGGCAATGACGGGTAACGGAGAATTAGGGTTCGATTCCGGAGAGGGAGCCTGAGAAACGGCTACCACATCTAAGGAAGGCAGCAGGCGCGCAAATTACCCAATCCTGACACAGGGAGGTAGTGACAAGAAATAACAATACAGGGCATCCATGTCTTGTAATTGGAATGAGTAGAATTTAAATCCCTTTATGAGTATCGATTG-GAGGGCAAGTCTGGTGCCAGCAGCCGCGGTAATTCCAGCTCCAATAGCGTATATTAAAGTTGTTGCGGTTAAAAAGCTCGTAGTTGGATTTCTGCTGAGGACGACCGGTCCGCCCTCTGGGTGA-GTATC-TGGCTCGGCCTGGGCATCTTCTTGGAGAACGTAGCT-GCACTTGACTGTGTGGTGCGGTATCCAGGACTTTTACTTTGAGGAAATTAGAGTGTTTCAAGCAGGCACACGCCTTGAATACATTAGCATGGAATAATAAGATAGGACCTTGGTTCTATTTTGTTGGTTTCTAG-AGCTGAGGTAATGATTAATAGGGATAGTTGGGGGCATTCGTATTTAACTGTCAGAGGTGAAATTCTTGGATTTGTTAAAGACGGACTACTGCGAAAGCATTTGCCAAGG-ATGTTTTCATTGATCAAGAACGAAAGTTAGGGGATCGAAGACGATCAGATACCGTCCTAGTCTTAACCATAAACCATGCCGACTAGAGATTGGAGGTCGTTATTTGTATGACTCCTTCAGCACCTTATGAGAAATCAAAGTCTTTGGGTTCCGGGGGGAGTATGGTCGCAAGGCTGAAACTTAAAGGAATTGACGGAAGGGCACCACCAGGAGTGGAGCCTGCGGCTTAATTTGACTCAACACGGGGAAACTTACCAGGTCCAGACATAGTAAGGATTGACAGATTGATAGCTCTTTCTTGATTCTATGGGTGGTGGTGCATGGCCGTTCTTAGTTGGTGGAGTGATTTGTCTGG-TTAATTCCGTTAACGAACGAGACCTTAACCTGCTAAATAGTTACAC-GTAACTTCGGTTACGTGGGCAACTTCTTAGAGGGACTTTGCGTGTCTAACGCAAGGAAGTTTGAGGCAATAACAGGTCTGTGATGCCCTTAGATGTTCTGGGCTGCACGCGCGCTACACTGATGCGCTCAACGAGTTTATGACCTTGCCCGGCAGGGTTGGGTAATCTTCTTAAAACGCATCGTGATGGGGATAGATTATTGCAATTATTAATCTTCAACGAGGAATTCCTAG-TAAGCGCGAGTCATCAGCTCGTGCTGATTACGTCCCTGCCCTTTGTACACACCGCCCGTCGCTCCTACCGATTGAGTGATCCGGTGAATAATTCGGACTGCAGCAATGTT---CAGCTC--CTGAATGTTGCAGTGGAAAGTTTAGTG-AACCTTATCACTTAGAGGAAGGAGAAGTCGTAACAAGGTTTCCGTAGGTGAMCCTGAGGAAGGATCATTCGCAC----GCATCAA-TCAATACCAC----TGTG-AAT-TCTTGGCGTGAGGTTCTGTTY-GGGGA---TGRAGA----TTGCATCAATGCC-CCC----ATGCAG-AAGCTCAAAGGCGGCA-GG-GCTGGAT--GGGTGC-T-TG-----------TCACCTCCTTT--------------------------CAGTTCCTGTCGTCACCTTTCTTTTG-----------CTTGT--TCC----------------GT--TTAGTTTGCAWTTTTACCTTT---TGAAGTGGTTCTCCACTT------------------------TCTTCT--------------TACAACTTTCAGCGATCGATGTCTCGGCTCGAACAACGATGAAGGGCGCAGCGAAGTGTGATAAGCATTGTGAATTGCAGGATTCCGTGAACCAATAGGGACTTGAACGTACACTGCGCTTTCGGGATATCCCTGAAAGCATGCCTGCTTCAGTGTCCACTTTCTTT-ATTC--CAGCAACACCTTCCAC--TT--TTGTGGT---GCTGTTG---------CGTGGGTGTG--CTTGTGCGTCAAAG---TGCCCTG----CTGCCT--------------------------TTGACGCGTTCAA---TGCA-TG------GGGATTTC--TTCT-TGGCACACAACTT--GCTAAACG-TTGTTGACGTGAC--TTGTTGTTGTGCTT----TGGGGTA-AGC----CCCTTGATGC--AATA--------------------------T-GTTTCGCAC----AGGTGAAGACATGAA-GTTAGGTCAGCAAACCC-GCTGAATTTAAGCATATAAGTAAGCGGAGGAAAAGAAACTAAATAGGATTCCCTCAGTAATGGCGAATGAACAGGGATGAGCTCAGTATGGAAATTGGGG-CCTGTGGCCTTGAATTGTAGTCTGGAGATGTACCACCAACT-GGGGCGCAGATGTAAGCCTCTTGGAAAAGAGCATCAATGAGGGTGAGAGTCCC-GCTTGGCAT-CTGCA-GT-CCCCAGTGCACGGTGTACCTTCTAAGAGTCACGTTCCTCGGGATTGGAGCGCAAATTGGGTGGTAAGTTTCATCTAAAGCTAAATATTGTTTCGAGACCGATAGCAAACAAGTACCATGAGGGAAAGGTGAAA-AGGACTTTGAAAAGAGAGTTAAA-AGTGCCTGAAATTGCTGAAAGGGAAGCGAATGGAACCA--GCGCAAC-TTGGCGAGATTGCTGCGTGTCAATGTG-A--TTGCTTGCTGCTTC-AACGTAAGTGTGGTAGTAAGTCTTGAACAGG-ACGTGCGCGGTGCT-TCTTGCCTTGTGTGTCACCGTCAGTTC-GCAGCTGGGGAAAACTTCAGGGACATGG-TAGCCTGTC-TCCGGGCGGGTGAACGTGTTTG-CTGGAACTCATTTGTGGACTGTTT----------------------------------------------------------------------------------------------------------------GGTGACTAAATGGTTCCATCTGACCCGTCTTGAAACACGGACCAAGGAGTCTAACATATGTGCAAGTTCACGGGT-GTT-AAACCTGCTTGCGTAATGAAAGTGACTGCTGGGA-TTTT-TGCACCAGCAACCGACCAATCAATTGAGAGAGGTTTGAGTATGAGCATATCTGTTAGGACCCGAAAGATGGTGAACTATGCCTGTGAAGGGCAAACTCAGGGGAAACTCTGATGGAGGCTCGTAGCGATACTGACGTGCAAATCGTTCGTCATACATGGGTATAGGGGCGAAAGACTAATCGAACCATCTAGTAGCTGGTTCCCTCCGAAGTTTCCCTCAGGATAGCTGGAGTTGAACAGTTTTATCAGGTAAAGCGAATGATTAGAGGAATCGGGGACGTGTTGTCCTCGACCTATTCTCAAACTTTAAATGGGTAAGATCCAGTGGTTACTTGGGTGAACTTCTGGGATAAATGACAACTCTAAGTGGGCCATTTTTGGTAAGCAGAACTGGCGATGAGGGATGAACCTAACGTTGGGTTAAGGTGCTTAACTGCTCGCTCATCAGATACCATAAAGGGTGTTGGTTCATTTTAACAGCAGGACGGTGGTCATGGAAGTCGAAATCCGCTAAGGAGTGTGTAACAACTCACCTGCCGAATGGACTAGCCCCGAAAATGGATGGCGCTCAAGCGGGTGACTGATACCCAACCATTGCTGCGATG-TTGCTGCATCAATGAGTAGGAGGGCATGGGGGCTTGTGATGAAGCTTT-GGCGTAAGCCT----------------------------------------------------------------------------------------------------------------------------------------------------------------------------------------------------------------------------------------------------------------------------------------------------------------------------------------------------------------------------------------------------------------------------------------------------------------------------------------------------------------------------------------------------------------------------------------------------------------------------------------------------------------------------------------------------------------------------------------------------------------------------------------------------------------------------------------------------------------------------------------------------------------------------------------------------------------------------------------------------------------------------------------------------------------------------------------------------------------------------------------------------------------------------------------------------------------------------------------------------------------------------------------------------------------------------------------------------------------------------------------------------------------------------------------------------------------------------------------------------
Duboscquodinium_collini_VSM11                               -CCTGGTTGATCCTG-CCAGTAGTCATATGCTTGTCTCAAAGATTAAGCCATGCATGTCTCAGTATAAGCTT-CTATACGGTGAAACTGCGAATGGCTCATTAAAACAGTTACAGTTTATTTGATGGTC-AT-TCCTTACAT-GGATAACTGTGGTAATTCTAGAGCTAATACATGCGCCCAAACCCGACT-C--T-GTGGAAGGGTTGTGTTTATTAGTTACAGAACCAACCCAGGCTCTGCC-TGGTCTTGTGGTGATTCATAATAACTGAATGAATCGCAGTGCATCAGCTGGCGATGAATCATTCAAGTTTCTGACCTATCAGCTTCCGACGGTAGGGTATTGGCCTACCGTGGCAATGACGGGTAACGGAGAATTAGGGTTCGATTCCGGAGAGGGAGCCTGAGAAACGGCTACCACATCTAAGGAAGGCAGCAGGCGCGCAAATTACCCAATCCTGACACAGGGAGGTAGTGACAAGAAATAACAATACAGGGCATCCATGTCTTGTAATTGGAATGAGTAGAATTTAAATCCCTTTATGAGTATCGATTG-GAGGGCAAGTCTGGTGCCAGCAGCCGCGGTAATTCCAGCTCCAATAGCGTATATTAAAGTTGTTGCGGTTAAAAAGCTCGTAGTTGGATTTCTGCTGAGGACGACCGGTCCGCCCTCTGGGTGA-GTATC-TGGCTCGGCCTGGGCATCTTCTTGGAGAACGTAGCT-GCACTTGACTGTGTGGTGCGGTATCCAGGACTTTTACTTTGAGGAAATTAGAGTGTTTCAAGCAGGCACACGCCTTGAATACATTAGCATGGAATAATAAGATAGGACCTTGGTTCTATTTTGTTGGTTTCTAG-AGCTGAGGTAATGATTAATAGGGATAGTTGGGGGCATTCGTATTTAACTGTCAGAGGTGAAATTCTTGGATTTGTTAAAGACGGACTACTGCGAAAGCATTTGCCAAGG-ATGTTTTCATTGATCAAGAACGAAAGTTAGGGGATCGAAGACGATCAGATACCGTCCTAGTCTTAACCATAAACCATGCCGACTAGAGATTGGAGGTCGTTATTTGTATGACTCCTTCAGCACCTTATGAGAAATCAAAGTCTTTGGGTTCCGGGGGGAGTATGGTCGCAAGGCTGAAACTTAAAGGAATTGACGGAAGGGCACCACCAGGAGTGGAGCCTGCGGCTTAATTTGACTCAACACGGGGAAACTTACCAGGTCCAGACATAGTAAGGATTGACAGATTGATAGCTCTTTCTTGATTCTATGGGTGGTGGTGCATGGCCGTTCTTAGTTGGTGGAGTGATTTGTCTGG-TTAATTCCGTTAACGAACGAGACCTTAACCTGCTAAATAGTTACAC-GTAACCTCGGTTACGTGGGCAACTTCTTAGAGGGACTTTGCGTGTCTAACGCAAGGAAGTTTGAGGCAATAACAGGTCTGTGATGCCCTTAGATGTTCTGGGCTGCACGCGCGCTACACTGATGCGCTCAACGAGTTTATGACCTTGCCCGGCAGGGTTGGGTAATCTTCTTAAAACGCATCGTGATGGGGATAGATTATTGCAATTATTAATCTTCAACGAGGAATTCCTAG-TAAGCGCGAGTCATCAGCTCGTGCTGATTACGTCCCTGCCCTTTGTACACACCGCCCGTCGCTCCTACCGATTGAGTGATCCGGTGAATAATTCGGACTGCAGCAATGTT---CAGCTC--CTGAATGTTGCAGTGGAAAGTTTAGTG-AACCTTATCACTTAGAGGAAGGAGAAGTCGTAACAAGGTTTCCGTAGGTGAACCTGCGGAAGGATCATTCGCAC----GCATCCAATGAACACCAC----TGTG-AAT-TCTTGGCGTGAGGTTCTGCTT-GAGGA---TGGAGA----TTGCATCAATGCC-CCA----TTGCAG-AAGCTCAAAGGCGGCA-GG-GCTGGAT--GGGTGC-T-TG-----------TCACCTCCTTT--------------------------CAGTTCCTGTCGTCAACCTCCTTTTG-----------CTTT---TAT----------------GA--TGCCTTTGCAGCCTTACTTTC---TGAAGTGGTTCTCCACTT------------------------GCTTCT--------------GACAACTTTCAGCGATCGATGTCTCGGCTCGAACAACGATGAAGGGCGCAGCGAAGTGTGATAAGCATTGTGAATTGCAGGATTCCGTGAACCAATGGGGACTTGAACGTACACTGCGCTTTCGGGATATCCCTGAAAGCATGCCTGCTTCAGTGTCCACTTCCTTT-ATTC--CAGCAACACCTTCCAC--TT--TTGTGGT---AACGTTG---------TTTGGGTGTG--CTTGTGCGTCAGAG---TGCCCTG----CTGCCT--------------------------CTGATGTGCTCAA---CACG-TG------GGGATGTC--TTCC-AAGCACRCAACTT--GCTAAACA-TCTTGAATGTAAC--CTGTTGCTGTGCTC----TGGGGAG-AGC----CCTTTGGTGT--AGTR--------------------------T-GTTTCATAC----ATTTGAAGACATGAA-GTTAGGTCAGCAAACCC-GCTGAASTTAAGCATDTAAGTAAGCGGAGGAAAAGAAACTCAATAGGATTCCTTCAGTAATGGCGAATGAACAGGGATGAGCTCAGTATGGAAATTGGGG-CCTGTGGCCTTGAATTGTAGTCTGGAGATGTACCACCAACT-GGGGCGCAGATGTAAGCCTCTTGGAAAAGAGCATCAATGAGGGTGAGAGTCCC-GCTTGGCAT-CTGCA-GT-CCCCAGTGCACGGTGTACCTTCTAAGAGTCACGTTCCTTGGGATTGGAGCGCAAATTGGGTGGTAAATTTCATCTAAAGCTAAATATTGCTTCGAGACCGATAGCAAACAAGTACCATGAGGGAAAGGTGAAA-AGGACTTTGAAAAGAGAGTTAAA-AGTGCCTGAAATTGCTGAAAGGGAAGCGAATGGAACCA--GCGTATC-TTGGCGAGATTGCTGCGTGTCAATGTG-A--TTGCTTGCTGCTTC-AACGTAAGTGTGGTAGTAAGTCTTGAACAGG-ACATGCGTGGTGCT-TCTTGCCTTGTGTGTCAGCATCAGTTT-GCAGCTGGGGAAAACTTCAGGGACATGG-TAGCCTGTC-TCCGGGTGGGTGAATGTGTCTG-CTGGAACTCATTTGTAGATTGATT----------------------------------------------------------------------------------------------------------------GTTGACTAAATGGTTCCATCTGACCCGTCTTGAAACACGGACCAAGGAGTCTAACATATGTGCAAGTTCACGGGT-GTT-AAACCTGCTTGCGTAATGAAAGTGACTGCTGGGA-TCTT-TGCACCAGCAACCGACCAATCAATTGAGAGAGGTTTGAGTATGAGCATATCTGTTAGGACCCGAAAGATGGTGAACTATGCCTGTGAAGGGCAAACTCAGGGGAAACTCTGATGGAGGCTCGTAGCGATACTGACGTGCAAATCGTTCGTCATACATGGGTATAGGGGCGAAAGACTAATCGAACCATCTAGTAGCTGGTTCCCTCCGAAGTTTCCCTCAGGATAGCTGGAGTTGAACAGTTTTATCAGGTAAAGCGAATGATTAGAGGAATCGGGGACGTGTTGTCCTCGACCTATTCTCAAACTTTAAATGGGTAAGATCCAGTGGTTACTTGGGTGAACTTCTGGGATAAATGACAACTCTAAGTGGGCCATTTTTGGTAAGCAGAACTGGCGATGAGGGATGAACCTAACGTTGGGTTAAGGTGCTTAACTGCTCGCTCATCACATACCACAAAGGGTGTTGGTTCATTTTAACAGCAGGACGGTGGTCATGGAAGTCGAAATCCGCTAAGGAGTGTGTAACAACTCACCTGCC------------------------------------------------------------------------------------------------------------------------------------------------------------------------------------------------------------------------------------------------------------------------------------------------------------------------------------------------------------------------------------------------------------------------------------------------------------------------------------------------------------------------------------------------------------------------------------------------------------------------------------------------------------------------------------------------------------------------------------------------------------------------------------------------------------------------------------------------------------------------------------------------------------------------------------------------------------------------------------------------------------------------------------------------------------------------------------------------------------------------------------------------------------------------------------------------------------------------------------------------------------------------------------------------------------------------------------------------------------------------------------------------------------------------------------------------------------------------------------------------------------------------------------------------------------------------------------------------------------------------------------
Naiadinium_polonicum_HBI_MG200823a                                  ---------------------------------------------AAGCCATGCATGTCTCAGTATAAGCTT-CTATACGGTGAAACTGCGAATGGCTCATTAAAACAGTTACAGTTCATTTGATGGTT-A-CTCCTTACAT-GGATAACTGTGGTAATTCTAGAGCTAATACATGCGCCCAAACCTGACT-C-C--GTGGAAGGGTTGTGTTTATTAGTTACAGAACCAACCCAGGCTCTGCC-TGGTCTTGTGGTGATTCATAATAACTGAATGAATCGCATTGCATCAGCTGGCGATGAGTCATTCAAGTTTCTGACCTATCAGCTTCCGACGGTAGGGTATTGGCCTACCGTGGCAATGACGGGTAACGGAGAATTAGGGTTTGATTCCGGAGAGGGAGCCTGAGAAACGGCTACCACATCTAAGGAAGGCAGCAGGCGCGCAAATTACCCAATCCTGACACAGGGAGGTAGTGACAAGAAATAACAATACAGGGCATCCATGTCTTGTAATTGGAATGAGTAGAATTTAAATCCCTTTATGAGTATCGATTG-GAGGGCAAGTCTGGTGCCAGCAGCCGCGGTAATTCCAGCTCCAATAGCGTATATTAAAGTTGTTGCGGTTAAAAAGCTCGTAGTTGGGTTTCTGCTGAGGACGACCGGTCCGCCCTCTGGGTGA-GTATC-TGGCTCGGCCTGGGCATCTTCTTGGAGAACGTAGCT-GCACTTGACTGTGTGGTGCGGTATCCAGGACTTTTACTTTGAGGAAATTAGAGTGTTTCAAGCAGGCACACGCCTTGAATACGTTAGCATGGAATAATAAGATAGGACCTTGGTTCTATTTTGTTGGTTTCTAG-AATTGAGGTAATGATTAATAGGGATAGTTGGGGGCATTCGTATTTAACTGTCAGAGGTGAAATTCTTGGATTTGTTAAAGACGGACTACTGCGAAAGCATTTGCCAAGG-ATGTTTTCATTGATCAAGAACGAAAGTTAGGGGATCGAAGACGATCAGATACCGTCATAGTCTTAACCATAAACCATGCCGACTAGAGATTGGAGGTCGTTATTTGCATGACTCCTTCAGCACCTTATGAGAAATCAAAGTCTTTGGGTTCCGGGGGGAGTATGGTCGCAAGGCTGAAACTTAAAGGAATTGACGGAAGGGCACCACCAGGAGTGGAGCCTGCGGCTTAATTTGACTCAACACGGGGAAACTTACCAGGTCCAGACATAGTAAGGATTGACAGATTGATAGCTCTTTCTTGATTCTATGGGTGGTGGTGCATGGCCGTTCTTAGTTGGTGGAGTGATTTGTCTGG-TTAATTCCGTTAACGAACGAGACCTTAACCTGCTAAATAGTTACAC-GTAACTTCGGCTACGTGGGCAACTTCTTAGAGGGACTTTGTGTGTCTAACGCAAGGAAGTTTGAGGCAATAACAGGTCTGTGATGCCCTTAGATGTTCTGGGCTGCACGCGCGCTACACTGATGCGCTCAACGAGTTTATGGCCTTGCCCGGCAGGGTTGGGTAATCTTCTTAAAACGCATCGTGATGGGGATAGATTATTGCAATTATTAATCTTCAACGAGGAATTCCTAG-TAAGCGCGAGTCATCAGCTCGTGCTGATTACGTCCCTGCCCTTTGTACACACCGCCCGTCGCTCCTACCGATTGAGTGATCCGGTGAATAATTCAGACTGCAGCAATGTT---CAGCTC--CTGAATGTTGCAGTGGAAAGTTTGGTG-AACCTTATCACTTAGAGGAAGGAGAA---------------------------------------CATTCGCAC----GCATCCACTTGATACCAT----TGTG-AATGTATCGGCGTGAGGTTTTGTGT-GGGGA---TGGAGA----TTGCATCGATGCC-TCC----ATGCAA-AAGCTCAAAGGCAGCA-GG-GCTGGAT--GGGTGC-T-TG-----------TCACCTCCTTC--------------------------CAGTACTTGTTGTCTCCTTCTCTCTG-----------TGAT---GAA----------------TT--CTTTCTTGCAGCGTTACATTT---TTTAGCGGTTCTCCGCAC------------------------TCTCCC--------------ATTGACTTTCAGCGATCGATGTCTCGGCTCGAGCAACGATGAAGGGCACAGCAAAGTGTGATAAGCATTGTGAATTGCAGGATTCCGTGAACCAATAGGGACTTGAACGTATACTGCGCTTTCGGGATATCCCTGAAAGCATGCTTGCTTCAGTGTCCATTCCTTG--CTTC--CCGCAACCCCAGCCCT------TGGTGGT---AGTGTTG---------TCTGGGTGTA--TTTGTGCGTCATGG---TGCCTTG----CTGCCT--------------------------TTGACGCGCTTCA---AGTCATC------GGGGCTTC--TTTTGTGGCACACAACTC---CTAAGCA-TCTCTGATGTCTT--GTGTTGCAGTGTCTTGAAAGAAATA--------ACCCTTGATG--------------------------------TAGTATGGCTCATACCTCTGAAGACATG-----------------------------------------------GAGGATAAGAAACCAAATAGGATTCCCTCAGTAATGGCGAATGAACAGGGATGAGCTCAGCATGGAAATCGGGG-CCTGTGGCCTTGAATTGTAGTCTGGAGATGTATCACCAACT-GGGGCGCAGATGTAAGCCTTTTGGAACAGAGCATCAATGAGGGTGAAAGTCCC-TTTTGGCAT-CTGCA-GT-CCCCAGTGCTCGGTGTACCTTCTAAGAGTCACGTTCCTCGGGATTGGAGCGCAAATTGGGTGGTAAATTTCATCTAAAGCTAAATATAGTTTCGAGACCGATAGCAAACAAGTACCATGAGGGAAAGGTGAAA-AGGACTTTGAAAAGAGAGTTAAA-AGTGCCTGAAATTGCTGAAAGGAAAGCGAATGGAGCCA--GCTTGAC-TTGGCAGGATTGCTGCACACCAATGTG-A--GCGCTTGCTGCTGC-AACGTAAGTGAGGTAGTAAGTTTTGAACAGG-ACGTGAGCAGTGCT-TCCTGCCTTGTGTGTCATTGCTAGTTC-ACAGTTGAGGAAAACTTCAGGCACATGG-TAGCCTGCC-CCTGGGTGGGTGAATGTGCTTG-CTGGAACTCACTTGTGGACTGATG----------------------------------------------------------------------------------------------------------------AATGGCTAAATGGCTCTATCTGACCCGTC-----------------------------------------------------------------------------------------------------------------------------------------------------------------------------------------------------------------------------------------------------------------------------------------------------------------------------------------------------------------------------------------------------------------------------------------------------------------------------------------------------------------------------------------------------------------------------------------------------------------------------------------------------------------------------------------------------------------------------------------------------------------------------------------------------------------------------------------------------------------------------------------------------------------------------------------------------------------------------------------------------------------------------------------------------------------------------------------------------------------------------------------------------------------------------------------------------------------------------------------------------------------------------------------------------------------------------------------------------------------------------------------------------------------------------------------------------------------------------------------------------------------------------------------------------------------------------------------------------------------------------------------------------------------------------------------------------------------------------------------------------------------------------------------------------------------------------------------------------------------------------------------------------------------------------------------------------------------------------------------------------------------------------------------------------------------------------------------------------------------------------------------------------------------------------------------------------------------------------------------------------------------------------------------
[truncated: 183,493 more chars]
